# Supplementary material for: Deimination Protein Profiles in Alligator mississippiensis Reveal Plasma and Extracellular Vesicle-Specific Signatures Relating to Immunity, Metabolic Function, and Gene Regulation
Source: Front Immunol. 2020 Apr 28;11:651. doi: 10.3389/fimmu.2020.00651 (PMC7198796; doi:10.3389/fimmu.2020.00651)
Supplement: Supplementary Table 1 — F95-enriched proteins from plasma of American alligator (Alligator mississippiensis). Full details of protein hits are reported. [file Table_1.XLSX]

## Sheet: F003814
F95 ENRICHED PROTEINS IN ALLIGATOR PLASMA (TOTAL PLASMA)
Peak list format	Mascot generic
Search type	MIS
Mascot version	2.6.2
Database	1::cRAP 2::CCP_Alligator_mississippiensis
Fasta file	1::cRAP_20190401.fasta 2::CCP_Alligator_mississippiensis_20191104.fasta
Total sequences	32097
Total residues	16516917
Sequences after taxonomy filter	32097
Number of queries	13883
Protein hits	--------------------------------------------------------
prot_hit_num	prot_acc	prot_desc	prot_score	prot_mass	prot_matches	prot_matches_sig	prot_sequences	prot_sequences_sig	prot_cover	prot_len	prot_seq	pep_query	pep_index	pep_rank	pep_isbold	pep_isunique	pep_exp_mz	pep_exp_mr	pep_exp_z	pep_calc_mr	pep_delta	pep_miss	pep_score	pep_expect	pep_res_before	pep_seq	pep_res_after
1	2::tr|A0A151NL74|A0A151NL74_ALLMI	Uncharacterized protein OS=Alligator mississippiensis OX=8496 GN=Y1Q_0015779 PE=4 SV=1	5483	187765	136	136	88	88	58.8	1655	MEGSICYLAAVLLFCFPAVVHSQLYSLITPNVLRVESEEKVVVEANGLNAATEVTITVHDFPFKRQVLYLIKANLNPDEGMLTTATIKISSNQVKKDSRDNQYVLIQAKIKDVTLEKVVLLSFHSGYIFVQTDKTIYTPGSTVLCRIFAMGHKMEPLFKTVIVEFETPEGIIVKQSPVFSPMKTGIYSLNYNLPEIVNLGTWKVVAKFQDSPLQNFSTQFEVKEYVLPSFEVILEPSEKFLYIDDVKDFRVSITARYLYGKKLEGTAFVLFGVKMENEKRSIPQSLKRIQIQDGDGEAVLTRGMLQARFPNLQELVGHTLYISVTVLTESGSDMVEAERTGIHIVTSPYQIHFTKTPKYFKPGMPFELMVYVTNPDGSPAPRVPVKADDFQGTVSTQGN…	28	4054	1	1	1	383.211	764.407	2	764.407	0.0001	0	40.66	0.00077	K	AAEFLSK	K
1	2::tr|A0A151NL74|A0A151NL74_ALLMI	Uncharacterized protein OS=Alligator mississippiensis OX=8496 GN=Y1Q_0015779 PE=4 SV=1	5483	187765	136	136	88	88	58.8	1655	MEGSICYLAAVLLFCFPAVVHSQLYSLITPNVLRVESEEKVVVEANGLNAATEVTITVHDFPFKRQVLYLIKANLNPDEGMLTTATIKISSNQVKKDSRDNQYVLIQAKIKDVTLEKVVLLSFHSGYIFVQTDKTIYTPGSTVLCRIFAMGHKMEPLFKTVIVEFETPEGIIVKQSPVFSPMKTGIYSLNYNLPEIVNLGTWKVVAKFQDSPLQNFSTQFEVKEYVLPSFEVILEPSEKFLYIDDVKDFRVSITARYLYGKKLEGTAFVLFGVKMENEKRSIPQSLKRIQIQDGDGEAVLTRGMLQARFPNLQELVGHTLYISVTVLTESGSDMVEAERTGIHIVTSPYQIHFTKTPKYFKPGMPFELMVYVTNPDGSPAPRVPVKADDFQGTVSTQGN…	65	3469	1	1	1	386.732	771.449	2	771.449	-0.0003	0	20.98	0.25	R	SIPQSLK	R
1	2::tr|A0A151NL74|A0A151NL74_ALLMI	Uncharacterized protein OS=Alligator mississippiensis OX=8496 GN=Y1Q_0015779 PE=4 SV=1	5483	187765	136	136	88	88	58.8	1655	MEGSICYLAAVLLFCFPAVVHSQLYSLITPNVLRVESEEKVVVEANGLNAATEVTITVHDFPFKRQVLYLIKANLNPDEGMLTTATIKISSNQVKKDSRDNQYVLIQAKIKDVTLEKVVLLSFHSGYIFVQTDKTIYTPGSTVLCRIFAMGHKMEPLFKTVIVEFETPEGIIVKQSPVFSPMKTGIYSLNYNLPEIVNLGTWKVVAKFQDSPLQNFSTQFEVKEYVLPSFEVILEPSEKFLYIDDVKDFRVSITARYLYGKKLEGTAFVLFGVKMENEKRSIPQSLKRIQIQDGDGEAVLTRGMLQARFPNLQELVGHTLYISVTVLTESGSDMVEAERTGIHIVTSPYQIHFTKTPKYFKPGMPFELMVYVTNPDGSPAPRVPVKADDFQGTVSTQGN…	66	3293	1	1	1	386.734	771.453	2	771.449	0.004	0	21	0.22	R	SIPQSLK	R
1	2::tr|A0A151NL74|A0A151NL74_ALLMI	Uncharacterized protein OS=Alligator mississippiensis OX=8496 GN=Y1Q_0015779 PE=4 SV=1	5483	187765	136	136	88	88	58.8	1655	MEGSICYLAAVLLFCFPAVVHSQLYSLITPNVLRVESEEKVVVEANGLNAATEVTITVHDFPFKRQVLYLIKANLNPDEGMLTTATIKISSNQVKKDSRDNQYVLIQAKIKDVTLEKVVLLSFHSGYIFVQTDKTIYTPGSTVLCRIFAMGHKMEPLFKTVIVEFETPEGIIVKQSPVFSPMKTGIYSLNYNLPEIVNLGTWKVVAKFQDSPLQNFSTQFEVKEYVLPSFEVILEPSEKFLYIDDVKDFRVSITARYLYGKKLEGTAFVLFGVKMENEKRSIPQSLKRIQIQDGDGEAVLTRGMLQARFPNLQELVGHTLYISVTVLTESGSDMVEAERTGIHIVTSPYQIHFTKTPKYFKPGMPFELMVYVTNPDGSPAPRVPVKADDFQGTVSTQGN…	75	1302	1	1	1	387.709	773.403	2	773.403	0.0001	0	60.47	4.3e-05	R	LSQGVDR	Y
1	2::tr|A0A151NL74|A0A151NL74_ALLMI	Uncharacterized protein OS=Alligator mississippiensis OX=8496 GN=Y1Q_0015779 PE=4 SV=1	5483	187765	136	136	88	88	58.8	1655	MEGSICYLAAVLLFCFPAVVHSQLYSLITPNVLRVESEEKVVVEANGLNAATEVTITVHDFPFKRQVLYLIKANLNPDEGMLTTATIKISSNQVKKDSRDNQYVLIQAKIKDVTLEKVVLLSFHSGYIFVQTDKTIYTPGSTVLCRIFAMGHKMEPLFKTVIVEFETPEGIIVKQSPVFSPMKTGIYSLNYNLPEIVNLGTWKVVAKFQDSPLQNFSTQFEVKEYVLPSFEVILEPSEKFLYIDDVKDFRVSITARYLYGKKLEGTAFVLFGVKMENEKRSIPQSLKRIQIQDGDGEAVLTRGMLQARFPNLQELVGHTLYISVTVLTESGSDMVEAERTGIHIVTSPYQIHFTKTPKYFKPGMPFELMVYVTNPDGSPAPRVPVKADDFQGTVSTQGN…	201	1290	1	1	1	402.207	802.4	2	802.401	-0.0003	0	25.91	0.086	K	VVPEGMR	M
1	2::tr|A0A151NL74|A0A151NL74_ALLMI	Uncharacterized protein OS=Alligator mississippiensis OX=8496 GN=Y1Q_0015779 PE=4 SV=1	5483	187765	136	136	88	88	58.8	1655	MEGSICYLAAVLLFCFPAVVHSQLYSLITPNVLRVESEEKVVVEANGLNAATEVTITVHDFPFKRQVLYLIKANLNPDEGMLTTATIKISSNQVKKDSRDNQYVLIQAKIKDVTLEKVVLLSFHSGYIFVQTDKTIYTPGSTVLCRIFAMGHKMEPLFKTVIVEFETPEGIIVKQSPVFSPMKTGIYSLNYNLPEIVNLGTWKVVAKFQDSPLQNFSTQFEVKEYVLPSFEVILEPSEKFLYIDDVKDFRVSITARYLYGKKLEGTAFVLFGVKMENEKRSIPQSLKRIQIQDGDGEAVLTRGMLQARFPNLQELVGHTLYISVTVLTESGSDMVEAERTGIHIVTSPYQIHFTKTPKYFKPGMPFELMVYVTNPDGSPAPRVPVKADDFQGTVSTQGN…	202	1967	1	1	1	402.216	802.418	2	802.418	-0.0008	0	25.44	0.24	K	SIDGANVK	H
1	2::tr|A0A151NL74|A0A151NL74_ALLMI	Uncharacterized protein OS=Alligator mississippiensis OX=8496 GN=Y1Q_0015779 PE=4 SV=1	5483	187765	136	136	88	88	58.8	1655	MEGSICYLAAVLLFCFPAVVHSQLYSLITPNVLRVESEEKVVVEANGLNAATEVTITVHDFPFKRQVLYLIKANLNPDEGMLTTATIKISSNQVKKDSRDNQYVLIQAKIKDVTLEKVVLLSFHSGYIFVQTDKTIYTPGSTVLCRIFAMGHKMEPLFKTVIVEFETPEGIIVKQSPVFSPMKTGIYSLNYNLPEIVNLGTWKVVAKFQDSPLQNFSTQFEVKEYVLPSFEVILEPSEKFLYIDDVKDFRVSITARYLYGKKLEGTAFVLFGVKMENEKRSIPQSLKRIQIQDGDGEAVLTRGMLQARFPNLQELVGHTLYISVTVLTESGSDMVEAERTGIHIVTSPYQIHFTKTPKYFKPGMPFELMVYVTNPDGSPAPRVPVKADDFQGTVSTQGN…	271	7850	1	1	1	409.263	816.511	2	816.511	0	0	23.85	0.038	K	TIPVFLK	D
1	2::tr|A0A151NL74|A0A151NL74_ALLMI	Uncharacterized protein OS=Alligator mississippiensis OX=8496 GN=Y1Q_0015779 PE=4 SV=1	5483	187765	136	136	88	88	58.8	1655	MEGSICYLAAVLLFCFPAVVHSQLYSLITPNVLRVESEEKVVVEANGLNAATEVTITVHDFPFKRQVLYLIKANLNPDEGMLTTATIKISSNQVKKDSRDNQYVLIQAKIKDVTLEKVVLLSFHSGYIFVQTDKTIYTPGSTVLCRIFAMGHKMEPLFKTVIVEFETPEGIIVKQSPVFSPMKTGIYSLNYNLPEIVNLGTWKVVAKFQDSPLQNFSTQFEVKEYVLPSFEVILEPSEKFLYIDDVKDFRVSITARYLYGKKLEGTAFVLFGVKMENEKRSIPQSLKRIQIQDGDGEAVLTRGMLQARFPNLQELVGHTLYISVTVLTESGSDMVEAERTGIHIVTSPYQIHFTKTPKYFKPGMPFELMVYVTNPDGSPAPRVPVKADDFQGTVSTQGN…	272	8077	1	1	1	409.263	816.511	2	816.511	0.0005	0	23.83	0.038	K	TIPVFLK	D
1	2::tr|A0A151NL74|A0A151NL74_ALLMI	Uncharacterized protein OS=Alligator mississippiensis OX=8496 GN=Y1Q_0015779 PE=4 SV=1	5483	187765	136	136	88	88	58.8	1655	MEGSICYLAAVLLFCFPAVVHSQLYSLITPNVLRVESEEKVVVEANGLNAATEVTITVHDFPFKRQVLYLIKANLNPDEGMLTTATIKISSNQVKKDSRDNQYVLIQAKIKDVTLEKVVLLSFHSGYIFVQTDKTIYTPGSTVLCRIFAMGHKMEPLFKTVIVEFETPEGIIVKQSPVFSPMKTGIYSLNYNLPEIVNLGTWKVVAKFQDSPLQNFSTQFEVKEYVLPSFEVILEPSEKFLYIDDVKDFRVSITARYLYGKKLEGTAFVLFGVKMENEKRSIPQSLKRIQIQDGDGEAVLTRGMLQARFPNLQELVGHTLYISVTVLTESGSDMVEAERTGIHIVTSPYQIHFTKTPKYFKPGMPFELMVYVTNPDGSPAPRVPVKADDFQGTVSTQGN…	335	1734	1	1	1	415.248	828.481	2	828.482	-0.0006	1	29.28	0.078	K	NKEGILR	S
1	2::tr|A0A151NL74|A0A151NL74_ALLMI	Uncharacterized protein OS=Alligator mississippiensis OX=8496 GN=Y1Q_0015779 PE=4 SV=1	5483	187765	136	136	88	88	58.8	1655	MEGSICYLAAVLLFCFPAVVHSQLYSLITPNVLRVESEEKVVVEANGLNAATEVTITVHDFPFKRQVLYLIKANLNPDEGMLTTATIKISSNQVKKDSRDNQYVLIQAKIKDVTLEKVVLLSFHSGYIFVQTDKTIYTPGSTVLCRIFAMGHKMEPLFKTVIVEFETPEGIIVKQSPVFSPMKTGIYSLNYNLPEIVNLGTWKVVAKFQDSPLQNFSTQFEVKEYVLPSFEVILEPSEKFLYIDDVKDFRVSITARYLYGKKLEGTAFVLFGVKMENEKRSIPQSLKRIQIQDGDGEAVLTRGMLQARFPNLQELVGHTLYISVTVLTESGSDMVEAERTGIHIVTSPYQIHFTKTPKYFKPGMPFELMVYVTNPDGSPAPRVPVKADDFQGTVSTQGN…	336	1799	1	1	1	415.248	828.481	2	828.482	-0.0006	1	24.54	0.23	K	NKEGILR	S
1	2::tr|A0A151NL74|A0A151NL74_ALLMI	Uncharacterized protein OS=Alligator mississippiensis OX=8496 GN=Y1Q_0015779 PE=4 SV=1	5483	187765	136	136	88	88	58.8	1655	MEGSICYLAAVLLFCFPAVVHSQLYSLITPNVLRVESEEKVVVEANGLNAATEVTITVHDFPFKRQVLYLIKANLNPDEGMLTTATIKISSNQVKKDSRDNQYVLIQAKIKDVTLEKVVLLSFHSGYIFVQTDKTIYTPGSTVLCRIFAMGHKMEPLFKTVIVEFETPEGIIVKQSPVFSPMKTGIYSLNYNLPEIVNLGTWKVVAKFQDSPLQNFSTQFEVKEYVLPSFEVILEPSEKFLYIDDVKDFRVSITARYLYGKKLEGTAFVLFGVKMENEKRSIPQSLKRIQIQDGDGEAVLTRGMLQARFPNLQELVGHTLYISVTVLTESGSDMVEAERTGIHIVTSPYQIHFTKTPKYFKPGMPFELMVYVTNPDGSPAPRVPVKADDFQGTVSTQGN…	366	5114	1	1	1	417.248	832.481	2	832.481	0.0001	0	36.13	0.01	R	LPYSVVR	N
1	2::tr|A0A151NL74|A0A151NL74_ALLMI	Uncharacterized protein OS=Alligator mississippiensis OX=8496 GN=Y1Q_0015779 PE=4 SV=1	5483	187765	136	136	88	88	58.8	1655	MEGSICYLAAVLLFCFPAVVHSQLYSLITPNVLRVESEEKVVVEANGLNAATEVTITVHDFPFKRQVLYLIKANLNPDEGMLTTATIKISSNQVKKDSRDNQYVLIQAKIKDVTLEKVVLLSFHSGYIFVQTDKTIYTPGSTVLCRIFAMGHKMEPLFKTVIVEFETPEGIIVKQSPVFSPMKTGIYSLNYNLPEIVNLGTWKVVAKFQDSPLQNFSTQFEVKEYVLPSFEVILEPSEKFLYIDDVKDFRVSITARYLYGKKLEGTAFVLFGVKMENEKRSIPQSLKRIQIQDGDGEAVLTRGMLQARFPNLQELVGHTLYISVTVLTESGSDMVEAERTGIHIVTSPYQIHFTKTPKYFKPGMPFELMVYVTNPDGSPAPRVPVKADDFQGTVSTQGN…	606	7431	1	1	1	438.781	875.548	2	875.548	0	0	41.21	0.00058	R	QVLYLIK	A
1	2::tr|A0A151NL74|A0A151NL74_ALLMI	Uncharacterized protein OS=Alligator mississippiensis OX=8496 GN=Y1Q_0015779 PE=4 SV=1	5483	187765	136	136	88	88	58.8	1655	MEGSICYLAAVLLFCFPAVVHSQLYSLITPNVLRVESEEKVVVEANGLNAATEVTITVHDFPFKRQVLYLIKANLNPDEGMLTTATIKISSNQVKKDSRDNQYVLIQAKIKDVTLEKVVLLSFHSGYIFVQTDKTIYTPGSTVLCRIFAMGHKMEPLFKTVIVEFETPEGIIVKQSPVFSPMKTGIYSLNYNLPEIVNLGTWKVVAKFQDSPLQNFSTQFEVKEYVLPSFEVILEPSEKFLYIDDVKDFRVSITARYLYGKKLEGTAFVLFGVKMENEKRSIPQSLKRIQIQDGDGEAVLTRGMLQARFPNLQELVGHTLYISVTVLTESGSDMVEAERTGIHIVTSPYQIHFTKTPKYFKPGMPFELMVYVTNPDGSPAPRVPVKADDFQGTVSTQGN…	652	2940	1	1	1	444.233	886.451	2	886.451	0	0	41.5	0.0042	R	NEQVEIR	A
1	2::tr|A0A151NL74|A0A151NL74_ALLMI	Uncharacterized protein OS=Alligator mississippiensis OX=8496 GN=Y1Q_0015779 PE=4 SV=1	5483	187765	136	136	88	88	58.8	1655	MEGSICYLAAVLLFCFPAVVHSQLYSLITPNVLRVESEEKVVVEANGLNAATEVTITVHDFPFKRQVLYLIKANLNPDEGMLTTATIKISSNQVKKDSRDNQYVLIQAKIKDVTLEKVVLLSFHSGYIFVQTDKTIYTPGSTVLCRIFAMGHKMEPLFKTVIVEFETPEGIIVKQSPVFSPMKTGIYSLNYNLPEIVNLGTWKVVAKFQDSPLQNFSTQFEVKEYVLPSFEVILEPSEKFLYIDDVKDFRVSITARYLYGKKLEGTAFVLFGVKMENEKRSIPQSLKRIQIQDGDGEAVLTRGMLQARFPNLQELVGHTLYISVTVLTESGSDMVEAERTGIHIVTSPYQIHFTKTPKYFKPGMPFELMVYVTNPDGSPAPRVPVKADDFQGTVSTQGN…	653	2748	1	1	1	444.233	886.451	2	886.451	0.0003	0	46.79	0.0012	R	NEQVEIR	A
1	2::tr|A0A151NL74|A0A151NL74_ALLMI	Uncharacterized protein OS=Alligator mississippiensis OX=8496 GN=Y1Q_0015779 PE=4 SV=1	5483	187765	136	136	88	88	58.8	1655	MEGSICYLAAVLLFCFPAVVHSQLYSLITPNVLRVESEEKVVVEANGLNAATEVTITVHDFPFKRQVLYLIKANLNPDEGMLTTATIKISSNQVKKDSRDNQYVLIQAKIKDVTLEKVVLLSFHSGYIFVQTDKTIYTPGSTVLCRIFAMGHKMEPLFKTVIVEFETPEGIIVKQSPVFSPMKTGIYSLNYNLPEIVNLGTWKVVAKFQDSPLQNFSTQFEVKEYVLPSFEVILEPSEKFLYIDDVKDFRVSITARYLYGKKLEGTAFVLFGVKMENEKRSIPQSLKRIQIQDGDGEAVLTRGMLQARFPNLQELVGHTLYISVTVLTESGSDMVEAERTGIHIVTSPYQIHFTKTPKYFKPGMPFELMVYVTNPDGSPAPRVPVKADDFQGTVSTQGN…	664	4840	1	1	1	445.734	889.453	2	889.455	-0.0013	0	39.28	0.017	K	IWDTVEK	S
1	2::tr|A0A151NL74|A0A151NL74_ALLMI	Uncharacterized protein OS=Alligator mississippiensis OX=8496 GN=Y1Q_0015779 PE=4 SV=1	5483	187765	136	136	88	88	58.8	1655	MEGSICYLAAVLLFCFPAVVHSQLYSLITPNVLRVESEEKVVVEANGLNAATEVTITVHDFPFKRQVLYLIKANLNPDEGMLTTATIKISSNQVKKDSRDNQYVLIQAKIKDVTLEKVVLLSFHSGYIFVQTDKTIYTPGSTVLCRIFAMGHKMEPLFKTVIVEFETPEGIIVKQSPVFSPMKTGIYSLNYNLPEIVNLGTWKVVAKFQDSPLQNFSTQFEVKEYVLPSFEVILEPSEKFLYIDDVKDFRVSITARYLYGKKLEGTAFVLFGVKMENEKRSIPQSLKRIQIQDGDGEAVLTRGMLQARFPNLQELVGHTLYISVTVLTESGSDMVEAERTGIHIVTSPYQIHFTKTPKYFKPGMPFELMVYVTNPDGSPAPRVPVKADDFQGTVSTQGN…	741	5635	1	1	1	452.748	903.481	2	903.481	-0.0006	0	46.33	0.003	R	QIYDLPR	L
1	2::tr|A0A151NL74|A0A151NL74_ALLMI	Uncharacterized protein OS=Alligator mississippiensis OX=8496 GN=Y1Q_0015779 PE=4 SV=1	5483	187765	136	136	88	88	58.8	1655	MEGSICYLAAVLLFCFPAVVHSQLYSLITPNVLRVESEEKVVVEANGLNAATEVTITVHDFPFKRQVLYLIKANLNPDEGMLTTATIKISSNQVKKDSRDNQYVLIQAKIKDVTLEKVVLLSFHSGYIFVQTDKTIYTPGSTVLCRIFAMGHKMEPLFKTVIVEFETPEGIIVKQSPVFSPMKTGIYSLNYNLPEIVNLGTWKVVAKFQDSPLQNFSTQFEVKEYVLPSFEVILEPSEKFLYIDDVKDFRVSITARYLYGKKLEGTAFVLFGVKMENEKRSIPQSLKRIQIQDGDGEAVLTRGMLQARFPNLQELVGHTLYISVTVLTESGSDMVEAERTGIHIVTSPYQIHFTKTPKYFKPGMPFELMVYVTNPDGSPAPRVPVKADDFQGTVSTQGN…	849	2478	1	1	0	460.782	919.549	2	919.549	-0.0005	1	34.74	0.0063	K	GVYVLNKK	F
1	2::tr|A0A151NL74|A0A151NL74_ALLMI	Uncharacterized protein OS=Alligator mississippiensis OX=8496 GN=Y1Q_0015779 PE=4 SV=1	5483	187765	136	136	88	88	58.8	1655	MEGSICYLAAVLLFCFPAVVHSQLYSLITPNVLRVESEEKVVVEANGLNAATEVTITVHDFPFKRQVLYLIKANLNPDEGMLTTATIKISSNQVKKDSRDNQYVLIQAKIKDVTLEKVVLLSFHSGYIFVQTDKTIYTPGSTVLCRIFAMGHKMEPLFKTVIVEFETPEGIIVKQSPVFSPMKTGIYSLNYNLPEIVNLGTWKVVAKFQDSPLQNFSTQFEVKEYVLPSFEVILEPSEKFLYIDDVKDFRVSITARYLYGKKLEGTAFVLFGVKMENEKRSIPQSLKRIQIQDGDGEAVLTRGMLQARFPNLQELVGHTLYISVTVLTESGSDMVEAERTGIHIVTSPYQIHFTKTPKYFKPGMPFELMVYVTNPDGSPAPRVPVKADDFQGTVSTQGN…	868	10400	1	1	1	463.243	924.471	2	924.471	0	0	47.65	0.001	K	DFFIDLR	L
1	2::tr|A0A151NL74|A0A151NL74_ALLMI	Uncharacterized protein OS=Alligator mississippiensis OX=8496 GN=Y1Q_0015779 PE=4 SV=1	5483	187765	136	136	88	88	58.8	1655	MEGSICYLAAVLLFCFPAVVHSQLYSLITPNVLRVESEEKVVVEANGLNAATEVTITVHDFPFKRQVLYLIKANLNPDEGMLTTATIKISSNQVKKDSRDNQYVLIQAKIKDVTLEKVVLLSFHSGYIFVQTDKTIYTPGSTVLCRIFAMGHKMEPLFKTVIVEFETPEGIIVKQSPVFSPMKTGIYSLNYNLPEIVNLGTWKVVAKFQDSPLQNFSTQFEVKEYVLPSFEVILEPSEKFLYIDDVKDFRVSITARYLYGKKLEGTAFVLFGVKMENEKRSIPQSLKRIQIQDGDGEAVLTRGMLQARFPNLQELVGHTLYISVTVLTESGSDMVEAERTGIHIVTSPYQIHFTKTPKYFKPGMPFELMVYVTNPDGSPAPRVPVKADDFQGTVSTQGN…	978	8145	1	1	1	471.785	941.555	2	941.555	0.0005	0	56.2	0.0001	R	ELVLELAR	S
1	2::tr|A0A151NL74|A0A151NL74_ALLMI	Uncharacterized protein OS=Alligator mississippiensis OX=8496 GN=Y1Q_0015779 PE=4 SV=1	5483	187765	136	136	88	88	58.8	1655	MEGSICYLAAVLLFCFPAVVHSQLYSLITPNVLRVESEEKVVVEANGLNAATEVTITVHDFPFKRQVLYLIKANLNPDEGMLTTATIKISSNQVKKDSRDNQYVLIQAKIKDVTLEKVVLLSFHSGYIFVQTDKTIYTPGSTVLCRIFAMGHKMEPLFKTVIVEFETPEGIIVKQSPVFSPMKTGIYSLNYNLPEIVNLGTWKVVAKFQDSPLQNFSTQFEVKEYVLPSFEVILEPSEKFLYIDDVKDFRVSITARYLYGKKLEGTAFVLFGVKMENEKRSIPQSLKRIQIQDGDGEAVLTRGMLQARFPNLQELVGHTLYISVTVLTESGSDMVEAERTGIHIVTSPYQIHFTKTPKYFKPGMPFELMVYVTNPDGSPAPRVPVKADDFQGTVSTQGN…	1005	2421	1	1	1	473.284	944.554	2	944.554	-0.0003	1	57.97	7.9e-05	K	IKDVTLEK	V
1	2::tr|A0A151NL74|A0A151NL74_ALLMI	Uncharacterized protein OS=Alligator mississippiensis OX=8496 GN=Y1Q_0015779 PE=4 SV=1	5483	187765	136	136	88	88	58.8	1655	MEGSICYLAAVLLFCFPAVVHSQLYSLITPNVLRVESEEKVVVEANGLNAATEVTITVHDFPFKRQVLYLIKANLNPDEGMLTTATIKISSNQVKKDSRDNQYVLIQAKIKDVTLEKVVLLSFHSGYIFVQTDKTIYTPGSTVLCRIFAMGHKMEPLFKTVIVEFETPEGIIVKQSPVFSPMKTGIYSLNYNLPEIVNLGTWKVVAKFQDSPLQNFSTQFEVKEYVLPSFEVILEPSEKFLYIDDVKDFRVSITARYLYGKKLEGTAFVLFGVKMENEKRSIPQSLKRIQIQDGDGEAVLTRGMLQARFPNLQELVGHTLYISVTVLTESGSDMVEAERTGIHIVTSPYQIHFTKTPKYFKPGMPFELMVYVTNPDGSPAPRVPVKADDFQGTVSTQGN…	1023	2071	1	1	1	476.261	950.507	2	950.507	0.0002	1	47.55	0.001	K	IKVEGDYK	A
1	2::tr|A0A151NL74|A0A151NL74_ALLMI	Uncharacterized protein OS=Alligator mississippiensis OX=8496 GN=Y1Q_0015779 PE=4 SV=1	5483	187765	136	136	88	88	58.8	1655	MEGSICYLAAVLLFCFPAVVHSQLYSLITPNVLRVESEEKVVVEANGLNAATEVTITVHDFPFKRQVLYLIKANLNPDEGMLTTATIKISSNQVKKDSRDNQYVLIQAKIKDVTLEKVVLLSFHSGYIFVQTDKTIYTPGSTVLCRIFAMGHKMEPLFKTVIVEFETPEGIIVKQSPVFSPMKTGIYSLNYNLPEIVNLGTWKVVAKFQDSPLQNFSTQFEVKEYVLPSFEVILEPSEKFLYIDDVKDFRVSITARYLYGKKLEGTAFVLFGVKMENEKRSIPQSLKRIQIQDGDGEAVLTRGMLQARFPNLQELVGHTLYISVTVLTESGSDMVEAERTGIHIVTSPYQIHFTKTPKYFKPGMPFELMVYVTNPDGSPAPRVPVKADDFQGTVSTQGN…	1036	2654	1	1	1	477.275	952.535	2	952.534	0.0005	0	36.83	0.0065	R	SVQLIEHK	A
1	2::tr|A0A151NL74|A0A151NL74_ALLMI	Uncharacterized protein OS=Alligator mississippiensis OX=8496 GN=Y1Q_0015779 PE=4 SV=1	5483	187765	136	136	88	88	58.8	1655	MEGSICYLAAVLLFCFPAVVHSQLYSLITPNVLRVESEEKVVVEANGLNAATEVTITVHDFPFKRQVLYLIKANLNPDEGMLTTATIKISSNQVKKDSRDNQYVLIQAKIKDVTLEKVVLLSFHSGYIFVQTDKTIYTPGSTVLCRIFAMGHKMEPLFKTVIVEFETPEGIIVKQSPVFSPMKTGIYSLNYNLPEIVNLGTWKVVAKFQDSPLQNFSTQFEVKEYVLPSFEVILEPSEKFLYIDDVKDFRVSITARYLYGKKLEGTAFVLFGVKMENEKRSIPQSLKRIQIQDGDGEAVLTRGMLQARFPNLQELVGHTLYISVTVLTESGSDMVEAERTGIHIVTSPYQIHFTKTPKYFKPGMPFELMVYVTNPDGSPAPRVPVKADDFQGTVSTQGN…	1061	4383	1	1	1	480.274	958.533	2	958.534	-0.0003	0	41.15	0.0096	K	SVTLEPSVK	G
1	2::tr|A0A151NL74|A0A151NL74_ALLMI	Uncharacterized protein OS=Alligator mississippiensis OX=8496 GN=Y1Q_0015779 PE=4 SV=1	5483	187765	136	136	88	88	58.8	1655	MEGSICYLAAVLLFCFPAVVHSQLYSLITPNVLRVESEEKVVVEANGLNAATEVTITVHDFPFKRQVLYLIKANLNPDEGMLTTATIKISSNQVKKDSRDNQYVLIQAKIKDVTLEKVVLLSFHSGYIFVQTDKTIYTPGSTVLCRIFAMGHKMEPLFKTVIVEFETPEGIIVKQSPVFSPMKTGIYSLNYNLPEIVNLGTWKVVAKFQDSPLQNFSTQFEVKEYVLPSFEVILEPSEKFLYIDDVKDFRVSITARYLYGKKLEGTAFVLFGVKMENEKRSIPQSLKRIQIQDGDGEAVLTRGMLQARFPNLQELVGHTLYISVTVLTESGSDMVEAERTGIHIVTSPYQIHFTKTPKYFKPGMPFELMVYVTNPDGSPAPRVPVKADDFQGTVSTQGN…	1144	3748	1	1	1	485.239	968.464	2	968.464	-0.0001	0	52.16	0.00037	R	AMYIQDTK	E
1	2::tr|A0A151NL74|A0A151NL74_ALLMI	Uncharacterized protein OS=Alligator mississippiensis OX=8496 GN=Y1Q_0015779 PE=4 SV=1	5483	187765	136	136	88	88	58.8	1655	MEGSICYLAAVLLFCFPAVVHSQLYSLITPNVLRVESEEKVVVEANGLNAATEVTITVHDFPFKRQVLYLIKANLNPDEGMLTTATIKISSNQVKKDSRDNQYVLIQAKIKDVTLEKVVLLSFHSGYIFVQTDKTIYTPGSTVLCRIFAMGHKMEPLFKTVIVEFETPEGIIVKQSPVFSPMKTGIYSLNYNLPEIVNLGTWKVVAKFQDSPLQNFSTQFEVKEYVLPSFEVILEPSEKFLYIDDVKDFRVSITARYLYGKKLEGTAFVLFGVKMENEKRSIPQSLKRIQIQDGDGEAVLTRGMLQARFPNLQELVGHTLYISVTVLTESGSDMVEAERTGIHIVTSPYQIHFTKTPKYFKPGMPFELMVYVTNPDGSPAPRVPVKADDFQGTVSTQGN…	1149	1280	1	1	1	485.722	969.429	2	969.43	-0.0017	0	42.45	0.0018	K	GANHWEEK	G
1	2::tr|A0A151NL74|A0A151NL74_ALLMI	Uncharacterized protein OS=Alligator mississippiensis OX=8496 GN=Y1Q_0015779 PE=4 SV=1	5483	187765	136	136	88	88	58.8	1655	MEGSICYLAAVLLFCFPAVVHSQLYSLITPNVLRVESEEKVVVEANGLNAATEVTITVHDFPFKRQVLYLIKANLNPDEGMLTTATIKISSNQVKKDSRDNQYVLIQAKIKDVTLEKVVLLSFHSGYIFVQTDKTIYTPGSTVLCRIFAMGHKMEPLFKTVIVEFETPEGIIVKQSPVFSPMKTGIYSLNYNLPEIVNLGTWKVVAKFQDSPLQNFSTQFEVKEYVLPSFEVILEPSEKFLYIDDVKDFRVSITARYLYGKKLEGTAFVLFGVKMENEKRSIPQSLKRIQIQDGDGEAVLTRGMLQARFPNLQELVGHTLYISVTVLTESGSDMVEAERTGIHIVTSPYQIHFTKTPKYFKPGMPFELMVYVTNPDGSPAPRVPVKADDFQGTVSTQGN…	1150	1130	1	1	1	485.723	969.431	2	969.43	0.0009	0	39.45	0.0034	K	GANHWEEK	G
1	2::tr|A0A151NL74|A0A151NL74_ALLMI	Uncharacterized protein OS=Alligator mississippiensis OX=8496 GN=Y1Q_0015779 PE=4 SV=1	5483	187765	136	136	88	88	58.8	1655	MEGSICYLAAVLLFCFPAVVHSQLYSLITPNVLRVESEEKVVVEANGLNAATEVTITVHDFPFKRQVLYLIKANLNPDEGMLTTATIKISSNQVKKDSRDNQYVLIQAKIKDVTLEKVVLLSFHSGYIFVQTDKTIYTPGSTVLCRIFAMGHKMEPLFKTVIVEFETPEGIIVKQSPVFSPMKTGIYSLNYNLPEIVNLGTWKVVAKFQDSPLQNFSTQFEVKEYVLPSFEVILEPSEKFLYIDDVKDFRVSITARYLYGKKLEGTAFVLFGVKMENEKRSIPQSLKRIQIQDGDGEAVLTRGMLQARFPNLQELVGHTLYISVTVLTESGSDMVEAERTGIHIVTSPYQIHFTKTPKYFKPGMPFELMVYVTNPDGSPAPRVPVKADDFQGTVSTQGN…	1179	664	1	1	1	487.738	973.461	2	973.462	-0.0008	0	53.36	0.0003	K	VANYHDQK	L
1	2::tr|A0A151NL74|A0A151NL74_ALLMI	Uncharacterized protein OS=Alligator mississippiensis OX=8496 GN=Y1Q_0015779 PE=4 SV=1	5483	187765	136	136	88	88	58.8	1655	MEGSICYLAAVLLFCFPAVVHSQLYSLITPNVLRVESEEKVVVEANGLNAATEVTITVHDFPFKRQVLYLIKANLNPDEGMLTTATIKISSNQVKKDSRDNQYVLIQAKIKDVTLEKVVLLSFHSGYIFVQTDKTIYTPGSTVLCRIFAMGHKMEPLFKTVIVEFETPEGIIVKQSPVFSPMKTGIYSLNYNLPEIVNLGTWKVVAKFQDSPLQNFSTQFEVKEYVLPSFEVILEPSEKFLYIDDVKDFRVSITARYLYGKKLEGTAFVLFGVKMENEKRSIPQSLKRIQIQDGDGEAVLTRGMLQARFPNLQELVGHTLYISVTVLTESGSDMVEAERTGIHIVTSPYQIHFTKTPKYFKPGMPFELMVYVTNPDGSPAPRVPVKADDFQGTVSTQGN…	1363	7038	1	1	1	500.779	999.543	2	999.542	0.0005	0	56.01	0.00019	K	LILNMPGDK	E
1	2::tr|A0A151NL74|A0A151NL74_ALLMI	Uncharacterized protein OS=Alligator mississippiensis OX=8496 GN=Y1Q_0015779 PE=4 SV=1	5483	187765	136	136	88	88	58.8	1655	MEGSICYLAAVLLFCFPAVVHSQLYSLITPNVLRVESEEKVVVEANGLNAATEVTITVHDFPFKRQVLYLIKANLNPDEGMLTTATIKISSNQVKKDSRDNQYVLIQAKIKDVTLEKVVLLSFHSGYIFVQTDKTIYTPGSTVLCRIFAMGHKMEPLFKTVIVEFETPEGIIVKQSPVFSPMKTGIYSLNYNLPEIVNLGTWKVVAKFQDSPLQNFSTQFEVKEYVLPSFEVILEPSEKFLYIDDVKDFRVSITARYLYGKKLEGTAFVLFGVKMENEKRSIPQSLKRIQIQDGDGEAVLTRGMLQARFPNLQELVGHTLYISVTVLTESGSDMVEAERTGIHIVTSPYQIHFTKTPKYFKPGMPFELMVYVTNPDGSPAPRVPVKADDFQGTVSTQGN…	1400	5115	1	1	1	503.25	1004.49	2	1004.48	0.0003	0	63.35	5.2e-05	K	MDSPVTLDK	R
1	2::tr|A0A151NL74|A0A151NL74_ALLMI	Uncharacterized protein OS=Alligator mississippiensis OX=8496 GN=Y1Q_0015779 PE=4 SV=1	5483	187765	136	136	88	88	58.8	1655	MEGSICYLAAVLLFCFPAVVHSQLYSLITPNVLRVESEEKVVVEANGLNAATEVTITVHDFPFKRQVLYLIKANLNPDEGMLTTATIKISSNQVKKDSRDNQYVLIQAKIKDVTLEKVVLLSFHSGYIFVQTDKTIYTPGSTVLCRIFAMGHKMEPLFKTVIVEFETPEGIIVKQSPVFSPMKTGIYSLNYNLPEIVNLGTWKVVAKFQDSPLQNFSTQFEVKEYVLPSFEVILEPSEKFLYIDDVKDFRVSITARYLYGKKLEGTAFVLFGVKMENEKRSIPQSLKRIQIQDGDGEAVLTRGMLQARFPNLQELVGHTLYISVTVLTESGSDMVEAERTGIHIVTSPYQIHFTKTPKYFKPGMPFELMVYVTNPDGSPAPRVPVKADDFQGTVSTQGN…	1427	3531	1	1	1	504.795	1007.58	2	1007.58	-0.0002	0	52.47	0.00014	K	AHVGLVAVDK	G
1	2::tr|A0A151NL74|A0A151NL74_ALLMI	Uncharacterized protein OS=Alligator mississippiensis OX=8496 GN=Y1Q_0015779 PE=4 SV=1	5483	187765	136	136	88	88	58.8	1655	MEGSICYLAAVLLFCFPAVVHSQLYSLITPNVLRVESEEKVVVEANGLNAATEVTITVHDFPFKRQVLYLIKANLNPDEGMLTTATIKISSNQVKKDSRDNQYVLIQAKIKDVTLEKVVLLSFHSGYIFVQTDKTIYTPGSTVLCRIFAMGHKMEPLFKTVIVEFETPEGIIVKQSPVFSPMKTGIYSLNYNLPEIVNLGTWKVVAKFQDSPLQNFSTQFEVKEYVLPSFEVILEPSEKFLYIDDVKDFRVSITARYLYGKKLEGTAFVLFGVKMENEKRSIPQSLKRIQIQDGDGEAVLTRGMLQARFPNLQELVGHTLYISVTVLTESGSDMVEAERTGIHIVTSPYQIHFTKTPKYFKPGMPFELMVYVTNPDGSPAPRVPVKADDFQGTVSTQGN…	1454	7981	1	1	1	506.772	1011.53	2	1011.53	0.0009	0	46.09	0.0015	K	FLYIDDVK	D
1	2::tr|A0A151NL74|A0A151NL74_ALLMI	Uncharacterized protein OS=Alligator mississippiensis OX=8496 GN=Y1Q_0015779 PE=4 SV=1	5483	187765	136	136	88	88	58.8	1655	MEGSICYLAAVLLFCFPAVVHSQLYSLITPNVLRVESEEKVVVEANGLNAATEVTITVHDFPFKRQVLYLIKANLNPDEGMLTTATIKISSNQVKKDSRDNQYVLIQAKIKDVTLEKVVLLSFHSGYIFVQTDKTIYTPGSTVLCRIFAMGHKMEPLFKTVIVEFETPEGIIVKQSPVFSPMKTGIYSLNYNLPEIVNLGTWKVVAKFQDSPLQNFSTQFEVKEYVLPSFEVILEPSEKFLYIDDVKDFRVSITARYLYGKKLEGTAFVLFGVKMENEKRSIPQSLKRIQIQDGDGEAVLTRGMLQARFPNLQELVGHTLYISVTVLTESGSDMVEAERTGIHIVTSPYQIHFTKTPKYFKPGMPFELMVYVTNPDGSPAPRVPVKADDFQGTVSTQGN…	1482	988	1	1	1	508.724	1015.43	2	1015.43	0.001	0	39.6	0.0023	K	ICHGDVCR	C
1	2::tr|A0A151NL74|A0A151NL74_ALLMI	Uncharacterized protein OS=Alligator mississippiensis OX=8496 GN=Y1Q_0015779 PE=4 SV=1	5483	187765	136	136	88	88	58.8	1655	MEGSICYLAAVLLFCFPAVVHSQLYSLITPNVLRVESEEKVVVEANGLNAATEVTITVHDFPFKRQVLYLIKANLNPDEGMLTTATIKISSNQVKKDSRDNQYVLIQAKIKDVTLEKVVLLSFHSGYIFVQTDKTIYTPGSTVLCRIFAMGHKMEPLFKTVIVEFETPEGIIVKQSPVFSPMKTGIYSLNYNLPEIVNLGTWKVVAKFQDSPLQNFSTQFEVKEYVLPSFEVILEPSEKFLYIDDVKDFRVSITARYLYGKKLEGTAFVLFGVKMENEKRSIPQSLKRIQIQDGDGEAVLTRGMLQARFPNLQELVGHTLYISVTVLTESGSDMVEAERTGIHIVTSPYQIHFTKTPKYFKPGMPFELMVYVTNPDGSPAPRVPVKADDFQGTVSTQGN…	1508	5514	1	1	1	510.763	1019.51	2	1019.51	0.0004	0	43.37	0.0053	K	QSPVFSPMK	T
1	2::tr|A0A151NL74|A0A151NL74_ALLMI	Uncharacterized protein OS=Alligator mississippiensis OX=8496 GN=Y1Q_0015779 PE=4 SV=1	5483	187765	136	136	88	88	58.8	1655	MEGSICYLAAVLLFCFPAVVHSQLYSLITPNVLRVESEEKVVVEANGLNAATEVTITVHDFPFKRQVLYLIKANLNPDEGMLTTATIKISSNQVKKDSRDNQYVLIQAKIKDVTLEKVVLLSFHSGYIFVQTDKTIYTPGSTVLCRIFAMGHKMEPLFKTVIVEFETPEGIIVKQSPVFSPMKTGIYSLNYNLPEIVNLGTWKVVAKFQDSPLQNFSTQFEVKEYVLPSFEVILEPSEKFLYIDDVKDFRVSITARYLYGKKLEGTAFVLFGVKMENEKRSIPQSLKRIQIQDGDGEAVLTRGMLQARFPNLQELVGHTLYISVTVLTESGSDMVEAERTGIHIVTSPYQIHFTKTPKYFKPGMPFELMVYVTNPDGSPAPRVPVKADDFQGTVSTQGN…	1576	7924	1	1	1	516.298	1030.58	2	1030.58	0.0003	0	49.35	0.00099	K	FELTGPIVR	W
1	2::tr|A0A151NL74|A0A151NL74_ALLMI	Uncharacterized protein OS=Alligator mississippiensis OX=8496 GN=Y1Q_0015779 PE=4 SV=1	5483	187765	136	136	88	88	58.8	1655	MEGSICYLAAVLLFCFPAVVHSQLYSLITPNVLRVESEEKVVVEANGLNAATEVTITVHDFPFKRQVLYLIKANLNPDEGMLTTATIKISSNQVKKDSRDNQYVLIQAKIKDVTLEKVVLLSFHSGYIFVQTDKTIYTPGSTVLCRIFAMGHKMEPLFKTVIVEFETPEGIIVKQSPVFSPMKTGIYSLNYNLPEIVNLGTWKVVAKFQDSPLQNFSTQFEVKEYVLPSFEVILEPSEKFLYIDDVKDFRVSITARYLYGKKLEGTAFVLFGVKMENEKRSIPQSLKRIQIQDGDGEAVLTRGMLQARFPNLQELVGHTLYISVTVLTESGSDMVEAERTGIHIVTSPYQIHFTKTPKYFKPGMPFELMVYVTNPDGSPAPRVPVKADDFQGTVSTQGN…	1604	8874	1	1	1	518.308	1034.6	2	1034.6	-0.0004	0	44.49	0.00088	R	ASLIIYLDK	V
1	2::tr|A0A151NL74|A0A151NL74_ALLMI	Uncharacterized protein OS=Alligator mississippiensis OX=8496 GN=Y1Q_0015779 PE=4 SV=1	5483	187765	136	136	88	88	58.8	1655	MEGSICYLAAVLLFCFPAVVHSQLYSLITPNVLRVESEEKVVVEANGLNAATEVTITVHDFPFKRQVLYLIKANLNPDEGMLTTATIKISSNQVKKDSRDNQYVLIQAKIKDVTLEKVVLLSFHSGYIFVQTDKTIYTPGSTVLCRIFAMGHKMEPLFKTVIVEFETPEGIIVKQSPVFSPMKTGIYSLNYNLPEIVNLGTWKVVAKFQDSPLQNFSTQFEVKEYVLPSFEVILEPSEKFLYIDDVKDFRVSITARYLYGKKLEGTAFVLFGVKMENEKRSIPQSLKRIQIQDGDGEAVLTRGMLQARFPNLQELVGHTLYISVTVLTESGSDMVEAERTGIHIVTSPYQIHFTKTPKYFKPGMPFELMVYVTNPDGSPAPRVPVKADDFQGTVSTQGN…	1605	8707	1	1	1	518.308	1034.6	2	1034.6	0.0011	0	48.27	0.00036	R	ASLIIYLDK	V
1	2::tr|A0A151NL74|A0A151NL74_ALLMI	Uncharacterized protein OS=Alligator mississippiensis OX=8496 GN=Y1Q_0015779 PE=4 SV=1	5483	187765	136	136	88	88	58.8	1655	MEGSICYLAAVLLFCFPAVVHSQLYSLITPNVLRVESEEKVVVEANGLNAATEVTITVHDFPFKRQVLYLIKANLNPDEGMLTTATIKISSNQVKKDSRDNQYVLIQAKIKDVTLEKVVLLSFHSGYIFVQTDKTIYTPGSTVLCRIFAMGHKMEPLFKTVIVEFETPEGIIVKQSPVFSPMKTGIYSLNYNLPEIVNLGTWKVVAKFQDSPLQNFSTQFEVKEYVLPSFEVILEPSEKFLYIDDVKDFRVSITARYLYGKKLEGTAFVLFGVKMENEKRSIPQSLKRIQIQDGDGEAVLTRGMLQARFPNLQELVGHTLYISVTVLTESGSDMVEAERTGIHIVTSPYQIHFTKTPKYFKPGMPFELMVYVTNPDGSPAPRVPVKADDFQGTVSTQGN…	1805	7184	1	1	1	533.793	1065.57	2	1065.57	0.0008	0	53.38	0.00024	K	NELSYIISK	D
1	2::tr|A0A151NL74|A0A151NL74_ALLMI	Uncharacterized protein OS=Alligator mississippiensis OX=8496 GN=Y1Q_0015779 PE=4 SV=1	5483	187765	136	136	88	88	58.8	1655	MEGSICYLAAVLLFCFPAVVHSQLYSLITPNVLRVESEEKVVVEANGLNAATEVTITVHDFPFKRQVLYLIKANLNPDEGMLTTATIKISSNQVKKDSRDNQYVLIQAKIKDVTLEKVVLLSFHSGYIFVQTDKTIYTPGSTVLCRIFAMGHKMEPLFKTVIVEFETPEGIIVKQSPVFSPMKTGIYSLNYNLPEIVNLGTWKVVAKFQDSPLQNFSTQFEVKEYVLPSFEVILEPSEKFLYIDDVKDFRVSITARYLYGKKLEGTAFVLFGVKMENEKRSIPQSLKRIQIQDGDGEAVLTRGMLQARFPNLQELVGHTLYISVTVLTESGSDMVEAERTGIHIVTSPYQIHFTKTPKYFKPGMPFELMVYVTNPDGSPAPRVPVKADDFQGTVSTQGN…	1806	7412	1	1	1	533.794	1065.57	2	1065.57	0.0024	0	40.32	0.0055	K	NELSYIISK	D
1	2::tr|A0A151NL74|A0A151NL74_ALLMI	Uncharacterized protein OS=Alligator mississippiensis OX=8496 GN=Y1Q_0015779 PE=4 SV=1	5483	187765	136	136	88	88	58.8	1655	MEGSICYLAAVLLFCFPAVVHSQLYSLITPNVLRVESEEKVVVEANGLNAATEVTITVHDFPFKRQVLYLIKANLNPDEGMLTTATIKISSNQVKKDSRDNQYVLIQAKIKDVTLEKVVLLSFHSGYIFVQTDKTIYTPGSTVLCRIFAMGHKMEPLFKTVIVEFETPEGIIVKQSPVFSPMKTGIYSLNYNLPEIVNLGTWKVVAKFQDSPLQNFSTQFEVKEYVLPSFEVILEPSEKFLYIDDVKDFRVSITARYLYGKKLEGTAFVLFGVKMENEKRSIPQSLKRIQIQDGDGEAVLTRGMLQARFPNLQELVGHTLYISVTVLTESGSDMVEAERTGIHIVTSPYQIHFTKTPKYFKPGMPFELMVYVTNPDGSPAPRVPVKADDFQGTVSTQGN…	1838	3678	1	1	1	537.775	1073.54	2	1073.54	0.0012	0	37.79	0.021	R	ESLNLEQNK	D
1	2::tr|A0A151NL74|A0A151NL74_ALLMI	Uncharacterized protein OS=Alligator mississippiensis OX=8496 GN=Y1Q_0015779 PE=4 SV=1	5483	187765	136	136	88	88	58.8	1655	MEGSICYLAAVLLFCFPAVVHSQLYSLITPNVLRVESEEKVVVEANGLNAATEVTITVHDFPFKRQVLYLIKANLNPDEGMLTTATIKISSNQVKKDSRDNQYVLIQAKIKDVTLEKVVLLSFHSGYIFVQTDKTIYTPGSTVLCRIFAMGHKMEPLFKTVIVEFETPEGIIVKQSPVFSPMKTGIYSLNYNLPEIVNLGTWKVVAKFQDSPLQNFSTQFEVKEYVLPSFEVILEPSEKFLYIDDVKDFRVSITARYLYGKKLEGTAFVLFGVKMENEKRSIPQSLKRIQIQDGDGEAVLTRGMLQARFPNLQELVGHTLYISVTVLTESGSDMVEAERTGIHIVTSPYQIHFTKTPKYFKPGMPFELMVYVTNPDGSPAPRVPVKADDFQGTVSTQGN…	2168	6420	1	1	1	562.278	1122.54	2	1122.54	0.0002	0	48.38	0.0014	K	DTCMGTLVVK	G
1	2::tr|A0A151NL74|A0A151NL74_ALLMI	Uncharacterized protein OS=Alligator mississippiensis OX=8496 GN=Y1Q_0015779 PE=4 SV=1	5483	187765	136	136	88	88	58.8	1655	MEGSICYLAAVLLFCFPAVVHSQLYSLITPNVLRVESEEKVVVEANGLNAATEVTITVHDFPFKRQVLYLIKANLNPDEGMLTTATIKISSNQVKKDSRDNQYVLIQAKIKDVTLEKVVLLSFHSGYIFVQTDKTIYTPGSTVLCRIFAMGHKMEPLFKTVIVEFETPEGIIVKQSPVFSPMKTGIYSLNYNLPEIVNLGTWKVVAKFQDSPLQNFSTQFEVKEYVLPSFEVILEPSEKFLYIDDVKDFRVSITARYLYGKKLEGTAFVLFGVKMENEKRSIPQSLKRIQIQDGDGEAVLTRGMLQARFPNLQELVGHTLYISVTVLTESGSDMVEAERTGIHIVTSPYQIHFTKTPKYFKPGMPFELMVYVTNPDGSPAPRVPVKADDFQGTVSTQGN…	2218	6578	1	1	1	567.818	1133.62	2	1133.62	-0.0009	0	42.56	0.004	K	HFSYLILNK	G
1	2::tr|A0A151NL74|A0A151NL74_ALLMI	Uncharacterized protein OS=Alligator mississippiensis OX=8496 GN=Y1Q_0015779 PE=4 SV=1	5483	187765	136	136	88	88	58.8	1655	MEGSICYLAAVLLFCFPAVVHSQLYSLITPNVLRVESEEKVVVEANGLNAATEVTITVHDFPFKRQVLYLIKANLNPDEGMLTTATIKISSNQVKKDSRDNQYVLIQAKIKDVTLEKVVLLSFHSGYIFVQTDKTIYTPGSTVLCRIFAMGHKMEPLFKTVIVEFETPEGIIVKQSPVFSPMKTGIYSLNYNLPEIVNLGTWKVVAKFQDSPLQNFSTQFEVKEYVLPSFEVILEPSEKFLYIDDVKDFRVSITARYLYGKKLEGTAFVLFGVKMENEKRSIPQSLKRIQIQDGDGEAVLTRGMLQARFPNLQELVGHTLYISVTVLTESGSDMVEAERTGIHIVTSPYQIHFTKTPKYFKPGMPFELMVYVTNPDGSPAPRVPVKADDFQGTVSTQGN…	2219	6758	1	1	1	567.82	1133.63	2	1133.62	0.0018	0	23.49	0.3	K	HFSYLILNK	G
1	2::tr|A0A151NL74|A0A151NL74_ALLMI	Uncharacterized protein OS=Alligator mississippiensis OX=8496 GN=Y1Q_0015779 PE=4 SV=1	5483	187765	136	136	88	88	58.8	1655	MEGSICYLAAVLLFCFPAVVHSQLYSLITPNVLRVESEEKVVVEANGLNAATEVTITVHDFPFKRQVLYLIKANLNPDEGMLTTATIKISSNQVKKDSRDNQYVLIQAKIKDVTLEKVVLLSFHSGYIFVQTDKTIYTPGSTVLCRIFAMGHKMEPLFKTVIVEFETPEGIIVKQSPVFSPMKTGIYSLNYNLPEIVNLGTWKVVAKFQDSPLQNFSTQFEVKEYVLPSFEVILEPSEKFLYIDDVKDFRVSITARYLYGKKLEGTAFVLFGVKMENEKRSIPQSLKRIQIQDGDGEAVLTRGMLQARFPNLQELVGHTLYISVTVLTESGSDMVEAERTGIHIVTSPYQIHFTKTPKYFKPGMPFELMVYVTNPDGSPAPRVPVKADDFQGTVSTQGN…	2243	3849	1	1	1	380.224	1137.65	3	1137.65	-0.002	0	34.56	0.0092	R	VSVENIPRPK	N
1	2::tr|A0A151NL74|A0A151NL74_ALLMI	Uncharacterized protein OS=Alligator mississippiensis OX=8496 GN=Y1Q_0015779 PE=4 SV=1	5483	187765	136	136	88	88	58.8	1655	MEGSICYLAAVLLFCFPAVVHSQLYSLITPNVLRVESEEKVVVEANGLNAATEVTITVHDFPFKRQVLYLIKANLNPDEGMLTTATIKISSNQVKKDSRDNQYVLIQAKIKDVTLEKVVLLSFHSGYIFVQTDKTIYTPGSTVLCRIFAMGHKMEPLFKTVIVEFETPEGIIVKQSPVFSPMKTGIYSLNYNLPEIVNLGTWKVVAKFQDSPLQNFSTQFEVKEYVLPSFEVILEPSEKFLYIDDVKDFRVSITARYLYGKKLEGTAFVLFGVKMENEKRSIPQSLKRIQIQDGDGEAVLTRGMLQARFPNLQELVGHTLYISVTVLTESGSDMVEAERTGIHIVTSPYQIHFTKTPKYFKPGMPFELMVYVTNPDGSPAPRVPVKADDFQGTVSTQGN…	2244	3688	1	1	1	569.833	1137.65	2	1137.65	0	0	43.89	0.0011	R	VSVENIPRPK	N
1	2::tr|A0A151NL74|A0A151NL74_ALLMI	Uncharacterized protein OS=Alligator mississippiensis OX=8496 GN=Y1Q_0015779 PE=4 SV=1	5483	187765	136	136	88	88	58.8	1655	MEGSICYLAAVLLFCFPAVVHSQLYSLITPNVLRVESEEKVVVEANGLNAATEVTITVHDFPFKRQVLYLIKANLNPDEGMLTTATIKISSNQVKKDSRDNQYVLIQAKIKDVTLEKVVLLSFHSGYIFVQTDKTIYTPGSTVLCRIFAMGHKMEPLFKTVIVEFETPEGIIVKQSPVFSPMKTGIYSLNYNLPEIVNLGTWKVVAKFQDSPLQNFSTQFEVKEYVLPSFEVILEPSEKFLYIDDVKDFRVSITARYLYGKKLEGTAFVLFGVKMENEKRSIPQSLKRIQIQDGDGEAVLTRGMLQARFPNLQELVGHTLYISVTVLTESGSDMVEAERTGIHIVTSPYQIHFTKTPKYFKPGMPFELMVYVTNPDGSPAPRVPVKADDFQGTVSTQGN…	2245	3673	1	1	1	380.224	1137.65	3	1137.65	0.0003	0	18.11	0.42	R	VSVENIPRPK	N
1	2::tr|A0A151NL74|A0A151NL74_ALLMI	Uncharacterized protein OS=Alligator mississippiensis OX=8496 GN=Y1Q_0015779 PE=4 SV=1	5483	187765	136	136	88	88	58.8	1655	MEGSICYLAAVLLFCFPAVVHSQLYSLITPNVLRVESEEKVVVEANGLNAATEVTITVHDFPFKRQVLYLIKANLNPDEGMLTTATIKISSNQVKKDSRDNQYVLIQAKIKDVTLEKVVLLSFHSGYIFVQTDKTIYTPGSTVLCRIFAMGHKMEPLFKTVIVEFETPEGIIVKQSPVFSPMKTGIYSLNYNLPEIVNLGTWKVVAKFQDSPLQNFSTQFEVKEYVLPSFEVILEPSEKFLYIDDVKDFRVSITARYLYGKKLEGTAFVLFGVKMENEKRSIPQSLKRIQIQDGDGEAVLTRGMLQARFPNLQELVGHTLYISVTVLTESGSDMVEAERTGIHIVTSPYQIHFTKTPKYFKPGMPFELMVYVTNPDGSPAPRVPVKADDFQGTVSTQGN…	2262	2245	1	1	1	572.272	1142.53	2	1142.53	-0.0025	0	68.35	8.8e-06	K	AGTDENPVGQR	R
1	2::tr|A0A151NL74|A0A151NL74_ALLMI	Uncharacterized protein OS=Alligator mississippiensis OX=8496 GN=Y1Q_0015779 PE=4 SV=1	5483	187765	136	136	88	88	58.8	1655	MEGSICYLAAVLLFCFPAVVHSQLYSLITPNVLRVESEEKVVVEANGLNAATEVTITVHDFPFKRQVLYLIKANLNPDEGMLTTATIKISSNQVKKDSRDNQYVLIQAKIKDVTLEKVVLLSFHSGYIFVQTDKTIYTPGSTVLCRIFAMGHKMEPLFKTVIVEFETPEGIIVKQSPVFSPMKTGIYSLNYNLPEIVNLGTWKVVAKFQDSPLQNFSTQFEVKEYVLPSFEVILEPSEKFLYIDDVKDFRVSITARYLYGKKLEGTAFVLFGVKMENEKRSIPQSLKRIQIQDGDGEAVLTRGMLQARFPNLQELVGHTLYISVTVLTESGSDMVEAERTGIHIVTSPYQIHFTKTPKYFKPGMPFELMVYVTNPDGSPAPRVPVKADDFQGTVSTQGN…	2263	2417	1	1	1	572.272	1142.53	2	1142.53	-0.0016	0	31.75	0.038	K	AGTDENPVGQR	R
1	2::tr|A0A151NL74|A0A151NL74_ALLMI	Uncharacterized protein OS=Alligator mississippiensis OX=8496 GN=Y1Q_0015779 PE=4 SV=1	5483	187765	136	136	88	88	58.8	1655	MEGSICYLAAVLLFCFPAVVHSQLYSLITPNVLRVESEEKVVVEANGLNAATEVTITVHDFPFKRQVLYLIKANLNPDEGMLTTATIKISSNQVKKDSRDNQYVLIQAKIKDVTLEKVVLLSFHSGYIFVQTDKTIYTPGSTVLCRIFAMGHKMEPLFKTVIVEFETPEGIIVKQSPVFSPMKTGIYSLNYNLPEIVNLGTWKVVAKFQDSPLQNFSTQFEVKEYVLPSFEVILEPSEKFLYIDDVKDFRVSITARYLYGKKLEGTAFVLFGVKMENEKRSIPQSLKRIQIQDGDGEAVLTRGMLQARFPNLQELVGHTLYISVTVLTESGSDMVEAERTGIHIVTSPYQIHFTKTPKYFKPGMPFELMVYVTNPDGSPAPRVPVKADDFQGTVSTQGN…	2264	2050	1	1	1	572.273	1142.53	2	1142.53	-0.0006	0	83.73	2.4e-07	K	AGTDENPVGQR	R
1	2::tr|A0A151NL74|A0A151NL74_ALLMI	Uncharacterized protein OS=Alligator mississippiensis OX=8496 GN=Y1Q_0015779 PE=4 SV=1	5483	187765	136	136	88	88	58.8	1655	MEGSICYLAAVLLFCFPAVVHSQLYSLITPNVLRVESEEKVVVEANGLNAATEVTITVHDFPFKRQVLYLIKANLNPDEGMLTTATIKISSNQVKKDSRDNQYVLIQAKIKDVTLEKVVLLSFHSGYIFVQTDKTIYTPGSTVLCRIFAMGHKMEPLFKTVIVEFETPEGIIVKQSPVFSPMKTGIYSLNYNLPEIVNLGTWKVVAKFQDSPLQNFSTQFEVKEYVLPSFEVILEPSEKFLYIDDVKDFRVSITARYLYGKKLEGTAFVLFGVKMENEKRSIPQSLKRIQIQDGDGEAVLTRGMLQARFPNLQELVGHTLYISVTVLTESGSDMVEAERTGIHIVTSPYQIHFTKTPKYFKPGMPFELMVYVTNPDGSPAPRVPVKADDFQGTVSTQGN…	2365	5174	1	1	1	575.796	1149.58	2	1149.58	0.0004	0	74.01	4.2e-06	R	IENSNAFLSR	S
1	2::tr|A0A151NL74|A0A151NL74_ALLMI	Uncharacterized protein OS=Alligator mississippiensis OX=8496 GN=Y1Q_0015779 PE=4 SV=1	5483	187765	136	136	88	88	58.8	1655	MEGSICYLAAVLLFCFPAVVHSQLYSLITPNVLRVESEEKVVVEANGLNAATEVTITVHDFPFKRQVLYLIKANLNPDEGMLTTATIKISSNQVKKDSRDNQYVLIQAKIKDVTLEKVVLLSFHSGYIFVQTDKTIYTPGSTVLCRIFAMGHKMEPLFKTVIVEFETPEGIIVKQSPVFSPMKTGIYSLNYNLPEIVNLGTWKVVAKFQDSPLQNFSTQFEVKEYVLPSFEVILEPSEKFLYIDDVKDFRVSITARYLYGKKLEGTAFVLFGVKMENEKRSIPQSLKRIQIQDGDGEAVLTRGMLQARFPNLQELVGHTLYISVTVLTESGSDMVEAERTGIHIVTSPYQIHFTKTPKYFKPGMPFELMVYVTNPDGSPAPRVPVKADDFQGTVSTQGN…	2418	6103	1	1	1	387.232	1158.68	3	1158.68	-0.0007	1	38.76	0.0049	K	KFELTGPIVR	W
1	2::tr|A0A151NL74|A0A151NL74_ALLMI	Uncharacterized protein OS=Alligator mississippiensis OX=8496 GN=Y1Q_0015779 PE=4 SV=1	5483	187765	136	136	88	88	58.8	1655	MEGSICYLAAVLLFCFPAVVHSQLYSLITPNVLRVESEEKVVVEANGLNAATEVTITVHDFPFKRQVLYLIKANLNPDEGMLTTATIKISSNQVKKDSRDNQYVLIQAKIKDVTLEKVVLLSFHSGYIFVQTDKTIYTPGSTVLCRIFAMGHKMEPLFKTVIVEFETPEGIIVKQSPVFSPMKTGIYSLNYNLPEIVNLGTWKVVAKFQDSPLQNFSTQFEVKEYVLPSFEVILEPSEKFLYIDDVKDFRVSITARYLYGKKLEGTAFVLFGVKMENEKRSIPQSLKRIQIQDGDGEAVLTRGMLQARFPNLQELVGHTLYISVTVLTESGSDMVEAERTGIHIVTSPYQIHFTKTPKYFKPGMPFELMVYVTNPDGSPAPRVPVKADDFQGTVSTQGN…	2419	6096	1	1	1	580.346	1158.68	2	1158.68	0.0014	1	71.17	2.7e-06	K	KFELTGPIVR	W
1	2::tr|A0A151NL74|A0A151NL74_ALLMI	Uncharacterized protein OS=Alligator mississippiensis OX=8496 GN=Y1Q_0015779 PE=4 SV=1	5483	187765	136	136	88	88	58.8	1655	MEGSICYLAAVLLFCFPAVVHSQLYSLITPNVLRVESEEKVVVEANGLNAATEVTITVHDFPFKRQVLYLIKANLNPDEGMLTTATIKISSNQVKKDSRDNQYVLIQAKIKDVTLEKVVLLSFHSGYIFVQTDKTIYTPGSTVLCRIFAMGHKMEPLFKTVIVEFETPEGIIVKQSPVFSPMKTGIYSLNYNLPEIVNLGTWKVVAKFQDSPLQNFSTQFEVKEYVLPSFEVILEPSEKFLYIDDVKDFRVSITARYLYGKKLEGTAFVLFGVKMENEKRSIPQSLKRIQIQDGDGEAVLTRGMLQARFPNLQELVGHTLYISVTVLTESGSDMVEAERTGIHIVTSPYQIHFTKTPKYFKPGMPFELMVYVTNPDGSPAPRVPVKADDFQGTVSTQGN…	2425	3786	1	1	1	387.869	1160.59	3	1160.59	-0.0009	1	43.39	0.0065	K	MDSPVTLDKR	I
1	2::tr|A0A151NL74|A0A151NL74_ALLMI	Uncharacterized protein OS=Alligator mississippiensis OX=8496 GN=Y1Q_0015779 PE=4 SV=1	5483	187765	136	136	88	88	58.8	1655	MEGSICYLAAVLLFCFPAVVHSQLYSLITPNVLRVESEEKVVVEANGLNAATEVTITVHDFPFKRQVLYLIKANLNPDEGMLTTATIKISSNQVKKDSRDNQYVLIQAKIKDVTLEKVVLLSFHSGYIFVQTDKTIYTPGSTVLCRIFAMGHKMEPLFKTVIVEFETPEGIIVKQSPVFSPMKTGIYSLNYNLPEIVNLGTWKVVAKFQDSPLQNFSTQFEVKEYVLPSFEVILEPSEKFLYIDDVKDFRVSITARYLYGKKLEGTAFVLFGVKMENEKRSIPQSLKRIQIQDGDGEAVLTRGMLQARFPNLQELVGHTLYISVTVLTESGSDMVEAERTGIHIVTSPYQIHFTKTPKYFKPGMPFELMVYVTNPDGSPAPRVPVKADDFQGTVSTQGN…	2426	3779	1	1	1	581.3	1160.59	2	1160.59	-0.0008	1	75.93	3.7e-06	K	MDSPVTLDKR	I
1	2::tr|A0A151NL74|A0A151NL74_ALLMI	Uncharacterized protein OS=Alligator mississippiensis OX=8496 GN=Y1Q_0015779 PE=4 SV=1	5483	187765	136	136	88	88	58.8	1655	MEGSICYLAAVLLFCFPAVVHSQLYSLITPNVLRVESEEKVVVEANGLNAATEVTITVHDFPFKRQVLYLIKANLNPDEGMLTTATIKISSNQVKKDSRDNQYVLIQAKIKDVTLEKVVLLSFHSGYIFVQTDKTIYTPGSTVLCRIFAMGHKMEPLFKTVIVEFETPEGIIVKQSPVFSPMKTGIYSLNYNLPEIVNLGTWKVVAKFQDSPLQNFSTQFEVKEYVLPSFEVILEPSEKFLYIDDVKDFRVSITARYLYGKKLEGTAFVLFGVKMENEKRSIPQSLKRIQIQDGDGEAVLTRGMLQARFPNLQELVGHTLYISVTVLTESGSDMVEAERTGIHIVTSPYQIHFTKTPKYFKPGMPFELMVYVTNPDGSPAPRVPVKADDFQGTVSTQGN…	2427	4009	1	1	1	387.869	1160.59	3	1160.59	-0.0003	1	28.87	0.19	K	MDSPVTLDKR	I
1	2::tr|A0A151NL74|A0A151NL74_ALLMI	Uncharacterized protein OS=Alligator mississippiensis OX=8496 GN=Y1Q_0015779 PE=4 SV=1	5483	187765	136	136	88	88	58.8	1655	MEGSICYLAAVLLFCFPAVVHSQLYSLITPNVLRVESEEKVVVEANGLNAATEVTITVHDFPFKRQVLYLIKANLNPDEGMLTTATIKISSNQVKKDSRDNQYVLIQAKIKDVTLEKVVLLSFHSGYIFVQTDKTIYTPGSTVLCRIFAMGHKMEPLFKTVIVEFETPEGIIVKQSPVFSPMKTGIYSLNYNLPEIVNLGTWKVVAKFQDSPLQNFSTQFEVKEYVLPSFEVILEPSEKFLYIDDVKDFRVSITARYLYGKKLEGTAFVLFGVKMENEKRSIPQSLKRIQIQDGDGEAVLTRGMLQARFPNLQELVGHTLYISVTVLTESGSDMVEAERTGIHIVTSPYQIHFTKTPKYFKPGMPFELMVYVTNPDGSPAPRVPVKADDFQGTVSTQGN…	2587	8179	1	1	1	593.301	1184.59	2	1184.59	0.0001	0	39.02	0.0089	R	AILYNYWDK	N
1	2::tr|A0A151NL74|A0A151NL74_ALLMI	Uncharacterized protein OS=Alligator mississippiensis OX=8496 GN=Y1Q_0015779 PE=4 SV=1	5483	187765	136	136	88	88	58.8	1655	MEGSICYLAAVLLFCFPAVVHSQLYSLITPNVLRVESEEKVVVEANGLNAATEVTITVHDFPFKRQVLYLIKANLNPDEGMLTTATIKISSNQVKKDSRDNQYVLIQAKIKDVTLEKVVLLSFHSGYIFVQTDKTIYTPGSTVLCRIFAMGHKMEPLFKTVIVEFETPEGIIVKQSPVFSPMKTGIYSLNYNLPEIVNLGTWKVVAKFQDSPLQNFSTQFEVKEYVLPSFEVILEPSEKFLYIDDVKDFRVSITARYLYGKKLEGTAFVLFGVKMENEKRSIPQSLKRIQIQDGDGEAVLTRGMLQARFPNLQELVGHTLYISVTVLTESGSDMVEAERTGIHIVTSPYQIHFTKTPKYFKPGMPFELMVYVTNPDGSPAPRVPVKADDFQGTVSTQGN…	2625	6622	1	1	1	596.325	1190.64	2	1190.63	0.0057	0	47.47	0.0018	R	DNQYVLIQAK	I
1	2::tr|A0A151NL74|A0A151NL74_ALLMI	Uncharacterized protein OS=Alligator mississippiensis OX=8496 GN=Y1Q_0015779 PE=4 SV=1	5483	187765	136	136	88	88	58.8	1655	MEGSICYLAAVLLFCFPAVVHSQLYSLITPNVLRVESEEKVVVEANGLNAATEVTITVHDFPFKRQVLYLIKANLNPDEGMLTTATIKISSNQVKKDSRDNQYVLIQAKIKDVTLEKVVLLSFHSGYIFVQTDKTIYTPGSTVLCRIFAMGHKMEPLFKTVIVEFETPEGIIVKQSPVFSPMKTGIYSLNYNLPEIVNLGTWKVVAKFQDSPLQNFSTQFEVKEYVLPSFEVILEPSEKFLYIDDVKDFRVSITARYLYGKKLEGTAFVLFGVKMENEKRSIPQSLKRIQIQDGDGEAVLTRGMLQARFPNLQELVGHTLYISVTVLTESGSDMVEAERTGIHIVTSPYQIHFTKTPKYFKPGMPFELMVYVTNPDGSPAPRVPVKADDFQGTVSTQGN…	2780	3068	1	1	1	403.857	1208.55	3	1208.55	0.0003	1	44.2	0.0032	K	FEMDKAPSER	A
1	2::tr|A0A151NL74|A0A151NL74_ALLMI	Uncharacterized protein OS=Alligator mississippiensis OX=8496 GN=Y1Q_0015779 PE=4 SV=1	5483	187765	136	136	88	88	58.8	1655	MEGSICYLAAVLLFCFPAVVHSQLYSLITPNVLRVESEEKVVVEANGLNAATEVTITVHDFPFKRQVLYLIKANLNPDEGMLTTATIKISSNQVKKDSRDNQYVLIQAKIKDVTLEKVVLLSFHSGYIFVQTDKTIYTPGSTVLCRIFAMGHKMEPLFKTVIVEFETPEGIIVKQSPVFSPMKTGIYSLNYNLPEIVNLGTWKVVAKFQDSPLQNFSTQFEVKEYVLPSFEVILEPSEKFLYIDDVKDFRVSITARYLYGKKLEGTAFVLFGVKMENEKRSIPQSLKRIQIQDGDGEAVLTRGMLQARFPNLQELVGHTLYISVTVLTESGSDMVEAERTGIHIVTSPYQIHFTKTPKYFKPGMPFELMVYVTNPDGSPAPRVPVKADDFQGTVSTQGN…	2781	3080	1	1	1	605.282	1208.55	2	1208.55	0.0007	1	62.35	4.9e-05	K	FEMDKAPSER	A
1	2::tr|A0A151NL74|A0A151NL74_ALLMI	Uncharacterized protein OS=Alligator mississippiensis OX=8496 GN=Y1Q_0015779 PE=4 SV=1	5483	187765	136	136	88	88	58.8	1655	MEGSICYLAAVLLFCFPAVVHSQLYSLITPNVLRVESEEKVVVEANGLNAATEVTITVHDFPFKRQVLYLIKANLNPDEGMLTTATIKISSNQVKKDSRDNQYVLIQAKIKDVTLEKVVLLSFHSGYIFVQTDKTIYTPGSTVLCRIFAMGHKMEPLFKTVIVEFETPEGIIVKQSPVFSPMKTGIYSLNYNLPEIVNLGTWKVVAKFQDSPLQNFSTQFEVKEYVLPSFEVILEPSEKFLYIDDVKDFRVSITARYLYGKKLEGTAFVLFGVKMENEKRSIPQSLKRIQIQDGDGEAVLTRGMLQARFPNLQELVGHTLYISVTVLTESGSDMVEAERTGIHIVTSPYQIHFTKTPKYFKPGMPFELMVYVTNPDGSPAPRVPVKADDFQGTVSTQGN…	2818	8312	1	1	1	607.841	1213.67	2	1213.67	0.0003	0	63.28	4e-05	K	TDNINILNGLK	H
1	2::tr|A0A151NL74|A0A151NL74_ALLMI	Uncharacterized protein OS=Alligator mississippiensis OX=8496 GN=Y1Q_0015779 PE=4 SV=1	5483	187765	136	136	88	88	58.8	1655	MEGSICYLAAVLLFCFPAVVHSQLYSLITPNVLRVESEEKVVVEANGLNAATEVTITVHDFPFKRQVLYLIKANLNPDEGMLTTATIKISSNQVKKDSRDNQYVLIQAKIKDVTLEKVVLLSFHSGYIFVQTDKTIYTPGSTVLCRIFAMGHKMEPLFKTVIVEFETPEGIIVKQSPVFSPMKTGIYSLNYNLPEIVNLGTWKVVAKFQDSPLQNFSTQFEVKEYVLPSFEVILEPSEKFLYIDDVKDFRVSITARYLYGKKLEGTAFVLFGVKMENEKRSIPQSLKRIQIQDGDGEAVLTRGMLQARFPNLQELVGHTLYISVTVLTESGSDMVEAERTGIHIVTSPYQIHFTKTPKYFKPGMPFELMVYVTNPDGSPAPRVPVKADDFQGTVSTQGN…	2823	8553	1	1	1	608.332	1214.65	2	1214.65	-0.0021	0	50.21	0.0011	K	TDNINILNGLK	H
1	2::tr|A0A151NL74|A0A151NL74_ALLMI	Uncharacterized protein OS=Alligator mississippiensis OX=8496 GN=Y1Q_0015779 PE=4 SV=1	5483	187765	136	136	88	88	58.8	1655	MEGSICYLAAVLLFCFPAVVHSQLYSLITPNVLRVESEEKVVVEANGLNAATEVTITVHDFPFKRQVLYLIKANLNPDEGMLTTATIKISSNQVKKDSRDNQYVLIQAKIKDVTLEKVVLLSFHSGYIFVQTDKTIYTPGSTVLCRIFAMGHKMEPLFKTVIVEFETPEGIIVKQSPVFSPMKTGIYSLNYNLPEIVNLGTWKVVAKFQDSPLQNFSTQFEVKEYVLPSFEVILEPSEKFLYIDDVKDFRVSITARYLYGKKLEGTAFVLFGVKMENEKRSIPQSLKRIQIQDGDGEAVLTRGMLQARFPNLQELVGHTLYISVTVLTESGSDMVEAERTGIHIVTSPYQIHFTKTPKYFKPGMPFELMVYVTNPDGSPAPRVPVKADDFQGTVSTQGN…	2824	7812	1	1	1	608.333	1214.65	2	1214.65	0.0001	0	68.49	1.6e-05	K	TDNINILNGLK	H
1	2::tr|A0A151NL74|A0A151NL74_ALLMI	Uncharacterized protein OS=Alligator mississippiensis OX=8496 GN=Y1Q_0015779 PE=4 SV=1	5483	187765	136	136	88	88	58.8	1655	MEGSICYLAAVLLFCFPAVVHSQLYSLITPNVLRVESEEKVVVEANGLNAATEVTITVHDFPFKRQVLYLIKANLNPDEGMLTTATIKISSNQVKKDSRDNQYVLIQAKIKDVTLEKVVLLSFHSGYIFVQTDKTIYTPGSTVLCRIFAMGHKMEPLFKTVIVEFETPEGIIVKQSPVFSPMKTGIYSLNYNLPEIVNLGTWKVVAKFQDSPLQNFSTQFEVKEYVLPSFEVILEPSEKFLYIDDVKDFRVSITARYLYGKKLEGTAFVLFGVKMENEKRSIPQSLKRIQIQDGDGEAVLTRGMLQARFPNLQELVGHTLYISVTVLTESGSDMVEAERTGIHIVTSPYQIHFTKTPKYFKPGMPFELMVYVTNPDGSPAPRVPVKADDFQGTVSTQGN…	2882	1585	1	1	1	613.278	1224.54	2	1224.54	-0.0032	1	42.4	0.0037	K	FEMDKAPSER	A
1	2::tr|A0A151NL74|A0A151NL74_ALLMI	Uncharacterized protein OS=Alligator mississippiensis OX=8496 GN=Y1Q_0015779 PE=4 SV=1	5483	187765	136	136	88	88	58.8	1655	MEGSICYLAAVLLFCFPAVVHSQLYSLITPNVLRVESEEKVVVEANGLNAATEVTITVHDFPFKRQVLYLIKANLNPDEGMLTTATIKISSNQVKKDSRDNQYVLIQAKIKDVTLEKVVLLSFHSGYIFVQTDKTIYTPGSTVLCRIFAMGHKMEPLFKTVIVEFETPEGIIVKQSPVFSPMKTGIYSLNYNLPEIVNLGTWKVVAKFQDSPLQNFSTQFEVKEYVLPSFEVILEPSEKFLYIDDVKDFRVSITARYLYGKKLEGTAFVLFGVKMENEKRSIPQSLKRIQIQDGDGEAVLTRGMLQARFPNLQELVGHTLYISVTVLTESGSDMVEAERTGIHIVTSPYQIHFTKTPKYFKPGMPFELMVYVTNPDGSPAPRVPVKADDFQGTVSTQGN…	2883	1579	1	1	1	409.188	1224.54	3	1224.54	-0.0011	1	45.77	0.0018	K	FEMDKAPSER	A
1	2::tr|A0A151NL74|A0A151NL74_ALLMI	Uncharacterized protein OS=Alligator mississippiensis OX=8496 GN=Y1Q_0015779 PE=4 SV=1	5483	187765	136	136	88	88	58.8	1655	MEGSICYLAAVLLFCFPAVVHSQLYSLITPNVLRVESEEKVVVEANGLNAATEVTITVHDFPFKRQVLYLIKANLNPDEGMLTTATIKISSNQVKKDSRDNQYVLIQAKIKDVTLEKVVLLSFHSGYIFVQTDKTIYTPGSTVLCRIFAMGHKMEPLFKTVIVEFETPEGIIVKQSPVFSPMKTGIYSLNYNLPEIVNLGTWKVVAKFQDSPLQNFSTQFEVKEYVLPSFEVILEPSEKFLYIDDVKDFRVSITARYLYGKKLEGTAFVLFGVKMENEKRSIPQSLKRIQIQDGDGEAVLTRGMLQARFPNLQELVGHTLYISVTVLTESGSDMVEAERTGIHIVTSPYQIHFTKTPKYFKPGMPFELMVYVTNPDGSPAPRVPVKADDFQGTVSTQGN…	3211	10368	1	1	1	640.867	1279.72	2	1279.72	0.0028	0	88.5	5.8e-08	K	LEGTAFVLFGVK	M
1	2::tr|A0A151NL74|A0A151NL74_ALLMI	Uncharacterized protein OS=Alligator mississippiensis OX=8496 GN=Y1Q_0015779 PE=4 SV=1	5483	187765	136	136	88	88	58.8	1655	MEGSICYLAAVLLFCFPAVVHSQLYSLITPNVLRVESEEKVVVEANGLNAATEVTITVHDFPFKRQVLYLIKANLNPDEGMLTTATIKISSNQVKKDSRDNQYVLIQAKIKDVTLEKVVLLSFHSGYIFVQTDKTIYTPGSTVLCRIFAMGHKMEPLFKTVIVEFETPEGIIVKQSPVFSPMKTGIYSLNYNLPEIVNLGTWKVVAKFQDSPLQNFSTQFEVKEYVLPSFEVILEPSEKFLYIDDVKDFRVSITARYLYGKKLEGTAFVLFGVKMENEKRSIPQSLKRIQIQDGDGEAVLTRGMLQARFPNLQELVGHTLYISVTVLTESGSDMVEAERTGIHIVTSPYQIHFTKTPKYFKPGMPFELMVYVTNPDGSPAPRVPVKADDFQGTVSTQGN…	3248	5416	1	1	1	643.35	1284.69	2	1284.69	-0.0002	1	63.35	3.9e-05	K	LILNMPGDKER	V
1	2::tr|A0A151NL74|A0A151NL74_ALLMI	Uncharacterized protein OS=Alligator mississippiensis OX=8496 GN=Y1Q_0015779 PE=4 SV=1	5483	187765	136	136	88	88	58.8	1655	MEGSICYLAAVLLFCFPAVVHSQLYSLITPNVLRVESEEKVVVEANGLNAATEVTITVHDFPFKRQVLYLIKANLNPDEGMLTTATIKISSNQVKKDSRDNQYVLIQAKIKDVTLEKVVLLSFHSGYIFVQTDKTIYTPGSTVLCRIFAMGHKMEPLFKTVIVEFETPEGIIVKQSPVFSPMKTGIYSLNYNLPEIVNLGTWKVVAKFQDSPLQNFSTQFEVKEYVLPSFEVILEPSEKFLYIDDVKDFRVSITARYLYGKKLEGTAFVLFGVKMENEKRSIPQSLKRIQIQDGDGEAVLTRGMLQARFPNLQELVGHTLYISVTVLTESGSDMVEAERTGIHIVTSPYQIHFTKTPKYFKPGMPFELMVYVTNPDGSPAPRVPVKADDFQGTVSTQGN…	3249	5392	1	1	1	429.236	1284.69	3	1284.69	0.0009	1	38.01	0.013	K	LILNMPGDKER	V
1	2::tr|A0A151NL74|A0A151NL74_ALLMI	Uncharacterized protein OS=Alligator mississippiensis OX=8496 GN=Y1Q_0015779 PE=4 SV=1	5483	187765	136	136	88	88	58.8	1655	MEGSICYLAAVLLFCFPAVVHSQLYSLITPNVLRVESEEKVVVEANGLNAATEVTITVHDFPFKRQVLYLIKANLNPDEGMLTTATIKISSNQVKKDSRDNQYVLIQAKIKDVTLEKVVLLSFHSGYIFVQTDKTIYTPGSTVLCRIFAMGHKMEPLFKTVIVEFETPEGIIVKQSPVFSPMKTGIYSLNYNLPEIVNLGTWKVVAKFQDSPLQNFSTQFEVKEYVLPSFEVILEPSEKFLYIDDVKDFRVSITARYLYGKKLEGTAFVLFGVKMENEKRSIPQSLKRIQIQDGDGEAVLTRGMLQARFPNLQELVGHTLYISVTVLTESGSDMVEAERTGIHIVTSPYQIHFTKTPKYFKPGMPFELMVYVTNPDGSPAPRVPVKADDFQGTVSTQGN…	3500	4017	1	1	1	656.814	1311.61	2	1311.61	0.0003	0	94.45	3.1e-08	R	QASQSMVAEAYK	T
1	2::tr|A0A151NL74|A0A151NL74_ALLMI	Uncharacterized protein OS=Alligator mississippiensis OX=8496 GN=Y1Q_0015779 PE=4 SV=1	5483	187765	136	136	88	88	58.8	1655	MEGSICYLAAVLLFCFPAVVHSQLYSLITPNVLRVESEEKVVVEANGLNAATEVTITVHDFPFKRQVLYLIKANLNPDEGMLTTATIKISSNQVKKDSRDNQYVLIQAKIKDVTLEKVVLLSFHSGYIFVQTDKTIYTPGSTVLCRIFAMGHKMEPLFKTVIVEFETPEGIIVKQSPVFSPMKTGIYSLNYNLPEIVNLGTWKVVAKFQDSPLQNFSTQFEVKEYVLPSFEVILEPSEKFLYIDDVKDFRVSITARYLYGKKLEGTAFVLFGVKMENEKRSIPQSLKRIQIQDGDGEAVLTRGMLQARFPNLQELVGHTLYISVTVLTESGSDMVEAERTGIHIVTSPYQIHFTKTPKYFKPGMPFELMVYVTNPDGSPAPRVPVKADDFQGTVSTQGN…	3579	3894	1	1	1	442.893	1325.66	3	1325.66	-0.0008	0	58.08	0.00016	K	DHINSLEGSINK	A
1	2::tr|A0A151NL74|A0A151NL74_ALLMI	Uncharacterized protein OS=Alligator mississippiensis OX=8496 GN=Y1Q_0015779 PE=4 SV=1	5483	187765	136	136	88	88	58.8	1655	MEGSICYLAAVLLFCFPAVVHSQLYSLITPNVLRVESEEKVVVEANGLNAATEVTITVHDFPFKRQVLYLIKANLNPDEGMLTTATIKISSNQVKKDSRDNQYVLIQAKIKDVTLEKVVLLSFHSGYIFVQTDKTIYTPGSTVLCRIFAMGHKMEPLFKTVIVEFETPEGIIVKQSPVFSPMKTGIYSLNYNLPEIVNLGTWKVVAKFQDSPLQNFSTQFEVKEYVLPSFEVILEPSEKFLYIDDVKDFRVSITARYLYGKKLEGTAFVLFGVKMENEKRSIPQSLKRIQIQDGDGEAVLTRGMLQARFPNLQELVGHTLYISVTVLTESGSDMVEAERTGIHIVTSPYQIHFTKTPKYFKPGMPFELMVYVTNPDGSPAPRVPVKADDFQGTVSTQGN…	3583	3878	1	1	1	664.337	1326.66	2	1326.64	0.018	0	69.5	1.1e-05	K	DHINSLEGSINK	A
1	2::tr|A0A151NL74|A0A151NL74_ALLMI	Uncharacterized protein OS=Alligator mississippiensis OX=8496 GN=Y1Q_0015779 PE=4 SV=1	5483	187765	136	136	88	88	58.8	1655	MEGSICYLAAVLLFCFPAVVHSQLYSLITPNVLRVESEEKVVVEANGLNAATEVTITVHDFPFKRQVLYLIKANLNPDEGMLTTATIKISSNQVKKDSRDNQYVLIQAKIKDVTLEKVVLLSFHSGYIFVQTDKTIYTPGSTVLCRIFAMGHKMEPLFKTVIVEFETPEGIIVKQSPVFSPMKTGIYSLNYNLPEIVNLGTWKVVAKFQDSPLQNFSTQFEVKEYVLPSFEVILEPSEKFLYIDDVKDFRVSITARYLYGKKLEGTAFVLFGVKMENEKRSIPQSLKRIQIQDGDGEAVLTRGMLQARFPNLQELVGHTLYISVTVLTESGSDMVEAERTGIHIVTSPYQIHFTKTPKYFKPGMPFELMVYVTNPDGSPAPRVPVKADDFQGTVSTQGN…	3586	2784	1	1	1	664.81	1327.61	2	1327.61	-0.0023	0	45.77	0.0019	R	QASQSMVAEAYK	T
1	2::tr|A0A151NL74|A0A151NL74_ALLMI	Uncharacterized protein OS=Alligator mississippiensis OX=8496 GN=Y1Q_0015779 PE=4 SV=1	5483	187765	136	136	88	88	58.8	1655	MEGSICYLAAVLLFCFPAVVHSQLYSLITPNVLRVESEEKVVVEANGLNAATEVTITVHDFPFKRQVLYLIKANLNPDEGMLTTATIKISSNQVKKDSRDNQYVLIQAKIKDVTLEKVVLLSFHSGYIFVQTDKTIYTPGSTVLCRIFAMGHKMEPLFKTVIVEFETPEGIIVKQSPVFSPMKTGIYSLNYNLPEIVNLGTWKVVAKFQDSPLQNFSTQFEVKEYVLPSFEVILEPSEKFLYIDDVKDFRVSITARYLYGKKLEGTAFVLFGVKMENEKRSIPQSLKRIQIQDGDGEAVLTRGMLQARFPNLQELVGHTLYISVTVLTESGSDMVEAERTGIHIVTSPYQIHFTKTPKYFKPGMPFELMVYVTNPDGSPAPRVPVKADDFQGTVSTQGN…	3587	2618	1	1	1	664.812	1327.61	2	1327.61	0.0014	0	92.43	4.1e-08	R	QASQSMVAEAYK	T
1	2::tr|A0A151NL74|A0A151NL74_ALLMI	Uncharacterized protein OS=Alligator mississippiensis OX=8496 GN=Y1Q_0015779 PE=4 SV=1	5483	187765	136	136	88	88	58.8	1655	MEGSICYLAAVLLFCFPAVVHSQLYSLITPNVLRVESEEKVVVEANGLNAATEVTITVHDFPFKRQVLYLIKANLNPDEGMLTTATIKISSNQVKKDSRDNQYVLIQAKIKDVTLEKVVLLSFHSGYIFVQTDKTIYTPGSTVLCRIFAMGHKMEPLFKTVIVEFETPEGIIVKQSPVFSPMKTGIYSLNYNLPEIVNLGTWKVVAKFQDSPLQNFSTQFEVKEYVLPSFEVILEPSEKFLYIDDVKDFRVSITARYLYGKKLEGTAFVLFGVKMENEKRSIPQSLKRIQIQDGDGEAVLTRGMLQARFPNLQELVGHTLYISVTVLTESGSDMVEAERTGIHIVTSPYQIHFTKTPKYFKPGMPFELMVYVTNPDGSPAPRVPVKADDFQGTVSTQGN…	3626	1068	1	1	1	668.852	1335.69	2	1335.69	0.0004	0	59.15	0.00015	R	TVHENLKPENR	Q
1	2::tr|A0A151NL74|A0A151NL74_ALLMI	Uncharacterized protein OS=Alligator mississippiensis OX=8496 GN=Y1Q_0015779 PE=4 SV=1	5483	187765	136	136	88	88	58.8	1655	MEGSICYLAAVLLFCFPAVVHSQLYSLITPNVLRVESEEKVVVEANGLNAATEVTITVHDFPFKRQVLYLIKANLNPDEGMLTTATIKISSNQVKKDSRDNQYVLIQAKIKDVTLEKVVLLSFHSGYIFVQTDKTIYTPGSTVLCRIFAMGHKMEPLFKTVIVEFETPEGIIVKQSPVFSPMKTGIYSLNYNLPEIVNLGTWKVVAKFQDSPLQNFSTQFEVKEYVLPSFEVILEPSEKFLYIDDVKDFRVSITARYLYGKKLEGTAFVLFGVKMENEKRSIPQSLKRIQIQDGDGEAVLTRGMLQARFPNLQELVGHTLYISVTVLTESGSDMVEAERTGIHIVTSPYQIHFTKTPKYFKPGMPFELMVYVTNPDGSPAPRVPVKADDFQGTVSTQGN…	3627	1060	1	1	1	446.238	1335.69	3	1335.69	0.0013	0	47.44	0.0022	R	TVHENLKPENR	Q
1	2::tr|A0A151NL74|A0A151NL74_ALLMI	Uncharacterized protein OS=Alligator mississippiensis OX=8496 GN=Y1Q_0015779 PE=4 SV=1	5483	187765	136	136	88	88	58.8	1655	MEGSICYLAAVLLFCFPAVVHSQLYSLITPNVLRVESEEKVVVEANGLNAATEVTITVHDFPFKRQVLYLIKANLNPDEGMLTTATIKISSNQVKKDSRDNQYVLIQAKIKDVTLEKVVLLSFHSGYIFVQTDKTIYTPGSTVLCRIFAMGHKMEPLFKTVIVEFETPEGIIVKQSPVFSPMKTGIYSLNYNLPEIVNLGTWKVVAKFQDSPLQNFSTQFEVKEYVLPSFEVILEPSEKFLYIDDVKDFRVSITARYLYGKKLEGTAFVLFGVKMENEKRSIPQSLKRIQIQDGDGEAVLTRGMLQARFPNLQELVGHTLYISVTVLTESGSDMVEAERTGIHIVTSPYQIHFTKTPKYFKPGMPFELMVYVTNPDGSPAPRVPVKADDFQGTVSTQGN…	3661	6463	1	1	1	670.851	1339.69	2	1339.69	-0.0002	0	47.96	0.0015	K	SGDNLPVNFHLK	T
1	2::tr|A0A151NL74|A0A151NL74_ALLMI	Uncharacterized protein OS=Alligator mississippiensis OX=8496 GN=Y1Q_0015779 PE=4 SV=1	5483	187765	136	136	88	88	58.8	1655	MEGSICYLAAVLLFCFPAVVHSQLYSLITPNVLRVESEEKVVVEANGLNAATEVTITVHDFPFKRQVLYLIKANLNPDEGMLTTATIKISSNQVKKDSRDNQYVLIQAKIKDVTLEKVVLLSFHSGYIFVQTDKTIYTPGSTVLCRIFAMGHKMEPLFKTVIVEFETPEGIIVKQSPVFSPMKTGIYSLNYNLPEIVNLGTWKVVAKFQDSPLQNFSTQFEVKEYVLPSFEVILEPSEKFLYIDDVKDFRVSITARYLYGKKLEGTAFVLFGVKMENEKRSIPQSLKRIQIQDGDGEAVLTRGMLQARFPNLQELVGHTLYISVTVLTESGSDMVEAERTGIHIVTSPYQIHFTKTPKYFKPGMPFELMVYVTNPDGSPAPRVPVKADDFQGTVSTQGN…	3662	6459	1	1	1	447.57	1339.69	3	1339.69	0.0002	0	35.08	0.029	K	SGDNLPVNFHLK	T
1	2::tr|A0A151NL74|A0A151NL74_ALLMI	Uncharacterized protein OS=Alligator mississippiensis OX=8496 GN=Y1Q_0015779 PE=4 SV=1	5483	187765	136	136	88	88	58.8	1655	MEGSICYLAAVLLFCFPAVVHSQLYSLITPNVLRVESEEKVVVEANGLNAATEVTITVHDFPFKRQVLYLIKANLNPDEGMLTTATIKISSNQVKKDSRDNQYVLIQAKIKDVTLEKVVLLSFHSGYIFVQTDKTIYTPGSTVLCRIFAMGHKMEPLFKTVIVEFETPEGIIVKQSPVFSPMKTGIYSLNYNLPEIVNLGTWKVVAKFQDSPLQNFSTQFEVKEYVLPSFEVILEPSEKFLYIDDVKDFRVSITARYLYGKKLEGTAFVLFGVKMENEKRSIPQSLKRIQIQDGDGEAVLTRGMLQARFPNLQELVGHTLYISVTVLTESGSDMVEAERTGIHIVTSPYQIHFTKTPKYFKPGMPFELMVYVTNPDGSPAPRVPVKADDFQGTVSTQGN…	3776	8741	1	1	1	674.356	1346.7	2	1346.7	0	0	79.3	1.6e-06	K	AAVWGQFVADGVK	K
1	2::tr|A0A151NL74|A0A151NL74_ALLMI	Uncharacterized protein OS=Alligator mississippiensis OX=8496 GN=Y1Q_0015779 PE=4 SV=1	5483	187765	136	136	88	88	58.8	1655	MEGSICYLAAVLLFCFPAVVHSQLYSLITPNVLRVESEEKVVVEANGLNAATEVTITVHDFPFKRQVLYLIKANLNPDEGMLTTATIKISSNQVKKDSRDNQYVLIQAKIKDVTLEKVVLLSFHSGYIFVQTDKTIYTPGSTVLCRIFAMGHKMEPLFKTVIVEFETPEGIIVKQSPVFSPMKTGIYSLNYNLPEIVNLGTWKVVAKFQDSPLQNFSTQFEVKEYVLPSFEVILEPSEKFLYIDDVKDFRVSITARYLYGKKLEGTAFVLFGVKMENEKRSIPQSLKRIQIQDGDGEAVLTRGMLQARFPNLQELVGHTLYISVTVLTESGSDMVEAERTGIHIVTSPYQIHFTKTPKYFKPGMPFELMVYVTNPDGSPAPRVPVKADDFQGTVSTQGN…	3777	8579	1	1	1	674.357	1346.7	2	1346.7	0.0006	0	79.93	1.4e-06	K	AAVWGQFVADGVK	K
1	2::tr|A0A151NL74|A0A151NL74_ALLMI	Uncharacterized protein OS=Alligator mississippiensis OX=8496 GN=Y1Q_0015779 PE=4 SV=1	5483	187765	136	136	88	88	58.8	1655	MEGSICYLAAVLLFCFPAVVHSQLYSLITPNVLRVESEEKVVVEANGLNAATEVTITVHDFPFKRQVLYLIKANLNPDEGMLTTATIKISSNQVKKDSRDNQYVLIQAKIKDVTLEKVVLLSFHSGYIFVQTDKTIYTPGSTVLCRIFAMGHKMEPLFKTVIVEFETPEGIIVKQSPVFSPMKTGIYSLNYNLPEIVNLGTWKVVAKFQDSPLQNFSTQFEVKEYVLPSFEVILEPSEKFLYIDDVKDFRVSITARYLYGKKLEGTAFVLFGVKMENEKRSIPQSLKRIQIQDGDGEAVLTRGMLQARFPNLQELVGHTLYISVTVLTESGSDMVEAERTGIHIVTSPYQIHFTKTPKYFKPGMPFELMVYVTNPDGSPAPRVPVKADDFQGTVSTQGN…	3842	8560	1	1	1	678.346	1354.68	2	1354.68	0.001	0	68.86	1.3e-05	R	ESSTWLTAYVAK	V
1	2::tr|A0A151NL74|A0A151NL74_ALLMI	Uncharacterized protein OS=Alligator mississippiensis OX=8496 GN=Y1Q_0015779 PE=4 SV=1	5483	187765	136	136	88	88	58.8	1655	MEGSICYLAAVLLFCFPAVVHSQLYSLITPNVLRVESEEKVVVEANGLNAATEVTITVHDFPFKRQVLYLIKANLNPDEGMLTTATIKISSNQVKKDSRDNQYVLIQAKIKDVTLEKVVLLSFHSGYIFVQTDKTIYTPGSTVLCRIFAMGHKMEPLFKTVIVEFETPEGIIVKQSPVFSPMKTGIYSLNYNLPEIVNLGTWKVVAKFQDSPLQNFSTQFEVKEYVLPSFEVILEPSEKFLYIDDVKDFRVSITARYLYGKKLEGTAFVLFGVKMENEKRSIPQSLKRIQIQDGDGEAVLTRGMLQARFPNLQELVGHTLYISVTVLTESGSDMVEAERTGIHIVTSPYQIHFTKTPKYFKPGMPFELMVYVTNPDGSPAPRVPVKADDFQGTVSTQGN…	3950	6424	1	1	1	684.353	1366.69	2	1366.69	-0.0002	0	64.53	3.7e-05	K	TIYTPGSTVLCR	I
1	2::tr|A0A151NL74|A0A151NL74_ALLMI	Uncharacterized protein OS=Alligator mississippiensis OX=8496 GN=Y1Q_0015779 PE=4 SV=1	5483	187765	136	136	88	88	58.8	1655	MEGSICYLAAVLLFCFPAVVHSQLYSLITPNVLRVESEEKVVVEANGLNAATEVTITVHDFPFKRQVLYLIKANLNPDEGMLTTATIKISSNQVKKDSRDNQYVLIQAKIKDVTLEKVVLLSFHSGYIFVQTDKTIYTPGSTVLCRIFAMGHKMEPLFKTVIVEFETPEGIIVKQSPVFSPMKTGIYSLNYNLPEIVNLGTWKVVAKFQDSPLQNFSTQFEVKEYVLPSFEVILEPSEKFLYIDDVKDFRVSITARYLYGKKLEGTAFVLFGVKMENEKRSIPQSLKRIQIQDGDGEAVLTRGMLQARFPNLQELVGHTLYISVTVLTESGSDMVEAERTGIHIVTSPYQIHFTKTPKYFKPGMPFELMVYVTNPDGSPAPRVPVKADDFQGTVSTQGN…	3978	7609	1	1	1	686.788	1371.56	2	1371.56	-0.0004	0	79.41	2.6e-07	K	ECVAAFLDCCK	Y
1	2::tr|A0A151NL74|A0A151NL74_ALLMI	Uncharacterized protein OS=Alligator mississippiensis OX=8496 GN=Y1Q_0015779 PE=4 SV=1	5483	187765	136	136	88	88	58.8	1655	MEGSICYLAAVLLFCFPAVVHSQLYSLITPNVLRVESEEKVVVEANGLNAATEVTITVHDFPFKRQVLYLIKANLNPDEGMLTTATIKISSNQVKKDSRDNQYVLIQAKIKDVTLEKVVLLSFHSGYIFVQTDKTIYTPGSTVLCRIFAMGHKMEPLFKTVIVEFETPEGIIVKQSPVFSPMKTGIYSLNYNLPEIVNLGTWKVVAKFQDSPLQNFSTQFEVKEYVLPSFEVILEPSEKFLYIDDVKDFRVSITARYLYGKKLEGTAFVLFGVKMENEKRSIPQSLKRIQIQDGDGEAVLTRGMLQARFPNLQELVGHTLYISVTVLTESGSDMVEAERTGIHIVTSPYQIHFTKTPKYFKPGMPFELMVYVTNPDGSPAPRVPVKADDFQGTVSTQGN…	4307	8911	1	1	1	470.278	1407.81	3	1407.81	0.0004	1	51.74	0.00014	K	KLEGTAFVLFGVK	M
1	2::tr|A0A151NL74|A0A151NL74_ALLMI	Uncharacterized protein OS=Alligator mississippiensis OX=8496 GN=Y1Q_0015779 PE=4 SV=1	5483	187765	136	136	88	88	58.8	1655	MEGSICYLAAVLLFCFPAVVHSQLYSLITPNVLRVESEEKVVVEANGLNAATEVTITVHDFPFKRQVLYLIKANLNPDEGMLTTATIKISSNQVKKDSRDNQYVLIQAKIKDVTLEKVVLLSFHSGYIFVQTDKTIYTPGSTVLCRIFAMGHKMEPLFKTVIVEFETPEGIIVKQSPVFSPMKTGIYSLNYNLPEIVNLGTWKVVAKFQDSPLQNFSTQFEVKEYVLPSFEVILEPSEKFLYIDDVKDFRVSITARYLYGKKLEGTAFVLFGVKMENEKRSIPQSLKRIQIQDGDGEAVLTRGMLQARFPNLQELVGHTLYISVTVLTESGSDMVEAERTGIHIVTSPYQIHFTKTPKYFKPGMPFELMVYVTNPDGSPAPRVPVKADDFQGTVSTQGN…	4379	4803	1	1	1	473.893	1418.66	3	1418.66	-0.0013	1	51.71	0.00067	K	KGDFSYSAFQNR	E
1	2::tr|A0A151NL74|A0A151NL74_ALLMI	Uncharacterized protein OS=Alligator mississippiensis OX=8496 GN=Y1Q_0015779 PE=4 SV=1	5483	187765	136	136	88	88	58.8	1655	MEGSICYLAAVLLFCFPAVVHSQLYSLITPNVLRVESEEKVVVEANGLNAATEVTITVHDFPFKRQVLYLIKANLNPDEGMLTTATIKISSNQVKKDSRDNQYVLIQAKIKDVTLEKVVLLSFHSGYIFVQTDKTIYTPGSTVLCRIFAMGHKMEPLFKTVIVEFETPEGIIVKQSPVFSPMKTGIYSLNYNLPEIVNLGTWKVVAKFQDSPLQNFSTQFEVKEYVLPSFEVILEPSEKFLYIDDVKDFRVSITARYLYGKKLEGTAFVLFGVKMENEKRSIPQSLKRIQIQDGDGEAVLTRGMLQARFPNLQELVGHTLYISVTVLTESGSDMVEAERTGIHIVTSPYQIHFTKTPKYFKPGMPFELMVYVTNPDGSPAPRVPVKADDFQGTVSTQGN…	4380	4851	1	1	1	710.336	1418.66	2	1418.66	0.0002	1	68.95	1.3e-05	K	KGDFSYSAFQNR	E
1	2::tr|A0A151NL74|A0A151NL74_ALLMI	Uncharacterized protein OS=Alligator mississippiensis OX=8496 GN=Y1Q_0015779 PE=4 SV=1	5483	187765	136	136	88	88	58.8	1655	MEGSICYLAAVLLFCFPAVVHSQLYSLITPNVLRVESEEKVVVEANGLNAATEVTITVHDFPFKRQVLYLIKANLNPDEGMLTTATIKISSNQVKKDSRDNQYVLIQAKIKDVTLEKVVLLSFHSGYIFVQTDKTIYTPGSTVLCRIFAMGHKMEPLFKTVIVEFETPEGIIVKQSPVFSPMKTGIYSLNYNLPEIVNLGTWKVVAKFQDSPLQNFSTQFEVKEYVLPSFEVILEPSEKFLYIDDVKDFRVSITARYLYGKKLEGTAFVLFGVKMENEKRSIPQSLKRIQIQDGDGEAVLTRGMLQARFPNLQELVGHTLYISVTVLTESGSDMVEAERTGIHIVTSPYQIHFTKTPKYFKPGMPFELMVYVTNPDGSPAPRVPVKADDFQGTVSTQGN…	4496	8337	1	1	1	715.869	1429.72	2	1429.72	-0.0004	1	71.51	9.2e-06	K	FLYIDDVKDFR	V
1	2::tr|A0A151NL74|A0A151NL74_ALLMI	Uncharacterized protein OS=Alligator mississippiensis OX=8496 GN=Y1Q_0015779 PE=4 SV=1	5483	187765	136	136	88	88	58.8	1655	MEGSICYLAAVLLFCFPAVVHSQLYSLITPNVLRVESEEKVVVEANGLNAATEVTITVHDFPFKRQVLYLIKANLNPDEGMLTTATIKISSNQVKKDSRDNQYVLIQAKIKDVTLEKVVLLSFHSGYIFVQTDKTIYTPGSTVLCRIFAMGHKMEPLFKTVIVEFETPEGIIVKQSPVFSPMKTGIYSLNYNLPEIVNLGTWKVVAKFQDSPLQNFSTQFEVKEYVLPSFEVILEPSEKFLYIDDVKDFRVSITARYLYGKKLEGTAFVLFGVKMENEKRSIPQSLKRIQIQDGDGEAVLTRGMLQARFPNLQELVGHTLYISVTVLTESGSDMVEAERTGIHIVTSPYQIHFTKTPKYFKPGMPFELMVYVTNPDGSPAPRVPVKADDFQGTVSTQGN…	4497	8333	1	1	1	477.582	1429.72	3	1429.72	0.0001	1	74	5.7e-06	K	FLYIDDVKDFR	V
1	2::tr|A0A151NL74|A0A151NL74_ALLMI	Uncharacterized protein OS=Alligator mississippiensis OX=8496 GN=Y1Q_0015779 PE=4 SV=1	5483	187765	136	136	88	88	58.8	1655	MEGSICYLAAVLLFCFPAVVHSQLYSLITPNVLRVESEEKVVVEANGLNAATEVTITVHDFPFKRQVLYLIKANLNPDEGMLTTATIKISSNQVKKDSRDNQYVLIQAKIKDVTLEKVVLLSFHSGYIFVQTDKTIYTPGSTVLCRIFAMGHKMEPLFKTVIVEFETPEGIIVKQSPVFSPMKTGIYSLNYNLPEIVNLGTWKVVAKFQDSPLQNFSTQFEVKEYVLPSFEVILEPSEKFLYIDDVKDFRVSITARYLYGKKLEGTAFVLFGVKMENEKRSIPQSLKRIQIQDGDGEAVLTRGMLQARFPNLQELVGHTLYISVTVLTESGSDMVEAERTGIHIVTSPYQIHFTKTPKYFKPGMPFELMVYVTNPDGSPAPRVPVKADDFQGTVSTQGN…	4631	2896	1	1	1	727.287	1452.56	2	1452.56	0.0001	0	58.42	1.1e-05	R	CAEENCFMQHK	M
1	2::tr|A0A151NL74|A0A151NL74_ALLMI	Uncharacterized protein OS=Alligator mississippiensis OX=8496 GN=Y1Q_0015779 PE=4 SV=1	5483	187765	136	136	88	88	58.8	1655	MEGSICYLAAVLLFCFPAVVHSQLYSLITPNVLRVESEEKVVVEANGLNAATEVTITVHDFPFKRQVLYLIKANLNPDEGMLTTATIKISSNQVKKDSRDNQYVLIQAKIKDVTLEKVVLLSFHSGYIFVQTDKTIYTPGSTVLCRIFAMGHKMEPLFKTVIVEFETPEGIIVKQSPVFSPMKTGIYSLNYNLPEIVNLGTWKVVAKFQDSPLQNFSTQFEVKEYVLPSFEVILEPSEKFLYIDDVKDFRVSITARYLYGKKLEGTAFVLFGVKMENEKRSIPQSLKRIQIQDGDGEAVLTRGMLQARFPNLQELVGHTLYISVTVLTESGSDMVEAERTGIHIVTSPYQIHFTKTPKYFKPGMPFELMVYVTNPDGSPAPRVPVKADDFQGTVSTQGN…	4632	2888	1	1	1	485.194	1452.56	3	1452.56	0.0009	0	54.7	2.5e-05	R	CAEENCFMQHK	M
1	2::tr|A0A151NL74|A0A151NL74_ALLMI	Uncharacterized protein OS=Alligator mississippiensis OX=8496 GN=Y1Q_0015779 PE=4 SV=1	5483	187765	136	136	88	88	58.8	1655	MEGSICYLAAVLLFCFPAVVHSQLYSLITPNVLRVESEEKVVVEANGLNAATEVTITVHDFPFKRQVLYLIKANLNPDEGMLTTATIKISSNQVKKDSRDNQYVLIQAKIKDVTLEKVVLLSFHSGYIFVQTDKTIYTPGSTVLCRIFAMGHKMEPLFKTVIVEFETPEGIIVKQSPVFSPMKTGIYSLNYNLPEIVNLGTWKVVAKFQDSPLQNFSTQFEVKEYVLPSFEVILEPSEKFLYIDDVKDFRVSITARYLYGKKLEGTAFVLFGVKMENEKRSIPQSLKRIQIQDGDGEAVLTRGMLQARFPNLQELVGHTLYISVTVLTESGSDMVEAERTGIHIVTSPYQIHFTKTPKYFKPGMPFELMVYVTNPDGSPAPRVPVKADDFQGTVSTQGN…	4664	6917	1	1	1	729.9	1457.79	2	1457.79	-0.0013	0	71.38	7.9e-06	K	NYLHLAVTASELK	S
1	2::tr|A0A151NL74|A0A151NL74_ALLMI	Uncharacterized protein OS=Alligator mississippiensis OX=8496 GN=Y1Q_0015779 PE=4 SV=1	5483	187765	136	136	88	88	58.8	1655	MEGSICYLAAVLLFCFPAVVHSQLYSLITPNVLRVESEEKVVVEANGLNAATEVTITVHDFPFKRQVLYLIKANLNPDEGMLTTATIKISSNQVKKDSRDNQYVLIQAKIKDVTLEKVVLLSFHSGYIFVQTDKTIYTPGSTVLCRIFAMGHKMEPLFKTVIVEFETPEGIIVKQSPVFSPMKTGIYSLNYNLPEIVNLGTWKVVAKFQDSPLQNFSTQFEVKEYVLPSFEVILEPSEKFLYIDDVKDFRVSITARYLYGKKLEGTAFVLFGVKMENEKRSIPQSLKRIQIQDGDGEAVLTRGMLQARFPNLQELVGHTLYISVTVLTESGSDMVEAERTGIHIVTSPYQIHFTKTPKYFKPGMPFELMVYVTNPDGSPAPRVPVKADDFQGTVSTQGN…	4665	6931	1	1	1	486.936	1457.79	3	1457.79	-0.0006	0	50.65	0.00095	K	NYLHLAVTASELK	S
1	2::tr|A0A151NL74|A0A151NL74_ALLMI	Uncharacterized protein OS=Alligator mississippiensis OX=8496 GN=Y1Q_0015779 PE=4 SV=1	5483	187765	136	136	88	88	58.8	1655	MEGSICYLAAVLLFCFPAVVHSQLYSLITPNVLRVESEEKVVVEANGLNAATEVTITVHDFPFKRQVLYLIKANLNPDEGMLTTATIKISSNQVKKDSRDNQYVLIQAKIKDVTLEKVVLLSFHSGYIFVQTDKTIYTPGSTVLCRIFAMGHKMEPLFKTVIVEFETPEGIIVKQSPVFSPMKTGIYSLNYNLPEIVNLGTWKVVAKFQDSPLQNFSTQFEVKEYVLPSFEVILEPSEKFLYIDDVKDFRVSITARYLYGKKLEGTAFVLFGVKMENEKRSIPQSLKRIQIQDGDGEAVLTRGMLQARFPNLQELVGHTLYISVTVLTESGSDMVEAERTGIHIVTSPYQIHFTKTPKYFKPGMPFELMVYVTNPDGSPAPRVPVKADDFQGTVSTQGN…	4866	7437	1	1	1	742.919	1483.82	2	1483.82	-0.0014	0	86.04	1.6e-07	R	VSVQGNPVTTIIEK	S
1	2::tr|A0A151NL74|A0A151NL74_ALLMI	Uncharacterized protein OS=Alligator mississippiensis OX=8496 GN=Y1Q_0015779 PE=4 SV=1	5483	187765	136	136	88	88	58.8	1655	MEGSICYLAAVLLFCFPAVVHSQLYSLITPNVLRVESEEKVVVEANGLNAATEVTITVHDFPFKRQVLYLIKANLNPDEGMLTTATIKISSNQVKKDSRDNQYVLIQAKIKDVTLEKVVLLSFHSGYIFVQTDKTIYTPGSTVLCRIFAMGHKMEPLFKTVIVEFETPEGIIVKQSPVFSPMKTGIYSLNYNLPEIVNLGTWKVVAKFQDSPLQNFSTQFEVKEYVLPSFEVILEPSEKFLYIDDVKDFRVSITARYLYGKKLEGTAFVLFGVKMENEKRSIPQSLKRIQIQDGDGEAVLTRGMLQARFPNLQELVGHTLYISVTVLTESGSDMVEAERTGIHIVTSPYQIHFTKTPKYFKPGMPFELMVYVTNPDGSPAPRVPVKADDFQGTVSTQGN…	5093	6398	1	1	1	757.893	1513.77	2	1513.77	-0.0013	0	91.87	7.4e-08	R	IQIQDGDGEAVLTR	G
1	2::tr|A0A151NL74|A0A151NL74_ALLMI	Uncharacterized protein OS=Alligator mississippiensis OX=8496 GN=Y1Q_0015779 PE=4 SV=1	5483	187765	136	136	88	88	58.8	1655	MEGSICYLAAVLLFCFPAVVHSQLYSLITPNVLRVESEEKVVVEANGLNAATEVTITVHDFPFKRQVLYLIKANLNPDEGMLTTATIKISSNQVKKDSRDNQYVLIQAKIKDVTLEKVVLLSFHSGYIFVQTDKTIYTPGSTVLCRIFAMGHKMEPLFKTVIVEFETPEGIIVKQSPVFSPMKTGIYSLNYNLPEIVNLGTWKVVAKFQDSPLQNFSTQFEVKEYVLPSFEVILEPSEKFLYIDDVKDFRVSITARYLYGKKLEGTAFVLFGVKMENEKRSIPQSLKRIQIQDGDGEAVLTRGMLQARFPNLQELVGHTLYISVTVLTESGSDMVEAERTGIHIVTSPYQIHFTKTPKYFKPGMPFELMVYVTNPDGSPAPRVPVKADDFQGTVSTQGN…	5094	6776	1	1	1	757.894	1513.77	2	1513.77	0.0005	0	44.42	0.0042	R	IQIQDGDGEAVLTR	G
1	2::tr|A0A151NL74|A0A151NL74_ALLMI	Uncharacterized protein OS=Alligator mississippiensis OX=8496 GN=Y1Q_0015779 PE=4 SV=1	5483	187765	136	136	88	88	58.8	1655	MEGSICYLAAVLLFCFPAVVHSQLYSLITPNVLRVESEEKVVVEANGLNAATEVTITVHDFPFKRQVLYLIKANLNPDEGMLTTATIKISSNQVKKDSRDNQYVLIQAKIKDVTLEKVVLLSFHSGYIFVQTDKTIYTPGSTVLCRIFAMGHKMEPLFKTVIVEFETPEGIIVKQSPVFSPMKTGIYSLNYNLPEIVNLGTWKVVAKFQDSPLQNFSTQFEVKEYVLPSFEVILEPSEKFLYIDDVKDFRVSITARYLYGKKLEGTAFVLFGVKMENEKRSIPQSLKRIQIQDGDGEAVLTRGMLQARFPNLQELVGHTLYISVTVLTESGSDMVEAERTGIHIVTSPYQIHFTKTPKYFKPGMPFELMVYVTNPDGSPAPRVPVKADDFQGTVSTQGN…	5466	6457	1	1	1	784.427	1566.84	2	1566.84	-0.0003	0	69.16	8.4e-06	R	LINQGYTQQLVYK	K
1	2::tr|A0A151NL74|A0A151NL74_ALLMI	Uncharacterized protein OS=Alligator mississippiensis OX=8496 GN=Y1Q_0015779 PE=4 SV=1	5483	187765	136	136	88	88	58.8	1655	MEGSICYLAAVLLFCFPAVVHSQLYSLITPNVLRVESEEKVVVEANGLNAATEVTITVHDFPFKRQVLYLIKANLNPDEGMLTTATIKISSNQVKKDSRDNQYVLIQAKIKDVTLEKVVLLSFHSGYIFVQTDKTIYTPGSTVLCRIFAMGHKMEPLFKTVIVEFETPEGIIVKQSPVFSPMKTGIYSLNYNLPEIVNLGTWKVVAKFQDSPLQNFSTQFEVKEYVLPSFEVILEPSEKFLYIDDVKDFRVSITARYLYGKKLEGTAFVLFGVKMENEKRSIPQSLKRIQIQDGDGEAVLTRGMLQARFPNLQELVGHTLYISVTVLTESGSDMVEAERTGIHIVTSPYQIHFTKTPKYFKPGMPFELMVYVTNPDGSPAPRVPVKADDFQGTVSTQGN…	5653	8842	1	1	1	798.394	1594.77	2	1594.77	-0.0003	0	73.56	6.1e-06	K	GICVADPYEITVMK	D
1	2::tr|A0A151NL74|A0A151NL74_ALLMI	Uncharacterized protein OS=Alligator mississippiensis OX=8496 GN=Y1Q_0015779 PE=4 SV=1	5483	187765	136	136	88	88	58.8	1655	MEGSICYLAAVLLFCFPAVVHSQLYSLITPNVLRVESEEKVVVEANGLNAATEVTITVHDFPFKRQVLYLIKANLNPDEGMLTTATIKISSNQVKKDSRDNQYVLIQAKIKDVTLEKVVLLSFHSGYIFVQTDKTIYTPGSTVLCRIFAMGHKMEPLFKTVIVEFETPEGIIVKQSPVFSPMKTGIYSLNYNLPEIVNLGTWKVVAKFQDSPLQNFSTQFEVKEYVLPSFEVILEPSEKFLYIDDVKDFRVSITARYLYGKKLEGTAFVLFGVKMENEKRSIPQSLKRIQIQDGDGEAVLTRGMLQARFPNLQELVGHTLYISVTVLTESGSDMVEAERTGIHIVTSPYQIHFTKTPKYFKPGMPFELMVYVTNPDGSPAPRVPVKADDFQGTVSTQGN…	6080	6330	1	1	1	829.37	1656.73	2	1656.73	-0.0084	0	75.43	1.9e-06	R	IEDACEPGVDYVYK	T
1	2::tr|A0A151NL74|A0A151NL74_ALLMI	Uncharacterized protein OS=Alligator mississippiensis OX=8496 GN=Y1Q_0015779 PE=4 SV=1	5483	187765	136	136	88	88	58.8	1655	MEGSICYLAAVLLFCFPAVVHSQLYSLITPNVLRVESEEKVVVEANGLNAATEVTITVHDFPFKRQVLYLIKANLNPDEGMLTTATIKISSNQVKKDSRDNQYVLIQAKIKDVTLEKVVLLSFHSGYIFVQTDKTIYTPGSTVLCRIFAMGHKMEPLFKTVIVEFETPEGIIVKQSPVFSPMKTGIYSLNYNLPEIVNLGTWKVVAKFQDSPLQNFSTQFEVKEYVLPSFEVILEPSEKFLYIDDVKDFRVSITARYLYGKKLEGTAFVLFGVKMENEKRSIPQSLKRIQIQDGDGEAVLTRGMLQARFPNLQELVGHTLYISVTVLTESGSDMVEAERTGIHIVTSPYQIHFTKTPKYFKPGMPFELMVYVTNPDGSPAPRVPVKADDFQGTVSTQGN…	6204	9664	1	1	1	837.472	1672.93	2	1672.93	-0.0001	0	55.3	0.00018	K	TVIVEFETPEGIIVK	Q
1	2::tr|A0A151NL74|A0A151NL74_ALLMI	Uncharacterized protein OS=Alligator mississippiensis OX=8496 GN=Y1Q_0015779 PE=4 SV=1	5483	187765	136	136	88	88	58.8	1655	MEGSICYLAAVLLFCFPAVVHSQLYSLITPNVLRVESEEKVVVEANGLNAATEVTITVHDFPFKRQVLYLIKANLNPDEGMLTTATIKISSNQVKKDSRDNQYVLIQAKIKDVTLEKVVLLSFHSGYIFVQTDKTIYTPGSTVLCRIFAMGHKMEPLFKTVIVEFETPEGIIVKQSPVFSPMKTGIYSLNYNLPEIVNLGTWKVVAKFQDSPLQNFSTQFEVKEYVLPSFEVILEPSEKFLYIDDVKDFRVSITARYLYGKKLEGTAFVLFGVKMENEKRSIPQSLKRIQIQDGDGEAVLTRGMLQARFPNLQELVGHTLYISVTVLTESGSDMVEAERTGIHIVTSPYQIHFTKTPKYFKPGMPFELMVYVTNPDGSPAPRVPVKADDFQGTVSTQGN…	6299	7458	1	1	1	844.929	1687.84	2	1687.85	-0.0016	0	87.34	2.8e-07	K	ANLNPDEGMLTTATIK	I
1	2::tr|A0A151NL74|A0A151NL74_ALLMI	Uncharacterized protein OS=Alligator mississippiensis OX=8496 GN=Y1Q_0015779 PE=4 SV=1	5483	187765	136	136	88	88	58.8	1655	MEGSICYLAAVLLFCFPAVVHSQLYSLITPNVLRVESEEKVVVEANGLNAATEVTITVHDFPFKRQVLYLIKANLNPDEGMLTTATIKISSNQVKKDSRDNQYVLIQAKIKDVTLEKVVLLSFHSGYIFVQTDKTIYTPGSTVLCRIFAMGHKMEPLFKTVIVEFETPEGIIVKQSPVFSPMKTGIYSLNYNLPEIVNLGTWKVVAKFQDSPLQNFSTQFEVKEYVLPSFEVILEPSEKFLYIDDVKDFRVSITARYLYGKKLEGTAFVLFGVKMENEKRSIPQSLKRIQIQDGDGEAVLTRGMLQARFPNLQELVGHTLYISVTVLTESGSDMVEAERTGIHIVTSPYQIHFTKTPKYFKPGMPFELMVYVTNPDGSPAPRVPVKADDFQGTVSTQGN…	6300	7468	1	1	1	563.622	1687.84	3	1687.85	-0.001	0	62.18	9.1e-05	K	ANLNPDEGMLTTATIK	I
1	2::tr|A0A151NL74|A0A151NL74_ALLMI	Uncharacterized protein OS=Alligator mississippiensis OX=8496 GN=Y1Q_0015779 PE=4 SV=1	5483	187765	136	136	88	88	58.8	1655	MEGSICYLAAVLLFCFPAVVHSQLYSLITPNVLRVESEEKVVVEANGLNAATEVTITVHDFPFKRQVLYLIKANLNPDEGMLTTATIKISSNQVKKDSRDNQYVLIQAKIKDVTLEKVVLLSFHSGYIFVQTDKTIYTPGSTVLCRIFAMGHKMEPLFKTVIVEFETPEGIIVKQSPVFSPMKTGIYSLNYNLPEIVNLGTWKVVAKFQDSPLQNFSTQFEVKEYVLPSFEVILEPSEKFLYIDDVKDFRVSITARYLYGKKLEGTAFVLFGVKMENEKRSIPQSLKRIQIQDGDGEAVLTRGMLQARFPNLQELVGHTLYISVTVLTESGSDMVEAERTGIHIVTSPYQIHFTKTPKYFKPGMPFELMVYVTNPDGSPAPRVPVKADDFQGTVSTQGN…	6332	4927	1	1	1	565.986	1694.94	3	1694.94	0.002	1	47.39	0.00087	R	LINQGYTQQLVYKK	G
1	2::tr|A0A151NL74|A0A151NL74_ALLMI	Uncharacterized protein OS=Alligator mississippiensis OX=8496 GN=Y1Q_0015779 PE=4 SV=1	5483	187765	136	136	88	88	58.8	1655	MEGSICYLAAVLLFCFPAVVHSQLYSLITPNVLRVESEEKVVVEANGLNAATEVTITVHDFPFKRQVLYLIKANLNPDEGMLTTATIKISSNQVKKDSRDNQYVLIQAKIKDVTLEKVVLLSFHSGYIFVQTDKTIYTPGSTVLCRIFAMGHKMEPLFKTVIVEFETPEGIIVKQSPVFSPMKTGIYSLNYNLPEIVNLGTWKVVAKFQDSPLQNFSTQFEVKEYVLPSFEVILEPSEKFLYIDDVKDFRVSITARYLYGKKLEGTAFVLFGVKMENEKRSIPQSLKRIQIQDGDGEAVLTRGMLQARFPNLQELVGHTLYISVTVLTESGSDMVEAERTGIHIVTSPYQIHFTKTPKYFKPGMPFELMVYVTNPDGSPAPRVPVKADDFQGTVSTQGN…	6410	5976	1	1	1	852.927	1703.84	2	1703.84	-0.0002	0	77.84	2.7e-06	K	ANLNPDEGMLTTATIK	I
1	2::tr|A0A151NL74|A0A151NL74_ALLMI	Uncharacterized protein OS=Alligator mississippiensis OX=8496 GN=Y1Q_0015779 PE=4 SV=1	5483	187765	136	136	88	88	58.8	1655	MEGSICYLAAVLLFCFPAVVHSQLYSLITPNVLRVESEEKVVVEANGLNAATEVTITVHDFPFKRQVLYLIKANLNPDEGMLTTATIKISSNQVKKDSRDNQYVLIQAKIKDVTLEKVVLLSFHSGYIFVQTDKTIYTPGSTVLCRIFAMGHKMEPLFKTVIVEFETPEGIIVKQSPVFSPMKTGIYSLNYNLPEIVNLGTWKVVAKFQDSPLQNFSTQFEVKEYVLPSFEVILEPSEKFLYIDDVKDFRVSITARYLYGKKLEGTAFVLFGVKMENEKRSIPQSLKRIQIQDGDGEAVLTRGMLQARFPNLQELVGHTLYISVTVLTESGSDMVEAERTGIHIVTSPYQIHFTKTPKYFKPGMPFELMVYVTNPDGSPAPRVPVKADDFQGTVSTQGN…	6548	4523	1	1	1	863.889	1725.76	2	1725.76	0.0008	0	102.02	5.4e-09	K	ADDFQGTVSTQGNGMAK	L
1	2::tr|A0A151NL74|A0A151NL74_ALLMI	Uncharacterized protein OS=Alligator mississippiensis OX=8496 GN=Y1Q_0015779 PE=4 SV=1	5483	187765	136	136	88	88	58.8	1655	MEGSICYLAAVLLFCFPAVVHSQLYSLITPNVLRVESEEKVVVEANGLNAATEVTITVHDFPFKRQVLYLIKANLNPDEGMLTTATIKISSNQVKKDSRDNQYVLIQAKIKDVTLEKVVLLSFHSGYIFVQTDKTIYTPGSTVLCRIFAMGHKMEPLFKTVIVEFETPEGIIVKQSPVFSPMKTGIYSLNYNLPEIVNLGTWKVVAKFQDSPLQNFSTQFEVKEYVLPSFEVILEPSEKFLYIDDVKDFRVSITARYLYGKKLEGTAFVLFGVKMENEKRSIPQSLKRIQIQDGDGEAVLTRGMLQARFPNLQELVGHTLYISVTVLTESGSDMVEAERTGIHIVTSPYQIHFTKTPKYFKPGMPFELMVYVTNPDGSPAPRVPVKADDFQGTVSTQGN…	6552	4858	1	1	1	864.381	1726.75	2	1726.75	0	0	113.9	2.6e-10	K	ADDFQGTVSTQGNGMAK	L
1	2::tr|A0A151NL74|A0A151NL74_ALLMI	Uncharacterized protein OS=Alligator mississippiensis OX=8496 GN=Y1Q_0015779 PE=4 SV=1	5483	187765	136	136	88	88	58.8	1655	MEGSICYLAAVLLFCFPAVVHSQLYSLITPNVLRVESEEKVVVEANGLNAATEVTITVHDFPFKRQVLYLIKANLNPDEGMLTTATIKISSNQVKKDSRDNQYVLIQAKIKDVTLEKVVLLSFHSGYIFVQTDKTIYTPGSTVLCRIFAMGHKMEPLFKTVIVEFETPEGIIVKQSPVFSPMKTGIYSLNYNLPEIVNLGTWKVVAKFQDSPLQNFSTQFEVKEYVLPSFEVILEPSEKFLYIDDVKDFRVSITARYLYGKKLEGTAFVLFGVKMENEKRSIPQSLKRIQIQDGDGEAVLTRGMLQARFPNLQELVGHTLYISVTVLTESGSDMVEAERTGIHIVTSPYQIHFTKTPKYFKPGMPFELMVYVTNPDGSPAPRVPVKADDFQGTVSTQGN…	6612	10730	1	1	1	870.484	1738.95	2	1738.95	0.0023	0	71.71	4.3e-06	R	TFNIEGTSYGLLALLK	M
1	2::tr|A0A151NL74|A0A151NL74_ALLMI	Uncharacterized protein OS=Alligator mississippiensis OX=8496 GN=Y1Q_0015779 PE=4 SV=1	5483	187765	136	136	88	88	58.8	1655	MEGSICYLAAVLLFCFPAVVHSQLYSLITPNVLRVESEEKVVVEANGLNAATEVTITVHDFPFKRQVLYLIKANLNPDEGMLTTATIKISSNQVKKDSRDNQYVLIQAKIKDVTLEKVVLLSFHSGYIFVQTDKTIYTPGSTVLCRIFAMGHKMEPLFKTVIVEFETPEGIIVKQSPVFSPMKTGIYSLNYNLPEIVNLGTWKVVAKFQDSPLQNFSTQFEVKEYVLPSFEVILEPSEKFLYIDDVKDFRVSITARYLYGKKLEGTAFVLFGVKMENEKRSIPQSLKRIQIQDGDGEAVLTRGMLQARFPNLQELVGHTLYISVTVLTESGSDMVEAERTGIHIVTSPYQIHFTKTPKYFKPGMPFELMVYVTNPDGSPAPRVPVKADDFQGTVSTQGN…	6744	5453	1	1	1	587.626	1759.86	3	1759.86	0.0002	0	60.18	0.00014	R	VELIHNPAFCSASTSK	Q
1	2::tr|A0A151NL74|A0A151NL74_ALLMI	Uncharacterized protein OS=Alligator mississippiensis OX=8496 GN=Y1Q_0015779 PE=4 SV=1	5483	187765	136	136	88	88	58.8	1655	MEGSICYLAAVLLFCFPAVVHSQLYSLITPNVLRVESEEKVVVEANGLNAATEVTITVHDFPFKRQVLYLIKANLNPDEGMLTTATIKISSNQVKKDSRDNQYVLIQAKIKDVTLEKVVLLSFHSGYIFVQTDKTIYTPGSTVLCRIFAMGHKMEPLFKTVIVEFETPEGIIVKQSPVFSPMKTGIYSLNYNLPEIVNLGTWKVVAKFQDSPLQNFSTQFEVKEYVLPSFEVILEPSEKFLYIDDVKDFRVSITARYLYGKKLEGTAFVLFGVKMENEKRSIPQSLKRIQIQDGDGEAVLTRGMLQARFPNLQELVGHTLYISVTVLTESGSDMVEAERTGIHIVTSPYQIHFTKTPKYFKPGMPFELMVYVTNPDGSPAPRVPVKADDFQGTVSTQGN…	6749	5448	1	1	1	881.438	1760.86	2	1760.84	0.0222	0	86.51	3.3e-07	R	VELIHNPAFCSASTSK	Q
1	2::tr|A0A151NL74|A0A151NL74_ALLMI	Uncharacterized protein OS=Alligator mississippiensis OX=8496 GN=Y1Q_0015779 PE=4 SV=1	5483	187765	136	136	88	88	58.8	1655	MEGSICYLAAVLLFCFPAVVHSQLYSLITPNVLRVESEEKVVVEANGLNAATEVTITVHDFPFKRQVLYLIKANLNPDEGMLTTATIKISSNQVKKDSRDNQYVLIQAKIKDVTLEKVVLLSFHSGYIFVQTDKTIYTPGSTVLCRIFAMGHKMEPLFKTVIVEFETPEGIIVKQSPVFSPMKTGIYSLNYNLPEIVNLGTWKVVAKFQDSPLQNFSTQFEVKEYVLPSFEVILEPSEKFLYIDDVKDFRVSITARYLYGKKLEGTAFVLFGVKMENEKRSIPQSLKRIQIQDGDGEAVLTRGMLQARFPNLQELVGHTLYISVTVLTESGSDMVEAERTGIHIVTSPYQIHFTKTPKYFKPGMPFELMVYVTNPDGSPAPRVPVKADDFQGTVSTQGN…	6933	8233	1	1	1	892.895	1783.78	2	1783.77	0.0008	0	127.43	1.1e-11	R	SEVDEGFLSDDDITSR	S
1	2::tr|A0A151NL74|A0A151NL74_ALLMI	Uncharacterized protein OS=Alligator mississippiensis OX=8496 GN=Y1Q_0015779 PE=4 SV=1	5483	187765	136	136	88	88	58.8	1655	MEGSICYLAAVLLFCFPAVVHSQLYSLITPNVLRVESEEKVVVEANGLNAATEVTITVHDFPFKRQVLYLIKANLNPDEGMLTTATIKISSNQVKKDSRDNQYVLIQAKIKDVTLEKVVLLSFHSGYIFVQTDKTIYTPGSTVLCRIFAMGHKMEPLFKTVIVEFETPEGIIVKQSPVFSPMKTGIYSLNYNLPEIVNLGTWKVVAKFQDSPLQNFSTQFEVKEYVLPSFEVILEPSEKFLYIDDVKDFRVSITARYLYGKKLEGTAFVLFGVKMENEKRSIPQSLKRIQIQDGDGEAVLTRGMLQARFPNLQELVGHTLYISVTVLTESGSDMVEAERTGIHIVTSPYQIHFTKTPKYFKPGMPFELMVYVTNPDGSPAPRVPVKADDFQGTVSTQGN…	6935	8070	1	1	1	893.398	1784.78	2	1784.76	0.0233	0	43.07	0.0032	R	SEVDEGFLSDDDITSR	S
1	2::tr|A0A151NL74|A0A151NL74_ALLMI	Uncharacterized protein OS=Alligator mississippiensis OX=8496 GN=Y1Q_0015779 PE=4 SV=1	5483	187765	136	136	88	88	58.8	1655	MEGSICYLAAVLLFCFPAVVHSQLYSLITPNVLRVESEEKVVVEANGLNAATEVTITVHDFPFKRQVLYLIKANLNPDEGMLTTATIKISSNQVKKDSRDNQYVLIQAKIKDVTLEKVVLLSFHSGYIFVQTDKTIYTPGSTVLCRIFAMGHKMEPLFKTVIVEFETPEGIIVKQSPVFSPMKTGIYSLNYNLPEIVNLGTWKVVAKFQDSPLQNFSTQFEVKEYVLPSFEVILEPSEKFLYIDDVKDFRVSITARYLYGKKLEGTAFVLFGVKMENEKRSIPQSLKRIQIQDGDGEAVLTRGMLQARFPNLQELVGHTLYISVTVLTESGSDMVEAERTGIHIVTSPYQIHFTKTPKYFKPGMPFELMVYVTNPDGSPAPRVPVKADDFQGTVSTQGN…	7048	6974	1	1	1	904.973	1807.93	2	1807.93	-0.001	0	124.42	5e-11	R	AEGTGQGTLTVVTVYNAK	I
1	2::tr|A0A151NL74|A0A151NL74_ALLMI	Uncharacterized protein OS=Alligator mississippiensis OX=8496 GN=Y1Q_0015779 PE=4 SV=1	5483	187765	136	136	88	88	58.8	1655	MEGSICYLAAVLLFCFPAVVHSQLYSLITPNVLRVESEEKVVVEANGLNAATEVTITVHDFPFKRQVLYLIKANLNPDEGMLTTATIKISSNQVKKDSRDNQYVLIQAKIKDVTLEKVVLLSFHSGYIFVQTDKTIYTPGSTVLCRIFAMGHKMEPLFKTVIVEFETPEGIIVKQSPVFSPMKTGIYSLNYNLPEIVNLGTWKVVAKFQDSPLQNFSTQFEVKEYVLPSFEVILEPSEKFLYIDDVKDFRVSITARYLYGKKLEGTAFVLFGVKMENEKRSIPQSLKRIQIQDGDGEAVLTRGMLQARFPNLQELVGHTLYISVTVLTESGSDMVEAERTGIHIVTSPYQIHFTKTPKYFKPGMPFELMVYVTNPDGSPAPRVPVKADDFQGTVSTQGN…	7049	7162	1	1	1	904.974	1807.93	2	1807.93	0.001	0	118.29	1.9e-10	R	AEGTGQGTLTVVTVYNAK	I
1	2::tr|A0A151NL74|A0A151NL74_ALLMI	Uncharacterized protein OS=Alligator mississippiensis OX=8496 GN=Y1Q_0015779 PE=4 SV=1	5483	187765	136	136	88	88	58.8	1655	MEGSICYLAAVLLFCFPAVVHSQLYSLITPNVLRVESEEKVVVEANGLNAATEVTITVHDFPFKRQVLYLIKANLNPDEGMLTTATIKISSNQVKKDSRDNQYVLIQAKIKDVTLEKVVLLSFHSGYIFVQTDKTIYTPGSTVLCRIFAMGHKMEPLFKTVIVEFETPEGIIVKQSPVFSPMKTGIYSLNYNLPEIVNLGTWKVVAKFQDSPLQNFSTQFEVKEYVLPSFEVILEPSEKFLYIDDVKDFRVSITARYLYGKKLEGTAFVLFGVKMENEKRSIPQSLKRIQIQDGDGEAVLTRGMLQARFPNLQELVGHTLYISVTVLTESGSDMVEAERTGIHIVTSPYQIHFTKTPKYFKPGMPFELMVYVTNPDGSPAPRVPVKADDFQGTVSTQGN…	7066	5220	1	1	1	605.285	1812.83	3	1812.84	-0.0007	1	43.48	0.005	K	RIEDACEPGVDYVYK	T
1	2::tr|A0A151NL74|A0A151NL74_ALLMI	Uncharacterized protein OS=Alligator mississippiensis OX=8496 GN=Y1Q_0015779 PE=4 SV=1	5483	187765	136	136	88	88	58.8	1655	MEGSICYLAAVLLFCFPAVVHSQLYSLITPNVLRVESEEKVVVEANGLNAATEVTITVHDFPFKRQVLYLIKANLNPDEGMLTTATIKISSNQVKKDSRDNQYVLIQAKIKDVTLEKVVLLSFHSGYIFVQTDKTIYTPGSTVLCRIFAMGHKMEPLFKTVIVEFETPEGIIVKQSPVFSPMKTGIYSLNYNLPEIVNLGTWKVVAKFQDSPLQNFSTQFEVKEYVLPSFEVILEPSEKFLYIDDVKDFRVSITARYLYGKKLEGTAFVLFGVKMENEKRSIPQSLKRIQIQDGDGEAVLTRGMLQARFPNLQELVGHTLYISVTVLTESGSDMVEAERTGIHIVTSPYQIHFTKTPKYFKPGMPFELMVYVTNPDGSPAPRVPVKADDFQGTVSTQGN…	7067	5226	1	1	1	907.425	1812.84	2	1812.84	0.0004	1	60.41	0.0001	K	RIEDACEPGVDYVYK	T
1	2::tr|A0A151NL74|A0A151NL74_ALLMI	Uncharacterized protein OS=Alligator mississippiensis OX=8496 GN=Y1Q_0015779 PE=4 SV=1	5483	187765	136	136	88	88	58.8	1655	MEGSICYLAAVLLFCFPAVVHSQLYSLITPNVLRVESEEKVVVEANGLNAATEVTITVHDFPFKRQVLYLIKANLNPDEGMLTTATIKISSNQVKKDSRDNQYVLIQAKIKDVTLEKVVLLSFHSGYIFVQTDKTIYTPGSTVLCRIFAMGHKMEPLFKTVIVEFETPEGIIVKQSPVFSPMKTGIYSLNYNLPEIVNLGTWKVVAKFQDSPLQNFSTQFEVKEYVLPSFEVILEPSEKFLYIDDVKDFRVSITARYLYGKKLEGTAFVLFGVKMENEKRSIPQSLKRIQIQDGDGEAVLTRGMLQARFPNLQELVGHTLYISVTVLTESGSDMVEAERTGIHIVTSPYQIHFTKTPKYFKPGMPFELMVYVTNPDGSPAPRVPVKADDFQGTVSTQGN…	7159	5987	1	1	1	918.381	1834.75	2	1834.75	0.0004	0	74.46	8.4e-07	K	WPNEEECQEPDFQK	L
1	2::tr|A0A151NL74|A0A151NL74_ALLMI	Uncharacterized protein OS=Alligator mississippiensis OX=8496 GN=Y1Q_0015779 PE=4 SV=1	5483	187765	136	136	88	88	58.8	1655	MEGSICYLAAVLLFCFPAVVHSQLYSLITPNVLRVESEEKVVVEANGLNAATEVTITVHDFPFKRQVLYLIKANLNPDEGMLTTATIKISSNQVKKDSRDNQYVLIQAKIKDVTLEKVVLLSFHSGYIFVQTDKTIYTPGSTVLCRIFAMGHKMEPLFKTVIVEFETPEGIIVKQSPVFSPMKTGIYSLNYNLPEIVNLGTWKVVAKFQDSPLQNFSTQFEVKEYVLPSFEVILEPSEKFLYIDDVKDFRVSITARYLYGKKLEGTAFVLFGVKMENEKRSIPQSLKRIQIQDGDGEAVLTRGMLQARFPNLQELVGHTLYISVTVLTESGSDMVEAERTGIHIVTSPYQIHFTKTPKYFKPGMPFELMVYVTNPDGSPAPRVPVKADDFQGTVSTQGN…	7184	6627	1	1	1	614.668	1840.98	3	1840.98	-0.0019	0	84.21	3.6e-07	R	TGIHIVTSPYQIHFTK	T
1	2::tr|A0A151NL74|A0A151NL74_ALLMI	Uncharacterized protein OS=Alligator mississippiensis OX=8496 GN=Y1Q_0015779 PE=4 SV=1	5483	187765	136	136	88	88	58.8	1655	MEGSICYLAAVLLFCFPAVVHSQLYSLITPNVLRVESEEKVVVEANGLNAATEVTITVHDFPFKRQVLYLIKANLNPDEGMLTTATIKISSNQVKKDSRDNQYVLIQAKIKDVTLEKVVLLSFHSGYIFVQTDKTIYTPGSTVLCRIFAMGHKMEPLFKTVIVEFETPEGIIVKQSPVFSPMKTGIYSLNYNLPEIVNLGTWKVVAKFQDSPLQNFSTQFEVKEYVLPSFEVILEPSEKFLYIDDVKDFRVSITARYLYGKKLEGTAFVLFGVKMENEKRSIPQSLKRIQIQDGDGEAVLTRGMLQARFPNLQELVGHTLYISVTVLTESGSDMVEAERTGIHIVTSPYQIHFTKTPKYFKPGMPFELMVYVTNPDGSPAPRVPVKADDFQGTVSTQGN…	7185	6619	1	1	1	461.253	1840.98	4	1840.98	0.0009	0	54.25	0.00034	R	TGIHIVTSPYQIHFTK	T
1	2::tr|A0A151NL74|A0A151NL74_ALLMI	Uncharacterized protein OS=Alligator mississippiensis OX=8496 GN=Y1Q_0015779 PE=4 SV=1	5483	187765	136	136	88	88	58.8	1655	MEGSICYLAAVLLFCFPAVVHSQLYSLITPNVLRVESEEKVVVEANGLNAATEVTITVHDFPFKRQVLYLIKANLNPDEGMLTTATIKISSNQVKKDSRDNQYVLIQAKIKDVTLEKVVLLSFHSGYIFVQTDKTIYTPGSTVLCRIFAMGHKMEPLFKTVIVEFETPEGIIVKQSPVFSPMKTGIYSLNYNLPEIVNLGTWKVVAKFQDSPLQNFSTQFEVKEYVLPSFEVILEPSEKFLYIDDVKDFRVSITARYLYGKKLEGTAFVLFGVKMENEKRSIPQSLKRIQIQDGDGEAVLTRGMLQARFPNLQELVGHTLYISVTVLTESGSDMVEAERTGIHIVTSPYQIHFTKTPKYFKPGMPFELMVYVTNPDGSPAPRVPVKADDFQGTVSTQGN…	7189	4224	1	1	1	614.971	1841.89	3	1841.89	-0.0029	1	61.81	9.1e-05	K	DICKDHINSLEGSINK	A
1	2::tr|A0A151NL74|A0A151NL74_ALLMI	Uncharacterized protein OS=Alligator mississippiensis OX=8496 GN=Y1Q_0015779 PE=4 SV=1	5483	187765	136	136	88	88	58.8	1655	MEGSICYLAAVLLFCFPAVVHSQLYSLITPNVLRVESEEKVVVEANGLNAATEVTITVHDFPFKRQVLYLIKANLNPDEGMLTTATIKISSNQVKKDSRDNQYVLIQAKIKDVTLEKVVLLSFHSGYIFVQTDKTIYTPGSTVLCRIFAMGHKMEPLFKTVIVEFETPEGIIVKQSPVFSPMKTGIYSLNYNLPEIVNLGTWKVVAKFQDSPLQNFSTQFEVKEYVLPSFEVILEPSEKFLYIDDVKDFRVSITARYLYGKKLEGTAFVLFGVKMENEKRSIPQSLKRIQIQDGDGEAVLTRGMLQARFPNLQELVGHTLYISVTVLTESGSDMVEAERTGIHIVTSPYQIHFTKTPKYFKPGMPFELMVYVTNPDGSPAPRVPVKADDFQGTVSTQGN…	7190	4445	1	1	1	461.481	1841.89	4	1841.89	-0.0005	1	36.13	0.033	K	DICKDHINSLEGSINK	A
1	2::tr|A0A151NL74|A0A151NL74_ALLMI	Uncharacterized protein OS=Alligator mississippiensis OX=8496 GN=Y1Q_0015779 PE=4 SV=1	5483	187765	136	136	88	88	58.8	1655	MEGSICYLAAVLLFCFPAVVHSQLYSLITPNVLRVESEEKVVVEANGLNAATEVTITVHDFPFKRQVLYLIKANLNPDEGMLTTATIKISSNQVKKDSRDNQYVLIQAKIKDVTLEKVVLLSFHSGYIFVQTDKTIYTPGSTVLCRIFAMGHKMEPLFKTVIVEFETPEGIIVKQSPVFSPMKTGIYSLNYNLPEIVNLGTWKVVAKFQDSPLQNFSTQFEVKEYVLPSFEVILEPSEKFLYIDDVKDFRVSITARYLYGKKLEGTAFVLFGVKMENEKRSIPQSLKRIQIQDGDGEAVLTRGMLQARFPNLQELVGHTLYISVTVLTESGSDMVEAERTGIHIVTSPYQIHFTKTPKYFKPGMPFELMVYVTNPDGSPAPRVPVKADDFQGTVSTQGN…	7192	4451	1	1	1	921.955	1841.9	2	1841.89	0.0022	1	89.1	1.7e-07	K	DICKDHINSLEGSINK	A
1	2::tr|A0A151NL74|A0A151NL74_ALLMI	Uncharacterized protein OS=Alligator mississippiensis OX=8496 GN=Y1Q_0015779 PE=4 SV=1	5483	187765	136	136	88	88	58.8	1655	MEGSICYLAAVLLFCFPAVVHSQLYSLITPNVLRVESEEKVVVEANGLNAATEVTITVHDFPFKRQVLYLIKANLNPDEGMLTTATIKISSNQVKKDSRDNQYVLIQAKIKDVTLEKVVLLSFHSGYIFVQTDKTIYTPGSTVLCRIFAMGHKMEPLFKTVIVEFETPEGIIVKQSPVFSPMKTGIYSLNYNLPEIVNLGTWKVVAKFQDSPLQNFSTQFEVKEYVLPSFEVILEPSEKFLYIDDVKDFRVSITARYLYGKKLEGTAFVLFGVKMENEKRSIPQSLKRIQIQDGDGEAVLTRGMLQARFPNLQELVGHTLYISVTVLTESGSDMVEAERTGIHIVTSPYQIHFTKTPKYFKPGMPFELMVYVTNPDGSPAPRVPVKADDFQGTVSTQGN…	7201	4335	1	1	1	615.301	1842.88	3	1842.88	0.0044	1	59.94	0.00014	K	DICKDHINSLEGSINK	A
1	2::tr|A0A151NL74|A0A151NL74_ALLMI	Uncharacterized protein OS=Alligator mississippiensis OX=8496 GN=Y1Q_0015779 PE=4 SV=1	5483	187765	136	136	88	88	58.8	1655	MEGSICYLAAVLLFCFPAVVHSQLYSLITPNVLRVESEEKVVVEANGLNAATEVTITVHDFPFKRQVLYLIKANLNPDEGMLTTATIKISSNQVKKDSRDNQYVLIQAKIKDVTLEKVVLLSFHSGYIFVQTDKTIYTPGSTVLCRIFAMGHKMEPLFKTVIVEFETPEGIIVKQSPVFSPMKTGIYSLNYNLPEIVNLGTWKVVAKFQDSPLQNFSTQFEVKEYVLPSFEVILEPSEKFLYIDDVKDFRVSITARYLYGKKLEGTAFVLFGVKMENEKRSIPQSLKRIQIQDGDGEAVLTRGMLQARFPNLQELVGHTLYISVTVLTESGSDMVEAERTGIHIVTSPYQIHFTKTPKYFKPGMPFELMVYVTNPDGSPAPRVPVKADDFQGTVSTQGN…	7363	10749	1	1	1	939.991	1877.97	2	1877.97	0.002	0	75.84	3.3e-06	K	EYVLPSFEVILEPSEK	F
1	2::tr|A0A151NL74|A0A151NL74_ALLMI	Uncharacterized protein OS=Alligator mississippiensis OX=8496 GN=Y1Q_0015779 PE=4 SV=1	5483	187765	136	136	88	88	58.8	1655	MEGSICYLAAVLLFCFPAVVHSQLYSLITPNVLRVESEEKVVVEANGLNAATEVTITVHDFPFKRQVLYLIKANLNPDEGMLTTATIKISSNQVKKDSRDNQYVLIQAKIKDVTLEKVVLLSFHSGYIFVQTDKTIYTPGSTVLCRIFAMGHKMEPLFKTVIVEFETPEGIIVKQSPVFSPMKTGIYSLNYNLPEIVNLGTWKVVAKFQDSPLQNFSTQFEVKEYVLPSFEVILEPSEKFLYIDDVKDFRVSITARYLYGKKLEGTAFVLFGVKMENEKRSIPQSLKRIQIQDGDGEAVLTRGMLQARFPNLQELVGHTLYISVTVLTESGSDMVEAERTGIHIVTSPYQIHFTKTPKYFKPGMPFELMVYVTNPDGSPAPRVPVKADDFQGTVSTQGN…	7562	10300	1	1	1	955.042	1908.07	2	1908.07	-0.0036	0	71.61	2.5e-06	K	RPYTIALTSYALALVEK	L
1	2::tr|A0A151NL74|A0A151NL74_ALLMI	Uncharacterized protein OS=Alligator mississippiensis OX=8496 GN=Y1Q_0015779 PE=4 SV=1	5483	187765	136	136	88	88	58.8	1655	MEGSICYLAAVLLFCFPAVVHSQLYSLITPNVLRVESEEKVVVEANGLNAATEVTITVHDFPFKRQVLYLIKANLNPDEGMLTTATIKISSNQVKKDSRDNQYVLIQAKIKDVTLEKVVLLSFHSGYIFVQTDKTIYTPGSTVLCRIFAMGHKMEPLFKTVIVEFETPEGIIVKQSPVFSPMKTGIYSLNYNLPEIVNLGTWKVVAKFQDSPLQNFSTQFEVKEYVLPSFEVILEPSEKFLYIDDVKDFRVSITARYLYGKKLEGTAFVLFGVKMENEKRSIPQSLKRIQIQDGDGEAVLTRGMLQARFPNLQELVGHTLYISVTVLTESGSDMVEAERTGIHIVTSPYQIHFTKTPKYFKPGMPFELMVYVTNPDGSPAPRVPVKADDFQGTVSTQGN…	7563	10296	1	1	1	637.031	1908.07	3	1908.07	-0.001	0	69.16	4e-06	K	RPYTIALTSYALALVEK	L
1	2::tr|A0A151NL74|A0A151NL74_ALLMI	Uncharacterized protein OS=Alligator mississippiensis OX=8496 GN=Y1Q_0015779 PE=4 SV=1	5483	187765	136	136	88	88	58.8	1655	MEGSICYLAAVLLFCFPAVVHSQLYSLITPNVLRVESEEKVVVEANGLNAATEVTITVHDFPFKRQVLYLIKANLNPDEGMLTTATIKISSNQVKKDSRDNQYVLIQAKIKDVTLEKVVLLSFHSGYIFVQTDKTIYTPGSTVLCRIFAMGHKMEPLFKTVIVEFETPEGIIVKQSPVFSPMKTGIYSLNYNLPEIVNLGTWKVVAKFQDSPLQNFSTQFEVKEYVLPSFEVILEPSEKFLYIDDVKDFRVSITARYLYGKKLEGTAFVLFGVKMENEKRSIPQSLKRIQIQDGDGEAVLTRGMLQARFPNLQELVGHTLYISVTVLTESGSDMVEAERTGIHIVTSPYQIHFTKTPKYFKPGMPFELMVYVTNPDGSPAPRVPVKADDFQGTVSTQGN…	7564	10455	1	1	1	637.032	1908.07	3	1908.07	0.0023	0	67.73	5.1e-06	K	RPYTIALTSYALALVEK	L
1	2::tr|A0A151NL74|A0A151NL74_ALLMI	Uncharacterized protein OS=Alligator mississippiensis OX=8496 GN=Y1Q_0015779 PE=4 SV=1	5483	187765	136	136	88	88	58.8	1655	MEGSICYLAAVLLFCFPAVVHSQLYSLITPNVLRVESEEKVVVEANGLNAATEVTITVHDFPFKRQVLYLIKANLNPDEGMLTTATIKISSNQVKKDSRDNQYVLIQAKIKDVTLEKVVLLSFHSGYIFVQTDKTIYTPGSTVLCRIFAMGHKMEPLFKTVIVEFETPEGIIVKQSPVFSPMKTGIYSLNYNLPEIVNLGTWKVVAKFQDSPLQNFSTQFEVKEYVLPSFEVILEPSEKFLYIDDVKDFRVSITARYLYGKKLEGTAFVLFGVKMENEKRSIPQSLKRIQIQDGDGEAVLTRGMLQARFPNLQELVGHTLYISVTVLTESGSDMVEAERTGIHIVTSPYQIHFTKTPKYFKPGMPFELMVYVTNPDGSPAPRVPVKADDFQGTVSTQGN…	8363	10793	1	1	1	704.385	2110.13	3	2110.13	0.0029	0	77.48	1.3e-06	K	GAEPEVSLTAFVLIALHESK	D
1	2::tr|A0A151NL74|A0A151NL74_ALLMI	Uncharacterized protein OS=Alligator mississippiensis OX=8496 GN=Y1Q_0015779 PE=4 SV=1	5483	187765	136	136	88	88	58.8	1655	MEGSICYLAAVLLFCFPAVVHSQLYSLITPNVLRVESEEKVVVEANGLNAATEVTITVHDFPFKRQVLYLIKANLNPDEGMLTTATIKISSNQVKKDSRDNQYVLIQAKIKDVTLEKVVLLSFHSGYIFVQTDKTIYTPGSTVLCRIFAMGHKMEPLFKTVIVEFETPEGIIVKQSPVFSPMKTGIYSLNYNLPEIVNLGTWKVVAKFQDSPLQNFSTQFEVKEYVLPSFEVILEPSEKFLYIDDVKDFRVSITARYLYGKKLEGTAFVLFGVKMENEKRSIPQSLKRIQIQDGDGEAVLTRGMLQARFPNLQELVGHTLYISVTVLTESGSDMVEAERTGIHIVTSPYQIHFTKTPKYFKPGMPFELMVYVTNPDGSPAPRVPVKADDFQGTVSTQGN…	8492	4823	1	1	1	717.684	2150.03	3	2150.03	-0.001	1	85.96	4.5e-07	R	VPVKADDFQGTVSTQGNGMAK	L
1	2::tr|A0A151NL74|A0A151NL74_ALLMI	Uncharacterized protein OS=Alligator mississippiensis OX=8496 GN=Y1Q_0015779 PE=4 SV=1	5483	187765	136	136	88	88	58.8	1655	MEGSICYLAAVLLFCFPAVVHSQLYSLITPNVLRVESEEKVVVEANGLNAATEVTITVHDFPFKRQVLYLIKANLNPDEGMLTTATIKISSNQVKKDSRDNQYVLIQAKIKDVTLEKVVLLSFHSGYIFVQTDKTIYTPGSTVLCRIFAMGHKMEPLFKTVIVEFETPEGIIVKQSPVFSPMKTGIYSLNYNLPEIVNLGTWKVVAKFQDSPLQNFSTQFEVKEYVLPSFEVILEPSEKFLYIDDVKDFRVSITARYLYGKKLEGTAFVLFGVKMENEKRSIPQSLKRIQIQDGDGEAVLTRGMLQARFPNLQELVGHTLYISVTVLTESGSDMVEAERTGIHIVTSPYQIHFTKTPKYFKPGMPFELMVYVTNPDGSPAPRVPVKADDFQGTVSTQGN…	8797	10572	1	1	1	744.062	2229.16	3	2229.16	-0.0004	0	73.18	6.1e-06	K	VFAMATSLVGIEHQVLCGAVK	W
1	2::tr|A0A151NL74|A0A151NL74_ALLMI	Uncharacterized protein OS=Alligator mississippiensis OX=8496 GN=Y1Q_0015779 PE=4 SV=1	5483	187765	136	136	88	88	58.8	1655	MEGSICYLAAVLLFCFPAVVHSQLYSLITPNVLRVESEEKVVVEANGLNAATEVTITVHDFPFKRQVLYLIKANLNPDEGMLTTATIKISSNQVKKDSRDNQYVLIQAKIKDVTLEKVVLLSFHSGYIFVQTDKTIYTPGSTVLCRIFAMGHKMEPLFKTVIVEFETPEGIIVKQSPVFSPMKTGIYSLNYNLPEIVNLGTWKVVAKFQDSPLQNFSTQFEVKEYVLPSFEVILEPSEKFLYIDDVKDFRVSITARYLYGKKLEGTAFVLFGVKMENEKRSIPQSLKRIQIQDGDGEAVLTRGMLQARFPNLQELVGHTLYISVTVLTESGSDMVEAERTGIHIVTSPYQIHFTKTPKYFKPGMPFELMVYVTNPDGSPAPRVPVKADDFQGTVSTQGN…	9730	10694	1	1	1	814.153	2439.44	3	2439.44	0.0018	0	30.31	0.0033	R	LSSLAVPLVIVPLELGLHDVEVK	A
1	2::tr|A0A151NL74|A0A151NL74_ALLMI	Uncharacterized protein OS=Alligator mississippiensis OX=8496 GN=Y1Q_0015779 PE=4 SV=1	5483	187765	136	136	88	88	58.8	1655	MEGSICYLAAVLLFCFPAVVHSQLYSLITPNVLRVESEEKVVVEANGLNAATEVTITVHDFPFKRQVLYLIKANLNPDEGMLTTATIKISSNQVKKDSRDNQYVLIQAKIKDVTLEKVVLLSFHSGYIFVQTDKTIYTPGSTVLCRIFAMGHKMEPLFKTVIVEFETPEGIIVKQSPVFSPMKTGIYSLNYNLPEIVNLGTWKVVAKFQDSPLQNFSTQFEVKEYVLPSFEVILEPSEKFLYIDDVKDFRVSITARYLYGKKLEGTAFVLFGVKMENEKRSIPQSLKRIQIQDGDGEAVLTRGMLQARFPNLQELVGHTLYISVTVLTESGSDMVEAERTGIHIVTSPYQIHFTKTPKYFKPGMPFELMVYVTNPDGSPAPRVPVKADDFQGTVSTQGN…	9933	6147	1	1	1	622.552	2486.18	4	2486.19	-0.0111	0	44.78	0.0055	K	QKPDGVFQEDGPVIHGEMVGGYK	G
1	2::tr|A0A151NL74|A0A151NL74_ALLMI	Uncharacterized protein OS=Alligator mississippiensis OX=8496 GN=Y1Q_0015779 PE=4 SV=1	5483	187765	136	136	88	88	58.8	1655	MEGSICYLAAVLLFCFPAVVHSQLYSLITPNVLRVESEEKVVVEANGLNAATEVTITVHDFPFKRQVLYLIKANLNPDEGMLTTATIKISSNQVKKDSRDNQYVLIQAKIKDVTLEKVVLLSFHSGYIFVQTDKTIYTPGSTVLCRIFAMGHKMEPLFKTVIVEFETPEGIIVKQSPVFSPMKTGIYSLNYNLPEIVNLGTWKVVAKFQDSPLQNFSTQFEVKEYVLPSFEVILEPSEKFLYIDDVKDFRVSITARYLYGKKLEGTAFVLFGVKMENEKRSIPQSLKRIQIQDGDGEAVLTRGMLQARFPNLQELVGHTLYISVTVLTESGSDMVEAERTGIHIVTSPYQIHFTKTPKYFKPGMPFELMVYVTNPDGSPAPRVPVKADDFQGTVSTQGN…	9934	6168	1	1	1	829.737	2486.19	3	2486.19	-0.0001	0	58.48	0.00025	K	QKPDGVFQEDGPVIHGEMVGGYK	G
1	2::tr|A0A151NL74|A0A151NL74_ALLMI	Uncharacterized protein OS=Alligator mississippiensis OX=8496 GN=Y1Q_0015779 PE=4 SV=1	5483	187765	136	136	88	88	58.8	1655	MEGSICYLAAVLLFCFPAVVHSQLYSLITPNVLRVESEEKVVVEANGLNAATEVTITVHDFPFKRQVLYLIKANLNPDEGMLTTATIKISSNQVKKDSRDNQYVLIQAKIKDVTLEKVVLLSFHSGYIFVQTDKTIYTPGSTVLCRIFAMGHKMEPLFKTVIVEFETPEGIIVKQSPVFSPMKTGIYSLNYNLPEIVNLGTWKVVAKFQDSPLQNFSTQFEVKEYVLPSFEVILEPSEKFLYIDDVKDFRVSITARYLYGKKLEGTAFVLFGVKMENEKRSIPQSLKRIQIQDGDGEAVLTRGMLQARFPNLQELVGHTLYISVTVLTESGSDMVEAERTGIHIVTSPYQIHFTKTPKYFKPGMPFELMVYVTNPDGSPAPRVPVKADDFQGTVSTQGN…	10232	10484	1	1	1	858.111	2571.31	3	2571.32	-0.0097	0	84.72	4.6e-07	K	VVVEANGLNAATEVTITVHDFPFK	R
1	2::tr|A0A151NL74|A0A151NL74_ALLMI	Uncharacterized protein OS=Alligator mississippiensis OX=8496 GN=Y1Q_0015779 PE=4 SV=1	5483	187765	136	136	88	88	58.8	1655	MEGSICYLAAVLLFCFPAVVHSQLYSLITPNVLRVESEEKVVVEANGLNAATEVTITVHDFPFKRQVLYLIKANLNPDEGMLTTATIKISSNQVKKDSRDNQYVLIQAKIKDVTLEKVVLLSFHSGYIFVQTDKTIYTPGSTVLCRIFAMGHKMEPLFKTVIVEFETPEGIIVKQSPVFSPMKTGIYSLNYNLPEIVNLGTWKVVAKFQDSPLQNFSTQFEVKEYVLPSFEVILEPSEKFLYIDDVKDFRVSITARYLYGKKLEGTAFVLFGVKMENEKRSIPQSLKRIQIQDGDGEAVLTRGMLQARFPNLQELVGHTLYISVTVLTESGSDMVEAERTGIHIVTSPYQIHFTKTPKYFKPGMPFELMVYVTNPDGSPAPRVPVKADDFQGTVSTQGN…	10237	10320	1	1	1	858.449	2572.33	3	2572.31	0.0197	0	85.12	3.9e-07	K	VVVEANGLNAATEVTITVHDFPFK	R
1	2::tr|A0A151NL74|A0A151NL74_ALLMI	Uncharacterized protein OS=Alligator mississippiensis OX=8496 GN=Y1Q_0015779 PE=4 SV=1	5483	187765	136	136	88	88	58.8	1655	MEGSICYLAAVLLFCFPAVVHSQLYSLITPNVLRVESEEKVVVEANGLNAATEVTITVHDFPFKRQVLYLIKANLNPDEGMLTTATIKISSNQVKKDSRDNQYVLIQAKIKDVTLEKVVLLSFHSGYIFVQTDKTIYTPGSTVLCRIFAMGHKMEPLFKTVIVEFETPEGIIVKQSPVFSPMKTGIYSLNYNLPEIVNLGTWKVVAKFQDSPLQNFSTQFEVKEYVLPSFEVILEPSEKFLYIDDVKDFRVSITARYLYGKKLEGTAFVLFGVKMENEKRSIPQSLKRIQIQDGDGEAVLTRGMLQARFPNLQELVGHTLYISVTVLTESGSDMVEAERTGIHIVTSPYQIHFTKTPKYFKPGMPFELMVYVTNPDGSPAPRVPVKADDFQGTVSTQGN…	10627	10651	1	1	1	905.115	2712.32	3	2712.31	0.0148	0	57.82	0.00029	K	YFKPGMPFELMVYVTNPDGSPAPR	V
1	2::tr|A0A151NL74|A0A151NL74_ALLMI	Uncharacterized protein OS=Alligator mississippiensis OX=8496 GN=Y1Q_0015779 PE=4 SV=1	5483	187765	136	136	88	88	58.8	1655	MEGSICYLAAVLLFCFPAVVHSQLYSLITPNVLRVESEEKVVVEANGLNAATEVTITVHDFPFKRQVLYLIKANLNPDEGMLTTATIKISSNQVKKDSRDNQYVLIQAKIKDVTLEKVVLLSFHSGYIFVQTDKTIYTPGSTVLCRIFAMGHKMEPLFKTVIVEFETPEGIIVKQSPVFSPMKTGIYSLNYNLPEIVNLGTWKVVAKFQDSPLQNFSTQFEVKEYVLPSFEVILEPSEKFLYIDDVKDFRVSITARYLYGKKLEGTAFVLFGVKMENEKRSIPQSLKRIQIQDGDGEAVLTRGMLQARFPNLQELVGHTLYISVTVLTESGSDMVEAERTGIHIVTSPYQIHFTKTPKYFKPGMPFELMVYVTNPDGSPAPRVPVKADDFQGTVSTQGN…	10665	9355	1	1	1	682.863	2727.42	4	2727.42	-0.0016	1	36.92	0.021	K	VVVEANGLNAATEVTITVHDFPFKR	Q
1	2::tr|A0A151NL74|A0A151NL74_ALLMI	Uncharacterized protein OS=Alligator mississippiensis OX=8496 GN=Y1Q_0015779 PE=4 SV=1	5483	187765	136	136	88	88	58.8	1655	MEGSICYLAAVLLFCFPAVVHSQLYSLITPNVLRVESEEKVVVEANGLNAATEVTITVHDFPFKRQVLYLIKANLNPDEGMLTTATIKISSNQVKKDSRDNQYVLIQAKIKDVTLEKVVLLSFHSGYIFVQTDKTIYTPGSTVLCRIFAMGHKMEPLFKTVIVEFETPEGIIVKQSPVFSPMKTGIYSLNYNLPEIVNLGTWKVVAKFQDSPLQNFSTQFEVKEYVLPSFEVILEPSEKFLYIDDVKDFRVSITARYLYGKKLEGTAFVLFGVKMENEKRSIPQSLKRIQIQDGDGEAVLTRGMLQARFPNLQELVGHTLYISVTVLTESGSDMVEAERTGIHIVTSPYQIHFTKTPKYFKPGMPFELMVYVTNPDGSPAPRVPVKADDFQGTVSTQGN…	10978	10050	1	1	1	1414.2	2826.38	2	2826.39	-0.0042	0	165.63	4.7e-15	K	GLGGVQVEQVTAADIEDIVPNTESETR	V
1	2::tr|A0A151NL74|A0A151NL74_ALLMI	Uncharacterized protein OS=Alligator mississippiensis OX=8496 GN=Y1Q_0015779 PE=4 SV=1	5483	187765	136	136	88	88	58.8	1655	MEGSICYLAAVLLFCFPAVVHSQLYSLITPNVLRVESEEKVVVEANGLNAATEVTITVHDFPFKRQVLYLIKANLNPDEGMLTTATIKISSNQVKKDSRDNQYVLIQAKIKDVTLEKVVLLSFHSGYIFVQTDKTIYTPGSTVLCRIFAMGHKMEPLFKTVIVEFETPEGIIVKQSPVFSPMKTGIYSLNYNLPEIVNLGTWKVVAKFQDSPLQNFSTQFEVKEYVLPSFEVILEPSEKFLYIDDVKDFRVSITARYLYGKKLEGTAFVLFGVKMENEKRSIPQSLKRIQIQDGDGEAVLTRGMLQARFPNLQELVGHTLYISVTVLTESGSDMVEAERTGIHIVTSPYQIHFTKTPKYFKPGMPFELMVYVTNPDGSPAPRVPVKADDFQGTVSTQGN…	10979	10032	1	1	1	943.137	2826.39	3	2826.39	0.0011	0	93.61	7.5e-08	K	GLGGVQVEQVTAADIEDIVPNTESETR	V
1	2::tr|A0A151NL74|A0A151NL74_ALLMI	Uncharacterized protein OS=Alligator mississippiensis OX=8496 GN=Y1Q_0015779 PE=4 SV=1	5483	187765	136	136	88	88	58.8	1655	MEGSICYLAAVLLFCFPAVVHSQLYSLITPNVLRVESEEKVVVEANGLNAATEVTITVHDFPFKRQVLYLIKANLNPDEGMLTTATIKISSNQVKKDSRDNQYVLIQAKIKDVTLEKVVLLSFHSGYIFVQTDKTIYTPGSTVLCRIFAMGHKMEPLFKTVIVEFETPEGIIVKQSPVFSPMKTGIYSLNYNLPEIVNLGTWKVVAKFQDSPLQNFSTQFEVKEYVLPSFEVILEPSEKFLYIDDVKDFRVSITARYLYGKKLEGTAFVLFGVKMENEKRSIPQSLKRIQIQDGDGEAVLTRGMLQARFPNLQELVGHTLYISVTVLTESGSDMVEAERTGIHIVTSPYQIHFTKTPKYFKPGMPFELMVYVTNPDGSPAPRVPVKADDFQGTVSTQGN…	11625	10623	1	1	1	1016.5	3046.49	3	3046.47	0.0166	0	102.73	9.2e-09	K	AHQFFEVGLIQPASVTVYDYYTIDDR	C
1	2::tr|A0A151NL74|A0A151NL74_ALLMI	Uncharacterized protein OS=Alligator mississippiensis OX=8496 GN=Y1Q_0015779 PE=4 SV=1	5483	187765	136	136	88	88	58.8	1655	MEGSICYLAAVLLFCFPAVVHSQLYSLITPNVLRVESEEKVVVEANGLNAATEVTITVHDFPFKRQVLYLIKANLNPDEGMLTTATIKISSNQVKKDSRDNQYVLIQAKIKDVTLEKVVLLSFHSGYIFVQTDKTIYTPGSTVLCRIFAMGHKMEPLFKTVIVEFETPEGIIVKQSPVFSPMKTGIYSLNYNLPEIVNLGTWKVVAKFQDSPLQNFSTQFEVKEYVLPSFEVILEPSEKFLYIDDVKDFRVSITARYLYGKKLEGTAFVLFGVKMENEKRSIPQSLKRIQIQDGDGEAVLTRGMLQARFPNLQELVGHTLYISVTVLTESGSDMVEAERTGIHIVTSPYQIHFTKTPKYFKPGMPFELMVYVTNPDGSPAPRVPVKADDFQGTVSTQGN…	13058	9883	1	1	1	979.471	3913.85	4	3913.84	0.009	0	61.58	0.00011	K	HLIVTPSGCGEQNMIGMTPTVIATHYLDSTNQWDK	V	emPAI	11.91
1	2::tr|A0A151NRI3|A0A151NRI3_ALLMI	A.superbus venom factor 1-like OS=Alligator mississippiensis OX=8496 GN=Y1Q_0014126 PE=4 SV=1	75	161985	2	2	2	2	1	1437	MGGSAVSLAAALAFCLSAVSHGQPLYMLIAPNVLHVETEETVIVEAHGHHGPIEATITVLDFPQKKEVLDYTKASLNPENGMMNITKIKIPTTLLPKEAKNNQYVYLQARSPQFTLEKVVLVSFHSGYIFIQTDKPIYTPRSTVKYRLFTVSHMLDPNLKSVSVEVMNPDGIVVEKNMVSSPDQSGIIYRTYKIPEIVNNGIWKIICKYQHAPQETFTVEFEVKEYDEQDQPVEEHAGKRLETVRKDQEETNQEISLRKFFYFNDHQLTIDITAKFLYGKPVQGHAYALFGIIMDKEKKSIADSLHKVPIQDGKGCATLTGAVLRRRFPKPDQLLGHSIYVTVTVLTDTGSDMVEAEKSGIRIVSSPYEIFFTRSSSYFKPGMPYSLMVSVVNPDGTPA…	366	5114	1	0	1	417.248	832.481	2	832.481	0.0001	0	36.13	0.01	R	LPYSVVR	N
1	2::tr|A0A151NRI3|A0A151NRI3_ALLMI	A.superbus venom factor 1-like OS=Alligator mississippiensis OX=8496 GN=Y1Q_0014126 PE=4 SV=1	75	161985	2	2	2	2	1	1437	MGGSAVSLAAALAFCLSAVSHGQPLYMLIAPNVLHVETEETVIVEAHGHHGPIEATITVLDFPQKKEVLDYTKASLNPENGMMNITKIKIPTTLLPKEAKNNQYVYLQARSPQFTLEKVVLVSFHSGYIFIQTDKPIYTPRSTVKYRLFTVSHMLDPNLKSVSVEVMNPDGIVVEKNMVSSPDQSGIIYRTYKIPEIVNNGIWKIICKYQHAPQETFTVEFEVKEYDEQDQPVEEHAGKRLETVRKDQEETNQEISLRKFFYFNDHQLTIDITAKFLYGKPVQGHAYALFGIIMDKEKKSIADSLHKVPIQDGKGCATLTGAVLRRRFPKPDQLLGHSIYVTVTVLTDTGSDMVEAEKSGIRIVSSPYEIFFTRSSSYFKPGMPYSLMVSVVNPDGTPA…	664	4840	1	0	1	445.734	889.453	2	889.455	-0.0013	0	39.28	0.017	K	IWDTVEK	N
2	2::tr|A0A151NM44|A0A151NM44_ALLMI	Uncharacterized protein OS=Alligator mississippiensis OX=8496 GN=Y1Q_0015778 PE=4 SV=1	4037	187070	90	90	66	66	48.4	1654	MGRSVLSLVAVFAFWFPTISQSKLCTLITPSILRVESEEKVVVEGHGISSPAEVTITVQDFPAKNYILYQVKTTLDTNNNMMGIAVIKVPSKDLKKDPKVKQYVIVHAKFPQMSLEKVVLVSFHSGYVFIQTDKTIYTPGSTVYYRLFTVGHKLEPVMKPVIVELETPEGIIVKRDIVSSVSKSGIISTSYHLPELVNLGTWKIMAQYEDSYHQNFSAQFDVKEYVLPRFEVTLEPSEKFFYIDGNDDLRVDISARFLYGKDVQGNAFVLFGVAVGDEKKSIPQSLRRVEITDGNGEAVLTRAMLQSRFVNLTELIGHSIYISVTVLTESGSDMVEAEKTGIYIVTSPYEIHFTKTSKYFKPGMPFELMVYVTNPDGSPASRVPVKIRGSDDLRLTQGD…	5	2483	1	1	1	380.207	758.4	2	758.4	-0.0001	0	34.48	0.01	K	VVPEGMK	I
2	2::tr|A0A151NM44|A0A151NM44_ALLMI	Uncharacterized protein OS=Alligator mississippiensis OX=8496 GN=Y1Q_0015778 PE=4 SV=1	4037	187070	90	90	66	66	48.4	1654	MGRSVLSLVAVFAFWFPTISQSKLCTLITPSILRVESEEKVVVEGHGISSPAEVTITVQDFPAKNYILYQVKTTLDTNNNMMGIAVIKVPSKDLKKDPKVKQYVIVHAKFPQMSLEKVVLVSFHSGYVFIQTDKTIYTPGSTVYYRLFTVGHKLEPVMKPVIVELETPEGIIVKRDIVSSVSKSGIISTSYHLPELVNLGTWKIMAQYEDSYHQNFSAQFDVKEYVLPRFEVTLEPSEKFFYIDGNDDLRVDISARFLYGKDVQGNAFVLFGVAVGDEKKSIPQSLRRVEITDGNGEAVLTRAMLQSRFVNLTELIGHSIYISVTVLTESGSDMVEAEKTGIYIVTSPYEIHFTKTSKYFKPGMPFELMVYVTNPDGSPASRVPVKIRGSDDLRLTQGD…	24	4997	1	1	1	382.227	762.439	2	762.439	0.0002	0	41.91	0.00044	K	VFAIASR	V
2	2::tr|A0A151NM44|A0A151NM44_ALLMI	Uncharacterized protein OS=Alligator mississippiensis OX=8496 GN=Y1Q_0015778 PE=4 SV=1	4037	187070	90	90	66	66	48.4	1654	MGRSVLSLVAVFAFWFPTISQSKLCTLITPSILRVESEEKVVVEGHGISSPAEVTITVQDFPAKNYILYQVKTTLDTNNNMMGIAVIKVPSKDLKKDPKVKQYVIVHAKFPQMSLEKVVLVSFHSGYVFIQTDKTIYTPGSTVYYRLFTVGHKLEPVMKPVIVELETPEGIIVKRDIVSSVSKSGIISTSYHLPELVNLGTWKIMAQYEDSYHQNFSAQFDVKEYVLPRFEVTLEPSEKFFYIDGNDDLRVDISARFLYGKDVQGNAFVLFGVAVGDEKKSIPQSLRRVEITDGNGEAVLTRAMLQSRFVNLTELIGHSIYISVTVLTESGSDMVEAEKTGIYIVTSPYEIHFTKTSKYFKPGMPFELMVYVTNPDGSPASRVPVKIRGSDDLRLTQGD…	110	2477	1	1	1	392.189	782.363	2	782.363	-0.0002	0	31.53	0.005	K	YMADGVK	K
2	2::tr|A0A151NM44|A0A151NM44_ALLMI	Uncharacterized protein OS=Alligator mississippiensis OX=8496 GN=Y1Q_0015778 PE=4 SV=1	4037	187070	90	90	66	66	48.4	1654	MGRSVLSLVAVFAFWFPTISQSKLCTLITPSILRVESEEKVVVEGHGISSPAEVTITVQDFPAKNYILYQVKTTLDTNNNMMGIAVIKVPSKDLKKDPKVKQYVIVHAKFPQMSLEKVVLVSFHSGYVFIQTDKTIYTPGSTVYYRLFTVGHKLEPVMKPVIVELETPEGIIVKRDIVSSVSKSGIISTSYHLPELVNLGTWKIMAQYEDSYHQNFSAQFDVKEYVLPRFEVTLEPSEKFFYIDGNDDLRVDISARFLYGKDVQGNAFVLFGVAVGDEKKSIPQSLRRVEITDGNGEAVLTRAMLQSRFVNLTELIGHSIYISVTVLTESGSDMVEAEKTGIYIVTSPYEIHFTKTSKYFKPGMPFELMVYVTNPDGSPASRVPVKIRGSDDLRLTQGD…	175	909	1	1	1	399.733	797.452	2	797.451	0.001	0	32.9	0.0097	R	RPEGALR	S
2	2::tr|A0A151NM44|A0A151NM44_ALLMI	Uncharacterized protein OS=Alligator mississippiensis OX=8496 GN=Y1Q_0015778 PE=4 SV=1	4037	187070	90	90	66	66	48.4	1654	MGRSVLSLVAVFAFWFPTISQSKLCTLITPSILRVESEEKVVVEGHGISSPAEVTITVQDFPAKNYILYQVKTTLDTNNNMMGIAVIKVPSKDLKKDPKVKQYVIVHAKFPQMSLEKVVLVSFHSGYVFIQTDKTIYTPGSTVYYRLFTVGHKLEPVMKPVIVELETPEGIIVKRDIVSSVSKSGIISTSYHLPELVNLGTWKIMAQYEDSYHQNFSAQFDVKEYVLPRFEVTLEPSEKFFYIDGNDDLRVDISARFLYGKDVQGNAFVLFGVAVGDEKKSIPQSLRRVEITDGNGEAVLTRAMLQSRFVNLTELIGHSIYISVTVLTESGSDMVEAEKTGIYIVTSPYEIHFTKTSKYFKPGMPFELMVYVTNPDGSPASRVPVKIRGSDDLRLTQGD…	184	3550	1	1	1	400.734	799.454	2	799.455	-0.0009	0	27.78	0.061	K	SIPQSLR	R
2	2::tr|A0A151NM44|A0A151NM44_ALLMI	Uncharacterized protein OS=Alligator mississippiensis OX=8496 GN=Y1Q_0015778 PE=4 SV=1	4037	187070	90	90	66	66	48.4	1654	MGRSVLSLVAVFAFWFPTISQSKLCTLITPSILRVESEEKVVVEGHGISSPAEVTITVQDFPAKNYILYQVKTTLDTNNNMMGIAVIKVPSKDLKKDPKVKQYVIVHAKFPQMSLEKVVLVSFHSGYVFIQTDKTIYTPGSTVYYRLFTVGHKLEPVMKPVIVELETPEGIIVKRDIVSSVSKSGIISTSYHLPELVNLGTWKIMAQYEDSYHQNFSAQFDVKEYVLPRFEVTLEPSEKFFYIDGNDDLRVDISARFLYGKDVQGNAFVLFGVAVGDEKKSIPQSLRRVEITDGNGEAVLTRAMLQSRFVNLTELIGHSIYISVTVLTESGSDMVEAEKTGIYIVTSPYEIHFTKTSKYFKPGMPFELMVYVTNPDGSPASRVPVKIRGSDDLRLTQGD…	185	3724	1	1	1	400.735	799.455	2	799.455	0	0	28.41	0.053	K	SIPQSLR	R
2	2::tr|A0A151NM44|A0A151NM44_ALLMI	Uncharacterized protein OS=Alligator mississippiensis OX=8496 GN=Y1Q_0015778 PE=4 SV=1	4037	187070	90	90	66	66	48.4	1654	MGRSVLSLVAVFAFWFPTISQSKLCTLITPSILRVESEEKVVVEGHGISSPAEVTITVQDFPAKNYILYQVKTTLDTNNNMMGIAVIKVPSKDLKKDPKVKQYVIVHAKFPQMSLEKVVLVSFHSGYVFIQTDKTIYTPGSTVYYRLFTVGHKLEPVMKPVIVELETPEGIIVKRDIVSSVSKSGIISTSYHLPELVNLGTWKIMAQYEDSYHQNFSAQFDVKEYVLPRFEVTLEPSEKFFYIDGNDDLRVDISARFLYGKDVQGNAFVLFGVAVGDEKKSIPQSLRRVEITDGNGEAVLTRAMLQSRFVNLTELIGHSIYISVTVLTESGSDMVEAEKTGIYIVTSPYEIHFTKTSKYFKPGMPFELMVYVTNPDGSPASRVPVKIRGSDDLRLTQGD…	186	4703	1	1	1	400.747	799.48	2	799.48	-0.0004	0	50.35	0.00037	R	VGLVAVDK	G
2	2::tr|A0A151NM44|A0A151NM44_ALLMI	Uncharacterized protein OS=Alligator mississippiensis OX=8496 GN=Y1Q_0015778 PE=4 SV=1	4037	187070	90	90	66	66	48.4	1654	MGRSVLSLVAVFAFWFPTISQSKLCTLITPSILRVESEEKVVVEGHGISSPAEVTITVQDFPAKNYILYQVKTTLDTNNNMMGIAVIKVPSKDLKKDPKVKQYVIVHAKFPQMSLEKVVLVSFHSGYVFIQTDKTIYTPGSTVYYRLFTVGHKLEPVMKPVIVELETPEGIIVKRDIVSSVSKSGIISTSYHLPELVNLGTWKIMAQYEDSYHQNFSAQFDVKEYVLPRFEVTLEPSEKFFYIDGNDDLRVDISARFLYGKDVQGNAFVLFGVAVGDEKKSIPQSLRRVEITDGNGEAVLTRAMLQSRFVNLTELIGHSIYISVTVLTESGSDMVEAEKTGIYIVTSPYEIHFTKTSKYFKPGMPFELMVYVTNPDGSPASRVPVKIRGSDDLRLTQGD…	189	2949	1	1	1	401.234	800.454	2	800.455	-0.0002	0	41.99	0.0036	R	LFTVGHK	L
2	2::tr|A0A151NM44|A0A151NM44_ALLMI	Uncharacterized protein OS=Alligator mississippiensis OX=8496 GN=Y1Q_0015778 PE=4 SV=1	4037	187070	90	90	66	66	48.4	1654	MGRSVLSLVAVFAFWFPTISQSKLCTLITPSILRVESEEKVVVEGHGISSPAEVTITVQDFPAKNYILYQVKTTLDTNNNMMGIAVIKVPSKDLKKDPKVKQYVIVHAKFPQMSLEKVVLVSFHSGYVFIQTDKTIYTPGSTVYYRLFTVGHKLEPVMKPVIVELETPEGIIVKRDIVSSVSKSGIISTSYHLPELVNLGTWKIMAQYEDSYHQNFSAQFDVKEYVLPRFEVTLEPSEKFFYIDGNDDLRVDISARFLYGKDVQGNAFVLFGVAVGDEKKSIPQSLRRVEITDGNGEAVLTRAMLQSRFVNLTELIGHSIYISVTVLTESGSDMVEAEKTGIYIVTSPYEIHFTKTSKYFKPGMPFELMVYVTNPDGSPASRVPVKIRGSDDLRLTQGD…	367	6181	1	1	1	417.26	832.506	2	832.506	0	0	17.47	0.19	K	TVPLYLK	D
2	2::tr|A0A151NM44|A0A151NM44_ALLMI	Uncharacterized protein OS=Alligator mississippiensis OX=8496 GN=Y1Q_0015778 PE=4 SV=1	4037	187070	90	90	66	66	48.4	1654	MGRSVLSLVAVFAFWFPTISQSKLCTLITPSILRVESEEKVVVEGHGISSPAEVTITVQDFPAKNYILYQVKTTLDTNNNMMGIAVIKVPSKDLKKDPKVKQYVIVHAKFPQMSLEKVVLVSFHSGYVFIQTDKTIYTPGSTVYYRLFTVGHKLEPVMKPVIVELETPEGIIVKRDIVSSVSKSGIISTSYHLPELVNLGTWKIMAQYEDSYHQNFSAQFDVKEYVLPRFEVTLEPSEKFFYIDGNDDLRVDISARFLYGKDVQGNAFVLFGVAVGDEKKSIPQSLRRVEITDGNGEAVLTRAMLQSRFVNLTELIGHSIYISVTVLTESGSDMVEAEKTGIYIVTSPYEIHFTKTSKYFKPGMPFELMVYVTNPDGSPASRVPVKIRGSDDLRLTQGD…	371	4189	1	1	1	417.732	833.449	2	833.449	0	0	41.24	0.0042	R	DIVSSVSK	S
2	2::tr|A0A151NM44|A0A151NM44_ALLMI	Uncharacterized protein OS=Alligator mississippiensis OX=8496 GN=Y1Q_0015778 PE=4 SV=1	4037	187070	90	90	66	66	48.4	1654	MGRSVLSLVAVFAFWFPTISQSKLCTLITPSILRVESEEKVVVEGHGISSPAEVTITVQDFPAKNYILYQVKTTLDTNNNMMGIAVIKVPSKDLKKDPKVKQYVIVHAKFPQMSLEKVVLVSFHSGYVFIQTDKTIYTPGSTVYYRLFTVGHKLEPVMKPVIVELETPEGIIVKRDIVSSVSKSGIISTSYHLPELVNLGTWKIMAQYEDSYHQNFSAQFDVKEYVLPRFEVTLEPSEKFFYIDGNDDLRVDISARFLYGKDVQGNAFVLFGVAVGDEKKSIPQSLRRVEITDGNGEAVLTRAMLQSRFVNLTELIGHSIYISVTVLTESGSDMVEAEKTGIYIVTSPYEIHFTKTSKYFKPGMPFELMVYVTNPDGSPASRVPVKIRGSDDLRLTQGD…	493	591	2	1	1	428.256	854.497	2	854.497	-0.0002	1	18.98	0.31	K	HKITQTK	I
2	2::tr|A0A151NM44|A0A151NM44_ALLMI	Uncharacterized protein OS=Alligator mississippiensis OX=8496 GN=Y1Q_0015778 PE=4 SV=1	4037	187070	90	90	66	66	48.4	1654	MGRSVLSLVAVFAFWFPTISQSKLCTLITPSILRVESEEKVVVEGHGISSPAEVTITVQDFPAKNYILYQVKTTLDTNNNMMGIAVIKVPSKDLKKDPKVKQYVIVHAKFPQMSLEKVVLVSFHSGYVFIQTDKTIYTPGSTVYYRLFTVGHKLEPVMKPVIVELETPEGIIVKRDIVSSVSKSGIISTSYHLPELVNLGTWKIMAQYEDSYHQNFSAQFDVKEYVLPRFEVTLEPSEKFFYIDGNDDLRVDISARFLYGKDVQGNAFVLFGVAVGDEKKSIPQSLRRVEITDGNGEAVLTRAMLQSRFVNLTELIGHSIYISVTVLTESGSDMVEAEKTGIYIVTSPYEIHFTKTSKYFKPGMPFELMVYVTNPDGSPASRVPVKIRGSDDLRLTQGD…	813	5949	1	1	1	458.279	914.544	2	914.544	0.0002	0	47.53	0.0014	R	SVQLIEVK	A
2	2::tr|A0A151NM44|A0A151NM44_ALLMI	Uncharacterized protein OS=Alligator mississippiensis OX=8496 GN=Y1Q_0015778 PE=4 SV=1	4037	187070	90	90	66	66	48.4	1654	MGRSVLSLVAVFAFWFPTISQSKLCTLITPSILRVESEEKVVVEGHGISSPAEVTITVQDFPAKNYILYQVKTTLDTNNNMMGIAVIKVPSKDLKKDPKVKQYVIVHAKFPQMSLEKVVLVSFHSGYVFIQTDKTIYTPGSTVYYRLFTVGHKLEPVMKPVIVELETPEGIIVKRDIVSSVSKSGIISTSYHLPELVNLGTWKIMAQYEDSYHQNFSAQFDVKEYVLPRFEVTLEPSEKFFYIDGNDDLRVDISARFLYGKDVQGNAFVLFGVAVGDEKKSIPQSLRRVEITDGNGEAVLTRAMLQSRFVNLTELIGHSIYISVTVLTESGSDMVEAEKTGIYIVTSPYEIHFTKTSKYFKPGMPFELMVYVTNPDGSPASRVPVKIRGSDDLRLTQGD…	849	2478	1	0	0	460.782	919.549	2	919.549	-0.0005	1	34.74	0.0063	K	GVYVLNKK	H
2	2::tr|A0A151NM44|A0A151NM44_ALLMI	Uncharacterized protein OS=Alligator mississippiensis OX=8496 GN=Y1Q_0015778 PE=4 SV=1	4037	187070	90	90	66	66	48.4	1654	MGRSVLSLVAVFAFWFPTISQSKLCTLITPSILRVESEEKVVVEGHGISSPAEVTITVQDFPAKNYILYQVKTTLDTNNNMMGIAVIKVPSKDLKKDPKVKQYVIVHAKFPQMSLEKVVLVSFHSGYVFIQTDKTIYTPGSTVYYRLFTVGHKLEPVMKPVIVELETPEGIIVKRDIVSSVSKSGIISTSYHLPELVNLGTWKIMAQYEDSYHQNFSAQFDVKEYVLPRFEVTLEPSEKFFYIDGNDDLRVDISARFLYGKDVQGNAFVLFGVAVGDEKKSIPQSLRRVEITDGNGEAVLTRAMLQSRFVNLTELIGHSIYISVTVLTESGSDMVEAEKTGIYIVTSPYEIHFTKTSKYFKPGMPFELMVYVTNPDGSPASRVPVKIRGSDDLRLTQGD…	944	7179	1	1	1	469.742	937.469	2	937.469	0	0	42.04	0.0047	K	DMVALAYR	T
2	2::tr|A0A151NM44|A0A151NM44_ALLMI	Uncharacterized protein OS=Alligator mississippiensis OX=8496 GN=Y1Q_0015778 PE=4 SV=1	4037	187070	90	90	66	66	48.4	1654	MGRSVLSLVAVFAFWFPTISQSKLCTLITPSILRVESEEKVVVEGHGISSPAEVTITVQDFPAKNYILYQVKTTLDTNNNMMGIAVIKVPSKDLKKDPKVKQYVIVHAKFPQMSLEKVVLVSFHSGYVFIQTDKTIYTPGSTVYYRLFTVGHKLEPVMKPVIVELETPEGIIVKRDIVSSVSKSGIISTSYHLPELVNLGTWKIMAQYEDSYHQNFSAQFDVKEYVLPRFEVTLEPSEKFFYIDGNDDLRVDISARFLYGKDVQGNAFVLFGVAVGDEKKSIPQSLRRVEITDGNGEAVLTRAMLQSRFVNLTELIGHSIYISVTVLTESGSDMVEAEKTGIYIVTSPYEIHFTKTSKYFKPGMPFELMVYVTNPDGSPASRVPVKIRGSDDLRLTQGD…	1051	2613	1	1	1	479.279	956.544	2	956.544	0.0002	0	32.16	0.04	K	QYVIVHAK	F
2	2::tr|A0A151NM44|A0A151NM44_ALLMI	Uncharacterized protein OS=Alligator mississippiensis OX=8496 GN=Y1Q_0015778 PE=4 SV=1	4037	187070	90	90	66	66	48.4	1654	MGRSVLSLVAVFAFWFPTISQSKLCTLITPSILRVESEEKVVVEGHGISSPAEVTITVQDFPAKNYILYQVKTTLDTNNNMMGIAVIKVPSKDLKKDPKVKQYVIVHAKFPQMSLEKVVLVSFHSGYVFIQTDKTIYTPGSTVYYRLFTVGHKLEPVMKPVIVELETPEGIIVKRDIVSSVSKSGIISTSYHLPELVNLGTWKIMAQYEDSYHQNFSAQFDVKEYVLPRFEVTLEPSEKFFYIDGNDDLRVDISARFLYGKDVQGNAFVLFGVAVGDEKKSIPQSLRRVEITDGNGEAVLTRAMLQSRFVNLTELIGHSIYISVTVLTESGSDMVEAEKTGIYIVTSPYEIHFTKTSKYFKPGMPFELMVYVTNPDGSPASRVPVKIRGSDDLRLTQGD…	1130	6242	1	1	1	484.745	967.476	2	967.476	-0.0002	0	61.1	4.8e-05	R	QFFDVQGK	S
2	2::tr|A0A151NM44|A0A151NM44_ALLMI	Uncharacterized protein OS=Alligator mississippiensis OX=8496 GN=Y1Q_0015778 PE=4 SV=1	4037	187070	90	90	66	66	48.4	1654	MGRSVLSLVAVFAFWFPTISQSKLCTLITPSILRVESEEKVVVEGHGISSPAEVTITVQDFPAKNYILYQVKTTLDTNNNMMGIAVIKVPSKDLKKDPKVKQYVIVHAKFPQMSLEKVVLVSFHSGYVFIQTDKTIYTPGSTVYYRLFTVGHKLEPVMKPVIVELETPEGIIVKRDIVSSVSKSGIISTSYHLPELVNLGTWKIMAQYEDSYHQNFSAQFDVKEYVLPRFEVTLEPSEKFFYIDGNDDLRVDISARFLYGKDVQGNAFVLFGVAVGDEKKSIPQSLRRVEITDGNGEAVLTRAMLQSRFVNLTELIGHSIYISVTVLTESGSDMVEAEKTGIYIVTSPYEIHFTKTSKYFKPGMPFELMVYVTNPDGSPASRVPVKIRGSDDLRLTQGD…	1245	5370	1	1	1	490.78	979.545	2	979.545	0.0001	0	45.14	0.0011	R	ELHLELAR	S
2	2::tr|A0A151NM44|A0A151NM44_ALLMI	Uncharacterized protein OS=Alligator mississippiensis OX=8496 GN=Y1Q_0015778 PE=4 SV=1	4037	187070	90	90	66	66	48.4	1654	MGRSVLSLVAVFAFWFPTISQSKLCTLITPSILRVESEEKVVVEGHGISSPAEVTITVQDFPAKNYILYQVKTTLDTNNNMMGIAVIKVPSKDLKKDPKVKQYVIVHAKFPQMSLEKVVLVSFHSGYVFIQTDKTIYTPGSTVYYRLFTVGHKLEPVMKPVIVELETPEGIIVKRDIVSSVSKSGIISTSYHLPELVNLGTWKIMAQYEDSYHQNFSAQFDVKEYVLPRFEVTLEPSEKFFYIDGNDDLRVDISARFLYGKDVQGNAFVLFGVAVGDEKKSIPQSLRRVEITDGNGEAVLTRAMLQSRFVNLTELIGHSIYISVTVLTESGSDMVEAEKTGIYIVTSPYEIHFTKTSKYFKPGMPFELMVYVTNPDGSPASRVPVKIRGSDDLRLTQGD…	1300	4934	1	1	1	496.237	990.46	2	990.462	-0.0021	0	45.73	0.0023	R	DSDITLDGR	I
2	2::tr|A0A151NM44|A0A151NM44_ALLMI	Uncharacterized protein OS=Alligator mississippiensis OX=8496 GN=Y1Q_0015778 PE=4 SV=1	4037	187070	90	90	66	66	48.4	1654	MGRSVLSLVAVFAFWFPTISQSKLCTLITPSILRVESEEKVVVEGHGISSPAEVTITVQDFPAKNYILYQVKTTLDTNNNMMGIAVIKVPSKDLKKDPKVKQYVIVHAKFPQMSLEKVVLVSFHSGYVFIQTDKTIYTPGSTVYYRLFTVGHKLEPVMKPVIVELETPEGIIVKRDIVSSVSKSGIISTSYHLPELVNLGTWKIMAQYEDSYHQNFSAQFDVKEYVLPRFEVTLEPSEKFFYIDGNDDLRVDISARFLYGKDVQGNAFVLFGVAVGDEKKSIPQSLRRVEITDGNGEAVLTRAMLQSRFVNLTELIGHSIYISVTVLTESGSDMVEAEKTGIYIVTSPYEIHFTKTSKYFKPGMPFELMVYVTNPDGSPASRVPVKIRGSDDLRLTQGD…	1472	1503	1	1	1	508.28	1014.55	2	1014.55	0	1	50.24	0.0009	K	IKVEGDAGAR	V
2	2::tr|A0A151NM44|A0A151NM44_ALLMI	Uncharacterized protein OS=Alligator mississippiensis OX=8496 GN=Y1Q_0015778 PE=4 SV=1	4037	187070	90	90	66	66	48.4	1654	MGRSVLSLVAVFAFWFPTISQSKLCTLITPSILRVESEEKVVVEGHGISSPAEVTITVQDFPAKNYILYQVKTTLDTNNNMMGIAVIKVPSKDLKKDPKVKQYVIVHAKFPQMSLEKVVLVSFHSGYVFIQTDKTIYTPGSTVYYRLFTVGHKLEPVMKPVIVELETPEGIIVKRDIVSSVSKSGIISTSYHLPELVNLGTWKIMAQYEDSYHQNFSAQFDVKEYVLPRFEVTLEPSEKFFYIDGNDDLRVDISARFLYGKDVQGNAFVLFGVAVGDEKKSIPQSLRRVEITDGNGEAVLTRAMLQSRFVNLTELIGHSIYISVTVLTESGSDMVEAEKTGIYIVTSPYEIHFTKTSKYFKPGMPFELMVYVTNPDGSPASRVPVKIRGSDDLRLTQGD…	1491	6667	1	1	1	509.29	1016.57	2	1016.57	0.0002	0	45.63	0.0027	K	YELAGPIVR	W
2	2::tr|A0A151NM44|A0A151NM44_ALLMI	Uncharacterized protein OS=Alligator mississippiensis OX=8496 GN=Y1Q_0015778 PE=4 SV=1	4037	187070	90	90	66	66	48.4	1654	MGRSVLSLVAVFAFWFPTISQSKLCTLITPSILRVESEEKVVVEGHGISSPAEVTITVQDFPAKNYILYQVKTTLDTNNNMMGIAVIKVPSKDLKKDPKVKQYVIVHAKFPQMSLEKVVLVSFHSGYVFIQTDKTIYTPGSTVYYRLFTVGHKLEPVMKPVIVELETPEGIIVKRDIVSSVSKSGIISTSYHLPELVNLGTWKIMAQYEDSYHQNFSAQFDVKEYVLPRFEVTLEPSEKFFYIDGNDDLRVDISARFLYGKDVQGNAFVLFGVAVGDEKKSIPQSLRRVEITDGNGEAVLTRAMLQSRFVNLTELIGHSIYISVTVLTESGSDMVEAEKTGIYIVTSPYEIHFTKTSKYFKPGMPFELMVYVTNPDGSPASRVPVKIRGSDDLRLTQGD…	1638	6640	1	1	1	520.793	1039.57	2	1039.57	0.0009	0	31.36	0.033	K	NYILYQVK	T
2	2::tr|A0A151NM44|A0A151NM44_ALLMI	Uncharacterized protein OS=Alligator mississippiensis OX=8496 GN=Y1Q_0015778 PE=4 SV=1	4037	187070	90	90	66	66	48.4	1654	MGRSVLSLVAVFAFWFPTISQSKLCTLITPSILRVESEEKVVVEGHGISSPAEVTITVQDFPAKNYILYQVKTTLDTNNNMMGIAVIKVPSKDLKKDPKVKQYVIVHAKFPQMSLEKVVLVSFHSGYVFIQTDKTIYTPGSTVYYRLFTVGHKLEPVMKPVIVELETPEGIIVKRDIVSSVSKSGIISTSYHLPELVNLGTWKIMAQYEDSYHQNFSAQFDVKEYVLPRFEVTLEPSEKFFYIDGNDDLRVDISARFLYGKDVQGNAFVLFGVAVGDEKKSIPQSLRRVEITDGNGEAVLTRAMLQSRFVNLTELIGHSIYISVTVLTESGSDMVEAEKTGIYIVTSPYEIHFTKTSKYFKPGMPFELMVYVTNPDGSPASRVPVKIRGSDDLRLTQGD…	1655	6106	1	1	1	522.771	1043.53	2	1043.53	-0.0003	0	51.62	0.00062	K	NGLSYYISK	D
2	2::tr|A0A151NM44|A0A151NM44_ALLMI	Uncharacterized protein OS=Alligator mississippiensis OX=8496 GN=Y1Q_0015778 PE=4 SV=1	4037	187070	90	90	66	66	48.4	1654	MGRSVLSLVAVFAFWFPTISQSKLCTLITPSILRVESEEKVVVEGHGISSPAEVTITVQDFPAKNYILYQVKTTLDTNNNMMGIAVIKVPSKDLKKDPKVKQYVIVHAKFPQMSLEKVVLVSFHSGYVFIQTDKTIYTPGSTVYYRLFTVGHKLEPVMKPVIVELETPEGIIVKRDIVSSVSKSGIISTSYHLPELVNLGTWKIMAQYEDSYHQNFSAQFDVKEYVLPRFEVTLEPSEKFFYIDGNDDLRVDISARFLYGKDVQGNAFVLFGVAVGDEKKSIPQSLRRVEITDGNGEAVLTRAMLQSRFVNLTELIGHSIYISVTVLTESGSDMVEAEKTGIYIVTSPYEIHFTKTSKYFKPGMPFELMVYVTNPDGSPASRVPVKIRGSDDLRLTQGD…	1660	8063	1	1	1	523.263	1044.51	2	1044.51	-0.0006	0	52.25	0.00058	K	NGLSYYISK	D
2	2::tr|A0A151NM44|A0A151NM44_ALLMI	Uncharacterized protein OS=Alligator mississippiensis OX=8496 GN=Y1Q_0015778 PE=4 SV=1	4037	187070	90	90	66	66	48.4	1654	MGRSVLSLVAVFAFWFPTISQSKLCTLITPSILRVESEEKVVVEGHGISSPAEVTITVQDFPAKNYILYQVKTTLDTNNNMMGIAVIKVPSKDLKKDPKVKQYVIVHAKFPQMSLEKVVLVSFHSGYVFIQTDKTIYTPGSTVYYRLFTVGHKLEPVMKPVIVELETPEGIIVKRDIVSSVSKSGIISTSYHLPELVNLGTWKIMAQYEDSYHQNFSAQFDVKEYVLPRFEVTLEPSEKFFYIDGNDDLRVDISARFLYGKDVQGNAFVLFGVAVGDEKKSIPQSLRRVEITDGNGEAVLTRAMLQSRFVNLTELIGHSIYISVTVLTESGSDMVEAEKTGIYIVTSPYEIHFTKTSKYFKPGMPFELMVYVTNPDGSPASRVPVKIRGSDDLRLTQGD…	1803	8916	1	1	1	533.313	1064.61	2	1064.61	0.0002	0	43.68	0.0012	R	STLLIYLDK	V
2	2::tr|A0A151NM44|A0A151NM44_ALLMI	Uncharacterized protein OS=Alligator mississippiensis OX=8496 GN=Y1Q_0015778 PE=4 SV=1	4037	187070	90	90	66	66	48.4	1654	MGRSVLSLVAVFAFWFPTISQSKLCTLITPSILRVESEEKVVVEGHGISSPAEVTITVQDFPAKNYILYQVKTTLDTNNNMMGIAVIKVPSKDLKKDPKVKQYVIVHAKFPQMSLEKVVLVSFHSGYVFIQTDKTIYTPGSTVYYRLFTVGHKLEPVMKPVIVELETPEGIIVKRDIVSSVSKSGIISTSYHLPELVNLGTWKIMAQYEDSYHQNFSAQFDVKEYVLPRFEVTLEPSEKFFYIDGNDDLRVDISARFLYGKDVQGNAFVLFGVAVGDEKKSIPQSLRRVEITDGNGEAVLTRAMLQSRFVNLTELIGHSIYISVTVLTESGSDMVEAEKTGIYIVTSPYEIHFTKTSKYFKPGMPFELMVYVTNPDGSPASRVPVKIRGSDDLRLTQGD…	1811	5616	1	1	1	534.273	1066.53	2	1066.53	0.0016	0	50.29	0.00075	R	ATYILDTDR	C
2	2::tr|A0A151NM44|A0A151NM44_ALLMI	Uncharacterized protein OS=Alligator mississippiensis OX=8496 GN=Y1Q_0015778 PE=4 SV=1	4037	187070	90	90	66	66	48.4	1654	MGRSVLSLVAVFAFWFPTISQSKLCTLITPSILRVESEEKVVVEGHGISSPAEVTITVQDFPAKNYILYQVKTTLDTNNNMMGIAVIKVPSKDLKKDPKVKQYVIVHAKFPQMSLEKVVLVSFHSGYVFIQTDKTIYTPGSTVYYRLFTVGHKLEPVMKPVIVELETPEGIIVKRDIVSSVSKSGIISTSYHLPELVNLGTWKIMAQYEDSYHQNFSAQFDVKEYVLPRFEVTLEPSEKFFYIDGNDDLRVDISARFLYGKDVQGNAFVLFGVAVGDEKKSIPQSLRRVEITDGNGEAVLTRAMLQSRFVNLTELIGHSIYISVTVLTESGSDMVEAEKTGIYIVTSPYEIHFTKTSKYFKPGMPFELMVYVTNPDGSPASRVPVKIRGSDDLRLTQGD…	1865	1955	1	1	1	539.745	1077.47	2	1077.48	-0.0016	0	70.26	6.4e-06	K	SDIGCTPGSGK	D
2	2::tr|A0A151NM44|A0A151NM44_ALLMI	Uncharacterized protein OS=Alligator mississippiensis OX=8496 GN=Y1Q_0015778 PE=4 SV=1	4037	187070	90	90	66	66	48.4	1654	MGRSVLSLVAVFAFWFPTISQSKLCTLITPSILRVESEEKVVVEGHGISSPAEVTITVQDFPAKNYILYQVKTTLDTNNNMMGIAVIKVPSKDLKKDPKVKQYVIVHAKFPQMSLEKVVLVSFHSGYVFIQTDKTIYTPGSTVYYRLFTVGHKLEPVMKPVIVELETPEGIIVKRDIVSSVSKSGIISTSYHLPELVNLGTWKIMAQYEDSYHQNFSAQFDVKEYVLPRFEVTLEPSEKFFYIDGNDDLRVDISARFLYGKDVQGNAFVLFGVAVGDEKKSIPQSLRRVEITDGNGEAVLTRAMLQSRFVNLTELIGHSIYISVTVLTESGSDMVEAEKTGIYIVTSPYEIHFTKTSKYFKPGMPFELMVYVTNPDGSPASRVPVKIRGSDDLRLTQGD…	1973	7708	1	1	1	548.795	1095.57	2	1095.57	0.0003	0	32.64	0.037	R	SVFITICTR	F
2	2::tr|A0A151NM44|A0A151NM44_ALLMI	Uncharacterized protein OS=Alligator mississippiensis OX=8496 GN=Y1Q_0015778 PE=4 SV=1	4037	187070	90	90	66	66	48.4	1654	MGRSVLSLVAVFAFWFPTISQSKLCTLITPSILRVESEEKVVVEGHGISSPAEVTITVQDFPAKNYILYQVKTTLDTNNNMMGIAVIKVPSKDLKKDPKVKQYVIVHAKFPQMSLEKVVLVSFHSGYVFIQTDKTIYTPGSTVYYRLFTVGHKLEPVMKPVIVELETPEGIIVKRDIVSSVSKSGIISTSYHLPELVNLGTWKIMAQYEDSYHQNFSAQFDVKEYVLPRFEVTLEPSEKFFYIDGNDDLRVDISARFLYGKDVQGNAFVLFGVAVGDEKKSIPQSLRRVEITDGNGEAVLTRAMLQSRFVNLTELIGHSIYISVTVLTESGSDMVEAEKTGIYIVTSPYEIHFTKTSKYFKPGMPFELMVYVTNPDGSPASRVPVKIRGSDDLRLTQGD…	1997	1182	1	1	1	551.742	1101.47	2	1101.47	-0.0009	0	40.81	0.0021	K	ICHEEVCR	C
2	2::tr|A0A151NM44|A0A151NM44_ALLMI	Uncharacterized protein OS=Alligator mississippiensis OX=8496 GN=Y1Q_0015778 PE=4 SV=1	4037	187070	90	90	66	66	48.4	1654	MGRSVLSLVAVFAFWFPTISQSKLCTLITPSILRVESEEKVVVEGHGISSPAEVTITVQDFPAKNYILYQVKTTLDTNNNMMGIAVIKVPSKDLKKDPKVKQYVIVHAKFPQMSLEKVVLVSFHSGYVFIQTDKTIYTPGSTVYYRLFTVGHKLEPVMKPVIVELETPEGIIVKRDIVSSVSKSGIISTSYHLPELVNLGTWKIMAQYEDSYHQNFSAQFDVKEYVLPRFEVTLEPSEKFFYIDGNDDLRVDISARFLYGKDVQGNAFVLFGVAVGDEKKSIPQSLRRVEITDGNGEAVLTRAMLQSRFVNLTELIGHSIYISVTVLTESGSDMVEAEKTGIYIVTSPYEIHFTKTSKYFKPGMPFELMVYVTNPDGSPASRVPVKIRGSDDLRLTQGD…	2063	4579	1	1	1	558.795	1115.58	2	1115.58	-0.0007	0	72.01	8.7e-06	R	IVNDNAMLAR	T
2	2::tr|A0A151NM44|A0A151NM44_ALLMI	Uncharacterized protein OS=Alligator mississippiensis OX=8496 GN=Y1Q_0015778 PE=4 SV=1	4037	187070	90	90	66	66	48.4	1654	MGRSVLSLVAVFAFWFPTISQSKLCTLITPSILRVESEEKVVVEGHGISSPAEVTITVQDFPAKNYILYQVKTTLDTNNNMMGIAVIKVPSKDLKKDPKVKQYVIVHAKFPQMSLEKVVLVSFHSGYVFIQTDKTIYTPGSTVYYRLFTVGHKLEPVMKPVIVELETPEGIIVKRDIVSSVSKSGIISTSYHLPELVNLGTWKIMAQYEDSYHQNFSAQFDVKEYVLPRFEVTLEPSEKFFYIDGNDDLRVDISARFLYGKDVQGNAFVLFGVAVGDEKKSIPQSLRRVEITDGNGEAVLTRAMLQSRFVNLTELIGHSIYISVTVLTESGSDMVEAEKTGIYIVTSPYEIHFTKTSKYFKPGMPFELMVYVTNPDGSPASRVPVKIRGSDDLRLTQGD…	2066	5359	1	1	1	559.288	1116.56	2	1116.56	0.0019	0	34.85	0.051	R	IVNDNAMLAR	T
2	2::tr|A0A151NM44|A0A151NM44_ALLMI	Uncharacterized protein OS=Alligator mississippiensis OX=8496 GN=Y1Q_0015778 PE=4 SV=1	4037	187070	90	90	66	66	48.4	1654	MGRSVLSLVAVFAFWFPTISQSKLCTLITPSILRVESEEKVVVEGHGISSPAEVTITVQDFPAKNYILYQVKTTLDTNNNMMGIAVIKVPSKDLKKDPKVKQYVIVHAKFPQMSLEKVVLVSFHSGYVFIQTDKTIYTPGSTVYYRLFTVGHKLEPVMKPVIVELETPEGIIVKRDIVSSVSKSGIISTSYHLPELVNLGTWKIMAQYEDSYHQNFSAQFDVKEYVLPRFEVTLEPSEKFFYIDGNDDLRVDISARFLYGKDVQGNAFVLFGVAVGDEKKSIPQSLRRVEITDGNGEAVLTRAMLQSRFVNLTELIGHSIYISVTVLTESGSDMVEAEKTGIYIVTSPYEIHFTKTSKYFKPGMPFELMVYVTNPDGSPASRVPVKIRGSDDLRLTQGD…	2536	6672	1	1	1	589.8	1177.59	2	1177.59	-0.0013	0	44.37	0.0042	R	FEVTLEPSEK	F
2	2::tr|A0A151NM44|A0A151NM44_ALLMI	Uncharacterized protein OS=Alligator mississippiensis OX=8496 GN=Y1Q_0015778 PE=4 SV=1	4037	187070	90	90	66	66	48.4	1654	MGRSVLSLVAVFAFWFPTISQSKLCTLITPSILRVESEEKVVVEGHGISSPAEVTITVQDFPAKNYILYQVKTTLDTNNNMMGIAVIKVPSKDLKKDPKVKQYVIVHAKFPQMSLEKVVLVSFHSGYVFIQTDKTIYTPGSTVYYRLFTVGHKLEPVMKPVIVELETPEGIIVKRDIVSSVSKSGIISTSYHLPELVNLGTWKIMAQYEDSYHQNFSAQFDVKEYVLPRFEVTLEPSEKFFYIDGNDDLRVDISARFLYGKDVQGNAFVLFGVAVGDEKKSIPQSLRRVEITDGNGEAVLTRAMLQSRFVNLTELIGHSIYISVTVLTESGSDMVEAEKTGIYIVTSPYEIHFTKTSKYFKPGMPFELMVYVTNPDGSPASRVPVKIRGSDDLRLTQGD…	2580	9478	1	1	1	592.368	1182.72	2	1182.72	-0.0015	0	64.62	4.5e-06	K	TIISVVLDPVK	A
2	2::tr|A0A151NM44|A0A151NM44_ALLMI	Uncharacterized protein OS=Alligator mississippiensis OX=8496 GN=Y1Q_0015778 PE=4 SV=1	4037	187070	90	90	66	66	48.4	1654	MGRSVLSLVAVFAFWFPTISQSKLCTLITPSILRVESEEKVVVEGHGISSPAEVTITVQDFPAKNYILYQVKTTLDTNNNMMGIAVIKVPSKDLKKDPKVKQYVIVHAKFPQMSLEKVVLVSFHSGYVFIQTDKTIYTPGSTVYYRLFTVGHKLEPVMKPVIVELETPEGIIVKRDIVSSVSKSGIISTSYHLPELVNLGTWKIMAQYEDSYHQNFSAQFDVKEYVLPRFEVTLEPSEKFFYIDGNDDLRVDISARFLYGKDVQGNAFVLFGVAVGDEKKSIPQSLRRVEITDGNGEAVLTRAMLQSRFVNLTELIGHSIYISVTVLTESGSDMVEAEKTGIYIVTSPYEIHFTKTSKYFKPGMPFELMVYVTNPDGSPASRVPVKIRGSDDLRLTQGD…	2787	7932	1	1	1	605.329	1208.64	2	1208.64	-0.0015	0	46.94	0.0016	R	AILYNYLPDK	I
2	2::tr|A0A151NM44|A0A151NM44_ALLMI	Uncharacterized protein OS=Alligator mississippiensis OX=8496 GN=Y1Q_0015778 PE=4 SV=1	4037	187070	90	90	66	66	48.4	1654	MGRSVLSLVAVFAFWFPTISQSKLCTLITPSILRVESEEKVVVEGHGISSPAEVTITVQDFPAKNYILYQVKTTLDTNNNMMGIAVIKVPSKDLKKDPKVKQYVIVHAKFPQMSLEKVVLVSFHSGYVFIQTDKTIYTPGSTVYYRLFTVGHKLEPVMKPVIVELETPEGIIVKRDIVSSVSKSGIISTSYHLPELVNLGTWKIMAQYEDSYHQNFSAQFDVKEYVLPRFEVTLEPSEKFFYIDGNDDLRVDISARFLYGKDVQGNAFVLFGVAVGDEKKSIPQSLRRVEITDGNGEAVLTRAMLQSRFVNLTELIGHSIYISVTVLTESGSDMVEAEKTGIYIVTSPYEIHFTKTSKYFKPGMPFELMVYVTNPDGSPASRVPVKIRGSDDLRLTQGD…	2825	1082	1	1	1	608.785	1215.56	2	1215.56	-0.0001	0	67.91	9.1e-06	K	VSHTENECLK	F
2	2::tr|A0A151NM44|A0A151NM44_ALLMI	Uncharacterized protein OS=Alligator mississippiensis OX=8496 GN=Y1Q_0015778 PE=4 SV=1	4037	187070	90	90	66	66	48.4	1654	MGRSVLSLVAVFAFWFPTISQSKLCTLITPSILRVESEEKVVVEGHGISSPAEVTITVQDFPAKNYILYQVKTTLDTNNNMMGIAVIKVPSKDLKKDPKVKQYVIVHAKFPQMSLEKVVLVSFHSGYVFIQTDKTIYTPGSTVYYRLFTVGHKLEPVMKPVIVELETPEGIIVKRDIVSSVSKSGIISTSYHLPELVNLGTWKIMAQYEDSYHQNFSAQFDVKEYVLPRFEVTLEPSEKFFYIDGNDDLRVDISARFLYGKDVQGNAFVLFGVAVGDEKKSIPQSLRRVEITDGNGEAVLTRAMLQSRFVNLTELIGHSIYISVTVLTESGSDMVEAEKTGIYIVTSPYEIHFTKTSKYFKPGMPFELMVYVTNPDGSPASRVPVKIRGSDDLRLTQGD…	2826	1080	1	1	1	406.192	1215.56	3	1215.56	0.0003	0	37.91	0.0091	K	VSHTENECLK	F
2	2::tr|A0A151NM44|A0A151NM44_ALLMI	Uncharacterized protein OS=Alligator mississippiensis OX=8496 GN=Y1Q_0015778 PE=4 SV=1	4037	187070	90	90	66	66	48.4	1654	MGRSVLSLVAVFAFWFPTISQSKLCTLITPSILRVESEEKVVVEGHGISSPAEVTITVQDFPAKNYILYQVKTTLDTNNNMMGIAVIKVPSKDLKKDPKVKQYVIVHAKFPQMSLEKVVLVSFHSGYVFIQTDKTIYTPGSTVYYRLFTVGHKLEPVMKPVIVELETPEGIIVKRDIVSSVSKSGIISTSYHLPELVNLGTWKIMAQYEDSYHQNFSAQFDVKEYVLPRFEVTLEPSEKFFYIDGNDDLRVDISARFLYGKDVQGNAFVLFGVAVGDEKKSIPQSLRRVEITDGNGEAVLTRAMLQSRFVNLTELIGHSIYISVTVLTESGSDMVEAEKTGIYIVTSPYEIHFTKTSKYFKPGMPFELMVYVTNPDGSPASRVPVKIRGSDDLRLTQGD…	2871	4045	1	1	1	612.324	1222.63	2	1222.63	0.0026	1	48.33	0.0014	K	RATYILDTDR	C
2	2::tr|A0A151NM44|A0A151NM44_ALLMI	Uncharacterized protein OS=Alligator mississippiensis OX=8496 GN=Y1Q_0015778 PE=4 SV=1	4037	187070	90	90	66	66	48.4	1654	MGRSVLSLVAVFAFWFPTISQSKLCTLITPSILRVESEEKVVVEGHGISSPAEVTITVQDFPAKNYILYQVKTTLDTNNNMMGIAVIKVPSKDLKKDPKVKQYVIVHAKFPQMSLEKVVLVSFHSGYVFIQTDKTIYTPGSTVYYRLFTVGHKLEPVMKPVIVELETPEGIIVKRDIVSSVSKSGIISTSYHLPELVNLGTWKIMAQYEDSYHQNFSAQFDVKEYVLPRFEVTLEPSEKFFYIDGNDDLRVDISARFLYGKDVQGNAFVLFGVAVGDEKKSIPQSLRRVEITDGNGEAVLTRAMLQSRFVNLTELIGHSIYISVTVLTESGSDMVEAEKTGIYIVTSPYEIHFTKTSKYFKPGMPFELMVYVTNPDGSPASRVPVKIRGSDDLRLTQGD…	3257	9186	1	1	1	643.879	1285.74	2	1285.74	0.0002	0	34.52	0.018	K	LCTLITPSILR	V
2	2::tr|A0A151NM44|A0A151NM44_ALLMI	Uncharacterized protein OS=Alligator mississippiensis OX=8496 GN=Y1Q_0015778 PE=4 SV=1	4037	187070	90	90	66	66	48.4	1654	MGRSVLSLVAVFAFWFPTISQSKLCTLITPSILRVESEEKVVVEGHGISSPAEVTITVQDFPAKNYILYQVKTTLDTNNNMMGIAVIKVPSKDLKKDPKVKQYVIVHAKFPQMSLEKVVLVSFHSGYVFIQTDKTIYTPGSTVYYRLFTVGHKLEPVMKPVIVELETPEGIIVKRDIVSSVSKSGIISTSYHLPELVNLGTWKIMAQYEDSYHQNFSAQFDVKEYVLPRFEVTLEPSEKFFYIDGNDDLRVDISARFLYGKDVQGNAFVLFGVAVGDEKKSIPQSLRRVEITDGNGEAVLTRAMLQSRFVNLTELIGHSIYISVTVLTESGSDMVEAEKTGIYIVTSPYEIHFTKTSKYFKPGMPFELMVYVTNPDGSPASRVPVKIRGSDDLRLTQGD…	3778	9341	1	1	1	674.366	1346.72	2	1346.72	-0.001	0	71.7	7.4e-06	K	TGDNLLVNFNLK	T
2	2::tr|A0A151NM44|A0A151NM44_ALLMI	Uncharacterized protein OS=Alligator mississippiensis OX=8496 GN=Y1Q_0015778 PE=4 SV=1	4037	187070	90	90	66	66	48.4	1654	MGRSVLSLVAVFAFWFPTISQSKLCTLITPSILRVESEEKVVVEGHGISSPAEVTITVQDFPAKNYILYQVKTTLDTNNNMMGIAVIKVPSKDLKKDPKVKQYVIVHAKFPQMSLEKVVLVSFHSGYVFIQTDKTIYTPGSTVYYRLFTVGHKLEPVMKPVIVELETPEGIIVKRDIVSSVSKSGIISTSYHLPELVNLGTWKIMAQYEDSYHQNFSAQFDVKEYVLPRFEVTLEPSEKFFYIDGNDDLRVDISARFLYGKDVQGNAFVLFGVAVGDEKKSIPQSLRRVEITDGNGEAVLTRAMLQSRFVNLTELIGHSIYISVTVLTESGSDMVEAEKTGIYIVTSPYEIHFTKTSKYFKPGMPFELMVYVTNPDGSPASRVPVKIRGSDDLRLTQGD…	3987	8975	1	1	1	687.82	1373.63	2	1373.63	-0.0001	0	58.9	8.6e-05	K	FFYIDGNDDLR	V
2	2::tr|A0A151NM44|A0A151NM44_ALLMI	Uncharacterized protein OS=Alligator mississippiensis OX=8496 GN=Y1Q_0015778 PE=4 SV=1	4037	187070	90	90	66	66	48.4	1654	MGRSVLSLVAVFAFWFPTISQSKLCTLITPSILRVESEEKVVVEGHGISSPAEVTITVQDFPAKNYILYQVKTTLDTNNNMMGIAVIKVPSKDLKKDPKVKQYVIVHAKFPQMSLEKVVLVSFHSGYVFIQTDKTIYTPGSTVYYRLFTVGHKLEPVMKPVIVELETPEGIIVKRDIVSSVSKSGIISTSYHLPELVNLGTWKIMAQYEDSYHQNFSAQFDVKEYVLPRFEVTLEPSEKFFYIDGNDDLRVDISARFLYGKDVQGNAFVLFGVAVGDEKKSIPQSLRRVEITDGNGEAVLTRAMLQSRFVNLTELIGHSIYISVTVLTESGSDMVEAEKTGIYIVTSPYEIHFTKTSKYFKPGMPFELMVYVTNPDGSPASRVPVKIRGSDDLRLTQGD…	3988	9150	1	1	1	687.82	1373.63	2	1373.63	0	0	42.97	0.0034	K	FFYIDGNDDLR	V
2	2::tr|A0A151NM44|A0A151NM44_ALLMI	Uncharacterized protein OS=Alligator mississippiensis OX=8496 GN=Y1Q_0015778 PE=4 SV=1	4037	187070	90	90	66	66	48.4	1654	MGRSVLSLVAVFAFWFPTISQSKLCTLITPSILRVESEEKVVVEGHGISSPAEVTITVQDFPAKNYILYQVKTTLDTNNNMMGIAVIKVPSKDLKKDPKVKQYVIVHAKFPQMSLEKVVLVSFHSGYVFIQTDKTIYTPGSTVYYRLFTVGHKLEPVMKPVIVELETPEGIIVKRDIVSSVSKSGIISTSYHLPELVNLGTWKIMAQYEDSYHQNFSAQFDVKEYVLPRFEVTLEPSEKFFYIDGNDDLRVDISARFLYGKDVQGNAFVLFGVAVGDEKKSIPQSLRRVEITDGNGEAVLTRAMLQSRFVNLTELIGHSIYISVTVLTESGSDMVEAEKTGIYIVTSPYEIHFTKTSKYFKPGMPFELMVYVTNPDGSPASRVPVKIRGSDDLRLTQGD…	4391	6303	1	1	1	710.859	1419.7	2	1419.7	0.0005	0	60.77	0.00011	K	TIYTPGSTVYYR	L
2	2::tr|A0A151NM44|A0A151NM44_ALLMI	Uncharacterized protein OS=Alligator mississippiensis OX=8496 GN=Y1Q_0015778 PE=4 SV=1	4037	187070	90	90	66	66	48.4	1654	MGRSVLSLVAVFAFWFPTISQSKLCTLITPSILRVESEEKVVVEGHGISSPAEVTITVQDFPAKNYILYQVKTTLDTNNNMMGIAVIKVPSKDLKKDPKVKQYVIVHAKFPQMSLEKVVLVSFHSGYVFIQTDKTIYTPGSTVYYRLFTVGHKLEPVMKPVIVELETPEGIIVKRDIVSSVSKSGIISTSYHLPELVNLGTWKIMAQYEDSYHQNFSAQFDVKEYVLPRFEVTLEPSEKFFYIDGNDDLRVDISARFLYGKDVQGNAFVLFGVAVGDEKKSIPQSLRRVEITDGNGEAVLTRAMLQSRFVNLTELIGHSIYISVTVLTESGSDMVEAEKTGIYIVTSPYEIHFTKTSKYFKPGMPFELMVYVTNPDGSPASRVPVKIRGSDDLRLTQGD…	4622	7432	1	1	1	484.28	1449.82	3	1449.82	-0.0046	1	30.05	0.038	R	AILYNYLPDKIK	V
2	2::tr|A0A151NM44|A0A151NM44_ALLMI	Uncharacterized protein OS=Alligator mississippiensis OX=8496 GN=Y1Q_0015778 PE=4 SV=1	4037	187070	90	90	66	66	48.4	1654	MGRSVLSLVAVFAFWFPTISQSKLCTLITPSILRVESEEKVVVEGHGISSPAEVTITVQDFPAKNYILYQVKTTLDTNNNMMGIAVIKVPSKDLKKDPKVKQYVIVHAKFPQMSLEKVVLVSFHSGYVFIQTDKTIYTPGSTVYYRLFTVGHKLEPVMKPVIVELETPEGIIVKRDIVSSVSKSGIISTSYHLPELVNLGTWKIMAQYEDSYHQNFSAQFDVKEYVLPRFEVTLEPSEKFFYIDGNDDLRVDISARFLYGKDVQGNAFVLFGVAVGDEKKSIPQSLRRVEITDGNGEAVLTRAMLQSRFVNLTELIGHSIYISVTVLTESGSDMVEAEKTGIYIVTSPYEIHFTKTSKYFKPGMPFELMVYVTNPDGSPASRVPVKIRGSDDLRLTQGD…	4696	3000	1	1	1	732.804	1463.59	2	1463.59	0.0004	0	84.65	6.9e-08	R	CAEEECFVQHR	R
2	2::tr|A0A151NM44|A0A151NM44_ALLMI	Uncharacterized protein OS=Alligator mississippiensis OX=8496 GN=Y1Q_0015778 PE=4 SV=1	4037	187070	90	90	66	66	48.4	1654	MGRSVLSLVAVFAFWFPTISQSKLCTLITPSILRVESEEKVVVEGHGISSPAEVTITVQDFPAKNYILYQVKTTLDTNNNMMGIAVIKVPSKDLKKDPKVKQYVIVHAKFPQMSLEKVVLVSFHSGYVFIQTDKTIYTPGSTVYYRLFTVGHKLEPVMKPVIVELETPEGIIVKRDIVSSVSKSGIISTSYHLPELVNLGTWKIMAQYEDSYHQNFSAQFDVKEYVLPRFEVTLEPSEKFFYIDGNDDLRVDISARFLYGKDVQGNAFVLFGVAVGDEKKSIPQSLRRVEITDGNGEAVLTRAMLQSRFVNLTELIGHSIYISVTVLTESGSDMVEAEKTGIYIVTSPYEIHFTKTSKYFKPGMPFELMVYVTNPDGSPASRVPVKIRGSDDLRLTQGD…	4697	2984	1	1	1	488.872	1463.59	3	1463.59	0.001	0	63.46	9.1e-06	R	CAEEECFVQHR	R
2	2::tr|A0A151NM44|A0A151NM44_ALLMI	Uncharacterized protein OS=Alligator mississippiensis OX=8496 GN=Y1Q_0015778 PE=4 SV=1	4037	187070	90	90	66	66	48.4	1654	MGRSVLSLVAVFAFWFPTISQSKLCTLITPSILRVESEEKVVVEGHGISSPAEVTITVQDFPAKNYILYQVKTTLDTNNNMMGIAVIKVPSKDLKKDPKVKQYVIVHAKFPQMSLEKVVLVSFHSGYVFIQTDKTIYTPGSTVYYRLFTVGHKLEPVMKPVIVELETPEGIIVKRDIVSSVSKSGIISTSYHLPELVNLGTWKIMAQYEDSYHQNFSAQFDVKEYVLPRFEVTLEPSEKFFYIDGNDDLRVDISARFLYGKDVQGNAFVLFGVAVGDEKKSIPQSLRRVEITDGNGEAVLTRAMLQSRFVNLTELIGHSIYISVTVLTESGSDMVEAEKTGIYIVTSPYEIHFTKTSKYFKPGMPFELMVYVTNPDGSPASRVPVKIRGSDDLRLTQGD…	4757	5951	1	1	1	737.381	1472.75	2	1472.75	-0.0002	0	120.02	1.3e-10	R	VEITDGNGEAVLTR	A
2	2::tr|A0A151NM44|A0A151NM44_ALLMI	Uncharacterized protein OS=Alligator mississippiensis OX=8496 GN=Y1Q_0015778 PE=4 SV=1	4037	187070	90	90	66	66	48.4	1654	MGRSVLSLVAVFAFWFPTISQSKLCTLITPSILRVESEEKVVVEGHGISSPAEVTITVQDFPAKNYILYQVKTTLDTNNNMMGIAVIKVPSKDLKKDPKVKQYVIVHAKFPQMSLEKVVLVSFHSGYVFIQTDKTIYTPGSTVYYRLFTVGHKLEPVMKPVIVELETPEGIIVKRDIVSSVSKSGIISTSYHLPELVNLGTWKIMAQYEDSYHQNFSAQFDVKEYVLPRFEVTLEPSEKFFYIDGNDDLRVDISARFLYGKDVQGNAFVLFGVAVGDEKKSIPQSLRRVEITDGNGEAVLTRAMLQSRFVNLTELIGHSIYISVTVLTESGSDMVEAEKTGIYIVTSPYEIHFTKTSKYFKPGMPFELMVYVTNPDGSPASRVPVKIRGSDDLRLTQGD…	4762	6742	1	1	1	737.874	1473.73	2	1473.73	0.003	0	74.92	4.6e-06	R	VEITDGNGEAVLTR	A
2	2::tr|A0A151NM44|A0A151NM44_ALLMI	Uncharacterized protein OS=Alligator mississippiensis OX=8496 GN=Y1Q_0015778 PE=4 SV=1	4037	187070	90	90	66	66	48.4	1654	MGRSVLSLVAVFAFWFPTISQSKLCTLITPSILRVESEEKVVVEGHGISSPAEVTITVQDFPAKNYILYQVKTTLDTNNNMMGIAVIKVPSKDLKKDPKVKQYVIVHAKFPQMSLEKVVLVSFHSGYVFIQTDKTIYTPGSTVYYRLFTVGHKLEPVMKPVIVELETPEGIIVKRDIVSSVSKSGIISTSYHLPELVNLGTWKIMAQYEDSYHQNFSAQFDVKEYVLPRFEVTLEPSEKFFYIDGNDDLRVDISARFLYGKDVQGNAFVLFGVAVGDEKKSIPQSLRRVEITDGNGEAVLTRAMLQSRFVNLTELIGHSIYISVTVLTESGSDMVEAEKTGIYIVTSPYEIHFTKTSKYFKPGMPFELMVYVTNPDGSPASRVPVKIRGSDDLRLTQGD…	4979	8563	1	1	1	499.952	1496.84	3	1496.84	0.0006	0	50.69	0.00044	K	NYLHLGIANIEIK	T
2	2::tr|A0A151NM44|A0A151NM44_ALLMI	Uncharacterized protein OS=Alligator mississippiensis OX=8496 GN=Y1Q_0015778 PE=4 SV=1	4037	187070	90	90	66	66	48.4	1654	MGRSVLSLVAVFAFWFPTISQSKLCTLITPSILRVESEEKVVVEGHGISSPAEVTITVQDFPAKNYILYQVKTTLDTNNNMMGIAVIKVPSKDLKKDPKVKQYVIVHAKFPQMSLEKVVLVSFHSGYVFIQTDKTIYTPGSTVYYRLFTVGHKLEPVMKPVIVELETPEGIIVKRDIVSSVSKSGIISTSYHLPELVNLGTWKIMAQYEDSYHQNFSAQFDVKEYVLPRFEVTLEPSEKFFYIDGNDDLRVDISARFLYGKDVQGNAFVLFGVAVGDEKKSIPQSLRRVEITDGNGEAVLTRAMLQSRFVNLTELIGHSIYISVTVLTESGSDMVEAEKTGIYIVTSPYEIHFTKTSKYFKPGMPFELMVYVTNPDGSPASRVPVKIRGSDDLRLTQGD…	4980	8568	1	1	1	749.425	1496.84	2	1496.84	0.001	0	69.52	5.5e-06	K	NYLHLGIANIEIK	T
2	2::tr|A0A151NM44|A0A151NM44_ALLMI	Uncharacterized protein OS=Alligator mississippiensis OX=8496 GN=Y1Q_0015778 PE=4 SV=1	4037	187070	90	90	66	66	48.4	1654	MGRSVLSLVAVFAFWFPTISQSKLCTLITPSILRVESEEKVVVEGHGISSPAEVTITVQDFPAKNYILYQVKTTLDTNNNMMGIAVIKVPSKDLKKDPKVKQYVIVHAKFPQMSLEKVVLVSFHSGYVFIQTDKTIYTPGSTVYYRLFTVGHKLEPVMKPVIVELETPEGIIVKRDIVSSVSKSGIISTSYHLPELVNLGTWKIMAQYEDSYHQNFSAQFDVKEYVLPRFEVTLEPSEKFFYIDGNDDLRVDISARFLYGKDVQGNAFVLFGVAVGDEKKSIPQSLRRVEITDGNGEAVLTRAMLQSRFVNLTELIGHSIYISVTVLTESGSDMVEAEKTGIYIVTSPYEIHFTKTSKYFKPGMPFELMVYVTNPDGSPASRVPVKIRGSDDLRLTQGD…	5037	4995	1	1	1	502.597	1504.77	3	1504.77	0.0009	0	46.72	0.0029	K	FYHLPSQTGQLSK	I
2	2::tr|A0A151NM44|A0A151NM44_ALLMI	Uncharacterized protein OS=Alligator mississippiensis OX=8496 GN=Y1Q_0015778 PE=4 SV=1	4037	187070	90	90	66	66	48.4	1654	MGRSVLSLVAVFAFWFPTISQSKLCTLITPSILRVESEEKVVVEGHGISSPAEVTITVQDFPAKNYILYQVKTTLDTNNNMMGIAVIKVPSKDLKKDPKVKQYVIVHAKFPQMSLEKVVLVSFHSGYVFIQTDKTIYTPGSTVYYRLFTVGHKLEPVMKPVIVELETPEGIIVKRDIVSSVSKSGIISTSYHLPELVNLGTWKIMAQYEDSYHQNFSAQFDVKEYVLPRFEVTLEPSEKFFYIDGNDDLRVDISARFLYGKDVQGNAFVLFGVAVGDEKKSIPQSLRRVEITDGNGEAVLTRAMLQSRFVNLTELIGHSIYISVTVLTESGSDMVEAEKTGIYIVTSPYEIHFTKTSKYFKPGMPFELMVYVTNPDGSPASRVPVKIRGSDDLRLTQGD…	5038	5008	1	1	1	753.391	1504.77	2	1504.77	0.001	0	52.21	0.0008	K	FYHLPSQTGQLSK	I
2	2::tr|A0A151NM44|A0A151NM44_ALLMI	Uncharacterized protein OS=Alligator mississippiensis OX=8496 GN=Y1Q_0015778 PE=4 SV=1	4037	187070	90	90	66	66	48.4	1654	MGRSVLSLVAVFAFWFPTISQSKLCTLITPSILRVESEEKVVVEGHGISSPAEVTITVQDFPAKNYILYQVKTTLDTNNNMMGIAVIKVPSKDLKKDPKVKQYVIVHAKFPQMSLEKVVLVSFHSGYVFIQTDKTIYTPGSTVYYRLFTVGHKLEPVMKPVIVELETPEGIIVKRDIVSSVSKSGIISTSYHLPELVNLGTWKIMAQYEDSYHQNFSAQFDVKEYVLPRFEVTLEPSEKFFYIDGNDDLRVDISARFLYGKDVQGNAFVLFGVAVGDEKKSIPQSLRRVEITDGNGEAVLTRAMLQSRFVNLTELIGHSIYISVTVLTESGSDMVEAEKTGIYIVTSPYEIHFTKTSKYFKPGMPFELMVYVTNPDGSPASRVPVKIRGSDDLRLTQGD…	5650	8630	1	1	1	797.902	1593.79	2	1593.79	-0.0008	0	62.91	7.3e-05	K	GICVANPYEITVMK	D
2	2::tr|A0A151NM44|A0A151NM44_ALLMI	Uncharacterized protein OS=Alligator mississippiensis OX=8496 GN=Y1Q_0015778 PE=4 SV=1	4037	187070	90	90	66	66	48.4	1654	MGRSVLSLVAVFAFWFPTISQSKLCTLITPSILRVESEEKVVVEGHGISSPAEVTITVQDFPAKNYILYQVKTTLDTNNNMMGIAVIKVPSKDLKKDPKVKQYVIVHAKFPQMSLEKVVLVSFHSGYVFIQTDKTIYTPGSTVYYRLFTVGHKLEPVMKPVIVELETPEGIIVKRDIVSSVSKSGIISTSYHLPELVNLGTWKIMAQYEDSYHQNFSAQFDVKEYVLPRFEVTLEPSEKFFYIDGNDDLRVDISARFLYGKDVQGNAFVLFGVAVGDEKKSIPQSLRRVEITDGNGEAVLTRAMLQSRFVNLTELIGHSIYISVTVLTESGSDMVEAEKTGIYIVTSPYEIHFTKTSKYFKPGMPFELMVYVTNPDGSPASRVPVKIRGSDDLRLTQGD…	5653	8842	1	0	1	798.394	1594.77	2	1594.77	-0.0003	0	73.56	6.1e-06	K	GICVANPYEITVMK	D
2	2::tr|A0A151NM44|A0A151NM44_ALLMI	Uncharacterized protein OS=Alligator mississippiensis OX=8496 GN=Y1Q_0015778 PE=4 SV=1	4037	187070	90	90	66	66	48.4	1654	MGRSVLSLVAVFAFWFPTISQSKLCTLITPSILRVESEEKVVVEGHGISSPAEVTITVQDFPAKNYILYQVKTTLDTNNNMMGIAVIKVPSKDLKKDPKVKQYVIVHAKFPQMSLEKVVLVSFHSGYVFIQTDKTIYTPGSTVYYRLFTVGHKLEPVMKPVIVELETPEGIIVKRDIVSSVSKSGIISTSYHLPELVNLGTWKIMAQYEDSYHQNFSAQFDVKEYVLPRFEVTLEPSEKFFYIDGNDDLRVDISARFLYGKDVQGNAFVLFGVAVGDEKKSIPQSLRRVEITDGNGEAVLTRAMLQSRFVNLTELIGHSIYISVTVLTESGSDMVEAEKTGIYIVTSPYEIHFTKTSKYFKPGMPFELMVYVTNPDGSPASRVPVKIRGSDDLRLTQGD…	5933	4719	1	1	1	815.432	1628.85	2	1628.85	0.0008	1	71.8	8.9e-06	R	RVEITDGNGEAVLTR	A
2	2::tr|A0A151NM44|A0A151NM44_ALLMI	Uncharacterized protein OS=Alligator mississippiensis OX=8496 GN=Y1Q_0015778 PE=4 SV=1	4037	187070	90	90	66	66	48.4	1654	MGRSVLSLVAVFAFWFPTISQSKLCTLITPSILRVESEEKVVVEGHGISSPAEVTITVQDFPAKNYILYQVKTTLDTNNNMMGIAVIKVPSKDLKKDPKVKQYVIVHAKFPQMSLEKVVLVSFHSGYVFIQTDKTIYTPGSTVYYRLFTVGHKLEPVMKPVIVELETPEGIIVKRDIVSSVSKSGIISTSYHLPELVNLGTWKIMAQYEDSYHQNFSAQFDVKEYVLPRFEVTLEPSEKFFYIDGNDDLRVDISARFLYGKDVQGNAFVLFGVAVGDEKKSIPQSLRRVEITDGNGEAVLTRAMLQSRFVNLTELIGHSIYISVTVLTESGSDMVEAEKTGIYIVTSPYEIHFTKTSKYFKPGMPFELMVYVTNPDGSPASRVPVKIRGSDDLRLTQGD…	5946	5319	1	1	1	544.284	1629.83	3	1629.83	-0.0026	1	85.91	4e-07	R	RVEITDGNGEAVLTR	A
2	2::tr|A0A151NM44|A0A151NM44_ALLMI	Uncharacterized protein OS=Alligator mississippiensis OX=8496 GN=Y1Q_0015778 PE=4 SV=1	4037	187070	90	90	66	66	48.4	1654	MGRSVLSLVAVFAFWFPTISQSKLCTLITPSILRVESEEKVVVEGHGISSPAEVTITVQDFPAKNYILYQVKTTLDTNNNMMGIAVIKVPSKDLKKDPKVKQYVIVHAKFPQMSLEKVVLVSFHSGYVFIQTDKTIYTPGSTVYYRLFTVGHKLEPVMKPVIVELETPEGIIVKRDIVSSVSKSGIISTSYHLPELVNLGTWKIMAQYEDSYHQNFSAQFDVKEYVLPRFEVTLEPSEKFFYIDGNDDLRVDISARFLYGKDVQGNAFVLFGVAVGDEKKSIPQSLRRVEITDGNGEAVLTRAMLQSRFVNLTELIGHSIYISVTVLTESGSDMVEAEKTGIYIVTSPYEIHFTKTSKYFKPGMPFELMVYVTNPDGSPASRVPVKIRGSDDLRLTQGD…	6191	6455	1	1	1	836.382	1670.75	2	1670.75	-0.0011	0	54.7	0.00028	R	IEEACEPGVDYVYK	T
2	2::tr|A0A151NM44|A0A151NM44_ALLMI	Uncharacterized protein OS=Alligator mississippiensis OX=8496 GN=Y1Q_0015778 PE=4 SV=1	4037	187070	90	90	66	66	48.4	1654	MGRSVLSLVAVFAFWFPTISQSKLCTLITPSILRVESEEKVVVEGHGISSPAEVTITVQDFPAKNYILYQVKTTLDTNNNMMGIAVIKVPSKDLKKDPKVKQYVIVHAKFPQMSLEKVVLVSFHSGYVFIQTDKTIYTPGSTVYYRLFTVGHKLEPVMKPVIVELETPEGIIVKRDIVSSVSKSGIISTSYHLPELVNLGTWKIMAQYEDSYHQNFSAQFDVKEYVLPRFEVTLEPSEKFFYIDGNDDLRVDISARFLYGKDVQGNAFVLFGVAVGDEKKSIPQSLRRVEITDGNGEAVLTRAMLQSRFVNLTELIGHSIYISVTVLTESGSDMVEAEKTGIYIVTSPYEIHFTKTSKYFKPGMPFELMVYVTNPDGSPASRVPVKIRGSDDLRLTQGD…	6192	6264	1	1	1	836.382	1670.75	2	1670.75	-0.0008	0	83.99	3.5e-07	R	IEEACEPGVDYVYK	T
2	2::tr|A0A151NM44|A0A151NM44_ALLMI	Uncharacterized protein OS=Alligator mississippiensis OX=8496 GN=Y1Q_0015778 PE=4 SV=1	4037	187070	90	90	66	66	48.4	1654	MGRSVLSLVAVFAFWFPTISQSKLCTLITPSILRVESEEKVVVEGHGISSPAEVTITVQDFPAKNYILYQVKTTLDTNNNMMGIAVIKVPSKDLKKDPKVKQYVIVHAKFPQMSLEKVVLVSFHSGYVFIQTDKTIYTPGSTVYYRLFTVGHKLEPVMKPVIVELETPEGIIVKRDIVSSVSKSGIISTSYHLPELVNLGTWKIMAQYEDSYHQNFSAQFDVKEYVLPRFEVTLEPSEKFFYIDGNDDLRVDISARFLYGKDVQGNAFVLFGVAVGDEKKSIPQSLRRVEITDGNGEAVLTRAMLQSRFVNLTELIGHSIYISVTVLTESGSDMVEAEKTGIYIVTSPYEIHFTKTSKYFKPGMPFELMVYVTNPDGSPASRVPVKIRGSDDLRLTQGD…	6508	2817	1	1	1	860.369	1718.72	2	1718.73	-0.0056	1	66.25	9.2e-06	K	AFEKDHWEDQDGSR	T
2	2::tr|A0A151NM44|A0A151NM44_ALLMI	Uncharacterized protein OS=Alligator mississippiensis OX=8496 GN=Y1Q_0015778 PE=4 SV=1	4037	187070	90	90	66	66	48.4	1654	MGRSVLSLVAVFAFWFPTISQSKLCTLITPSILRVESEEKVVVEGHGISSPAEVTITVQDFPAKNYILYQVKTTLDTNNNMMGIAVIKVPSKDLKKDPKVKQYVIVHAKFPQMSLEKVVLVSFHSGYVFIQTDKTIYTPGSTVYYRLFTVGHKLEPVMKPVIVELETPEGIIVKRDIVSSVSKSGIISTSYHLPELVNLGTWKIMAQYEDSYHQNFSAQFDVKEYVLPRFEVTLEPSEKFFYIDGNDDLRVDISARFLYGKDVQGNAFVLFGVAVGDEKKSIPQSLRRVEITDGNGEAVLTRAMLQSRFVNLTELIGHSIYISVTVLTESGSDMVEAEKTGIYIVTSPYEIHFTKTSKYFKPGMPFELMVYVTNPDGSPASRVPVKIRGSDDLRLTQGD…	6509	2806	1	1	1	573.917	1718.73	3	1718.73	0	1	60.8	3.7e-05	K	AFEKDHWEDQDGSR	T
2	2::tr|A0A151NM44|A0A151NM44_ALLMI	Uncharacterized protein OS=Alligator mississippiensis OX=8496 GN=Y1Q_0015778 PE=4 SV=1	4037	187070	90	90	66	66	48.4	1654	MGRSVLSLVAVFAFWFPTISQSKLCTLITPSILRVESEEKVVVEGHGISSPAEVTITVQDFPAKNYILYQVKTTLDTNNNMMGIAVIKVPSKDLKKDPKVKQYVIVHAKFPQMSLEKVVLVSFHSGYVFIQTDKTIYTPGSTVYYRLFTVGHKLEPVMKPVIVELETPEGIIVKRDIVSSVSKSGIISTSYHLPELVNLGTWKIMAQYEDSYHQNFSAQFDVKEYVLPRFEVTLEPSEKFFYIDGNDDLRVDISARFLYGKDVQGNAFVLFGVAVGDEKKSIPQSLRRVEITDGNGEAVLTRAMLQSRFVNLTELIGHSIYISVTVLTESGSDMVEAEKTGIYIVTSPYEIHFTKTSKYFKPGMPFELMVYVTNPDGSPASRVPVKIRGSDDLRLTQGD…	6597	8581	1	1	1	868.441	1734.87	2	1734.86	0.0036	0	125.97	4.3e-11	K	TTLDTNNNMMGIAVIK	V
2	2::tr|A0A151NM44|A0A151NM44_ALLMI	Uncharacterized protein OS=Alligator mississippiensis OX=8496 GN=Y1Q_0015778 PE=4 SV=1	4037	187070	90	90	66	66	48.4	1654	MGRSVLSLVAVFAFWFPTISQSKLCTLITPSILRVESEEKVVVEGHGISSPAEVTITVQDFPAKNYILYQVKTTLDTNNNMMGIAVIKVPSKDLKKDPKVKQYVIVHAKFPQMSLEKVVLVSFHSGYVFIQTDKTIYTPGSTVYYRLFTVGHKLEPVMKPVIVELETPEGIIVKRDIVSSVSKSGIISTSYHLPELVNLGTWKIMAQYEDSYHQNFSAQFDVKEYVLPRFEVTLEPSEKFFYIDGNDDLRVDISARFLYGKDVQGNAFVLFGVAVGDEKKSIPQSLRRVEITDGNGEAVLTRAMLQSRFVNLTELIGHSIYISVTVLTESGSDMVEAEKTGIYIVTSPYEIHFTKTSKYFKPGMPFELMVYVTNPDGSPASRVPVKIRGSDDLRLTQGD…	7121	9157	1	1	1	911.479	1820.94	2	1820.95	-0.0077	0	118.74	1.8e-10	K	AEGTGEGVLTVVTIYNAK	S
2	2::tr|A0A151NM44|A0A151NM44_ALLMI	Uncharacterized protein OS=Alligator mississippiensis OX=8496 GN=Y1Q_0015778 PE=4 SV=1	4037	187070	90	90	66	66	48.4	1654	MGRSVLSLVAVFAFWFPTISQSKLCTLITPSILRVESEEKVVVEGHGISSPAEVTITVQDFPAKNYILYQVKTTLDTNNNMMGIAVIKVPSKDLKKDPKVKQYVIVHAKFPQMSLEKVVLVSFHSGYVFIQTDKTIYTPGSTVYYRLFTVGHKLEPVMKPVIVELETPEGIIVKRDIVSSVSKSGIISTSYHLPELVNLGTWKIMAQYEDSYHQNFSAQFDVKEYVLPRFEVTLEPSEKFFYIDGNDDLRVDISARFLYGKDVQGNAFVLFGVAVGDEKKSIPQSLRRVEITDGNGEAVLTRAMLQSRFVNLTELIGHSIYISVTVLTESGSDMVEAEKTGIYIVTSPYEIHFTKTSKYFKPGMPFELMVYVTNPDGSPASRVPVKIRGSDDLRLTQGD…	7243	9611	1	1	1	927.915	1853.82	2	1853.82	-0.0017	0	120.84	6.3e-11	R	SDLDDDFLSEEDIVSR	S
2	2::tr|A0A151NM44|A0A151NM44_ALLMI	Uncharacterized protein OS=Alligator mississippiensis OX=8496 GN=Y1Q_0015778 PE=4 SV=1	4037	187070	90	90	66	66	48.4	1654	MGRSVLSLVAVFAFWFPTISQSKLCTLITPSILRVESEEKVVVEGHGISSPAEVTITVQDFPAKNYILYQVKTTLDTNNNMMGIAVIKVPSKDLKKDPKVKQYVIVHAKFPQMSLEKVVLVSFHSGYVFIQTDKTIYTPGSTVYYRLFTVGHKLEPVMKPVIVELETPEGIIVKRDIVSSVSKSGIISTSYHLPELVNLGTWKIMAQYEDSYHQNFSAQFDVKEYVLPRFEVTLEPSEKFFYIDGNDDLRVDISARFLYGKDVQGNAFVLFGVAVGDEKKSIPQSLRRVEITDGNGEAVLTRAMLQSRFVNLTELIGHSIYISVTVLTESGSDMVEAEKTGIYIVTSPYEIHFTKTSKYFKPGMPFELMVYVTNPDGSPASRVPVKIRGSDDLRLTQGD…	7244	9307	1	1	1	927.915	1853.82	2	1853.82	-0.0014	0	92.76	4.1e-08	R	SDLDDDFLSEEDIVSR	S
2	2::tr|A0A151NM44|A0A151NM44_ALLMI	Uncharacterized protein OS=Alligator mississippiensis OX=8496 GN=Y1Q_0015778 PE=4 SV=1	4037	187070	90	90	66	66	48.4	1654	MGRSVLSLVAVFAFWFPTISQSKLCTLITPSILRVESEEKVVVEGHGISSPAEVTITVQDFPAKNYILYQVKTTLDTNNNMMGIAVIKVPSKDLKKDPKVKQYVIVHAKFPQMSLEKVVLVSFHSGYVFIQTDKTIYTPGSTVYYRLFTVGHKLEPVMKPVIVELETPEGIIVKRDIVSSVSKSGIISTSYHLPELVNLGTWKIMAQYEDSYHQNFSAQFDVKEYVLPRFEVTLEPSEKFFYIDGNDDLRVDISARFLYGKDVQGNAFVLFGVAVGDEKKSIPQSLRRVEITDGNGEAVLTRAMLQSRFVNLTELIGHSIYISVTVLTESGSDMVEAEKTGIYIVTSPYEIHFTKTSKYFKPGMPFELMVYVTNPDGSPASRVPVKIRGSDDLRLTQGD…	7299	6673	1	1	1	622.617	1864.83	3	1864.83	0.0011	0	56.01	0.00022	R	LELMHNPAFCSMSNSK	R
2	2::tr|A0A151NM44|A0A151NM44_ALLMI	Uncharacterized protein OS=Alligator mississippiensis OX=8496 GN=Y1Q_0015778 PE=4 SV=1	4037	187070	90	90	66	66	48.4	1654	MGRSVLSLVAVFAFWFPTISQSKLCTLITPSILRVESEEKVVVEGHGISSPAEVTITVQDFPAKNYILYQVKTTLDTNNNMMGIAVIKVPSKDLKKDPKVKQYVIVHAKFPQMSLEKVVLVSFHSGYVFIQTDKTIYTPGSTVYYRLFTVGHKLEPVMKPVIVELETPEGIIVKRDIVSSVSKSGIISTSYHLPELVNLGTWKIMAQYEDSYHQNFSAQFDVKEYVLPRFEVTLEPSEKFFYIDGNDDLRVDISARFLYGKDVQGNAFVLFGVAVGDEKKSIPQSLRRVEITDGNGEAVLTRAMLQSRFVNLTELIGHSIYISVTVLTESGSDMVEAEKTGIYIVTSPYEIHFTKTSKYFKPGMPFELMVYVTNPDGSPASRVPVKIRGSDDLRLTQGD…	7317	8709	1	1	1	934.993	1867.97	2	1867.97	-0.001	0	75.8	2.9e-06	K	TGIYIVTSPYEIHFTK	T
2	2::tr|A0A151NM44|A0A151NM44_ALLMI	Uncharacterized protein OS=Alligator mississippiensis OX=8496 GN=Y1Q_0015778 PE=4 SV=1	4037	187070	90	90	66	66	48.4	1654	MGRSVLSLVAVFAFWFPTISQSKLCTLITPSILRVESEEKVVVEGHGISSPAEVTITVQDFPAKNYILYQVKTTLDTNNNMMGIAVIKVPSKDLKKDPKVKQYVIVHAKFPQMSLEKVVLVSFHSGYVFIQTDKTIYTPGSTVYYRLFTVGHKLEPVMKPVIVELETPEGIIVKRDIVSSVSKSGIISTSYHLPELVNLGTWKIMAQYEDSYHQNFSAQFDVKEYVLPRFEVTLEPSEKFFYIDGNDDLRVDISARFLYGKDVQGNAFVLFGVAVGDEKKSIPQSLRRVEITDGNGEAVLTRAMLQSRFVNLTELIGHSIYISVTVLTESGSDMVEAEKTGIYIVTSPYEIHFTKTSKYFKPGMPFELMVYVTNPDGSPASRVPVKIRGSDDLRLTQGD…	7318	8687	1	1	1	623.665	1867.97	3	1867.97	0.0011	0	79.51	1.2e-06	K	TGIYIVTSPYEIHFTK	T
2	2::tr|A0A151NM44|A0A151NM44_ALLMI	Uncharacterized protein OS=Alligator mississippiensis OX=8496 GN=Y1Q_0015778 PE=4 SV=1	4037	187070	90	90	66	66	48.4	1654	MGRSVLSLVAVFAFWFPTISQSKLCTLITPSILRVESEEKVVVEGHGISSPAEVTITVQDFPAKNYILYQVKTTLDTNNNMMGIAVIKVPSKDLKKDPKVKQYVIVHAKFPQMSLEKVVLVSFHSGYVFIQTDKTIYTPGSTVYYRLFTVGHKLEPVMKPVIVELETPEGIIVKRDIVSSVSKSGIISTSYHLPELVNLGTWKIMAQYEDSYHQNFSAQFDVKEYVLPRFEVTLEPSEKFFYIDGNDDLRVDISARFLYGKDVQGNAFVLFGVAVGDEKKSIPQSLRRVEITDGNGEAVLTRAMLQSRFVNLTELIGHSIYISVTVLTESGSDMVEAEKTGIYIVTSPYEIHFTKTSKYFKPGMPFELMVYVTNPDGSPASRVPVKIRGSDDLRLTQGD…	7491	4829	1	1	1	948.478	1894.94	2	1894.95	-0.0086	0	146.71	3.2e-13	K	NTAGDSSQLPITVQTAHR	E
2	2::tr|A0A151NM44|A0A151NM44_ALLMI	Uncharacterized protein OS=Alligator mississippiensis OX=8496 GN=Y1Q_0015778 PE=4 SV=1	4037	187070	90	90	66	66	48.4	1654	MGRSVLSLVAVFAFWFPTISQSKLCTLITPSILRVESEEKVVVEGHGISSPAEVTITVQDFPAKNYILYQVKTTLDTNNNMMGIAVIKVPSKDLKKDPKVKQYVIVHAKFPQMSLEKVVLVSFHSGYVFIQTDKTIYTPGSTVYYRLFTVGHKLEPVMKPVIVELETPEGIIVKRDIVSSVSKSGIISTSYHLPELVNLGTWKIMAQYEDSYHQNFSAQFDVKEYVLPRFEVTLEPSEKFFYIDGNDDLRVDISARFLYGKDVQGNAFVLFGVAVGDEKKSIPQSLRRVEITDGNGEAVLTRAMLQSRFVNLTELIGHSIYISVTVLTESGSDMVEAEKTGIYIVTSPYEIHFTKTSKYFKPGMPFELMVYVTNPDGSPASRVPVKIRGSDDLRLTQGD…	7492	4817	1	1	1	632.657	1894.95	3	1894.95	0	0	83.89	5.8e-07	K	NTAGDSSQLPITVQTAHR	E
2	2::tr|A0A151NM44|A0A151NM44_ALLMI	Uncharacterized protein OS=Alligator mississippiensis OX=8496 GN=Y1Q_0015778 PE=4 SV=1	4037	187070	90	90	66	66	48.4	1654	MGRSVLSLVAVFAFWFPTISQSKLCTLITPSILRVESEEKVVVEGHGISSPAEVTITVQDFPAKNYILYQVKTTLDTNNNMMGIAVIKVPSKDLKKDPKVKQYVIVHAKFPQMSLEKVVLVSFHSGYVFIQTDKTIYTPGSTVYYRLFTVGHKLEPVMKPVIVELETPEGIIVKRDIVSSVSKSGIISTSYHLPELVNLGTWKIMAQYEDSYHQNFSAQFDVKEYVLPRFEVTLEPSEKFFYIDGNDDLRVDISARFLYGKDVQGNAFVLFGVAVGDEKKSIPQSLRRVEITDGNGEAVLTRAMLQSRFVNLTELIGHSIYISVTVLTESGSDMVEAEKTGIYIVTSPYEIHFTKTSKYFKPGMPFELMVYVTNPDGSPASRVPVKIRGSDDLRLTQGD…	7876	10130	1	1	1	665.352	1993.03	3	1993.02	0.0174	1	87.53	2.3e-07	K	DVQGNAFVLFGVAVGDEKK	S
2	2::tr|A0A151NM44|A0A151NM44_ALLMI	Uncharacterized protein OS=Alligator mississippiensis OX=8496 GN=Y1Q_0015778 PE=4 SV=1	4037	187070	90	90	66	66	48.4	1654	MGRSVLSLVAVFAFWFPTISQSKLCTLITPSILRVESEEKVVVEGHGISSPAEVTITVQDFPAKNYILYQVKTTLDTNNNMMGIAVIKVPSKDLKKDPKVKQYVIVHAKFPQMSLEKVVLVSFHSGYVFIQTDKTIYTPGSTVYYRLFTVGHKLEPVMKPVIVELETPEGIIVKRDIVSSVSKSGIISTSYHLPELVNLGTWKIMAQYEDSYHQNFSAQFDVKEYVLPRFEVTLEPSEKFFYIDGNDDLRVDISARFLYGKDVQGNAFVLFGVAVGDEKKSIPQSLRRVEITDGNGEAVLTRAMLQSRFVNLTELIGHSIYISVTVLTESGSDMVEAEKTGIYIVTSPYEIHFTKTSKYFKPGMPFELMVYVTNPDGSPASRVPVKIRGSDDLRLTQGD…	7918	9663	1	1	1	1001.5	2000.98	2	2000.98	0.0005	0	104.48	6e-09	R	IEALDLDDIVPNTESETK	V
2	2::tr|A0A151NM44|A0A151NM44_ALLMI	Uncharacterized protein OS=Alligator mississippiensis OX=8496 GN=Y1Q_0015778 PE=4 SV=1	4037	187070	90	90	66	66	48.4	1654	MGRSVLSLVAVFAFWFPTISQSKLCTLITPSILRVESEEKVVVEGHGISSPAEVTITVQDFPAKNYILYQVKTTLDTNNNMMGIAVIKVPSKDLKKDPKVKQYVIVHAKFPQMSLEKVVLVSFHSGYVFIQTDKTIYTPGSTVYYRLFTVGHKLEPVMKPVIVELETPEGIIVKRDIVSSVSKSGIISTSYHLPELVNLGTWKIMAQYEDSYHQNFSAQFDVKEYVLPRFEVTLEPSEKFFYIDGNDDLRVDISARFLYGKDVQGNAFVLFGVAVGDEKKSIPQSLRRVEITDGNGEAVLTRAMLQSRFVNLTELIGHSIYISVTVLTESGSDMVEAEKTGIYIVTSPYEIHFTKTSKYFKPGMPFELMVYVTNPDGSPASRVPVKIRGSDDLRLTQGD…	8116	10712	1	1	1	685.086	2052.24	3	2052.23	0.0018	0	47.62	4.2e-05	R	AVPLVIVPLQLGLHDIEVK	A
2	2::tr|A0A151NM44|A0A151NM44_ALLMI	Uncharacterized protein OS=Alligator mississippiensis OX=8496 GN=Y1Q_0015778 PE=4 SV=1	4037	187070	90	90	66	66	48.4	1654	MGRSVLSLVAVFAFWFPTISQSKLCTLITPSILRVESEEKVVVEGHGISSPAEVTITVQDFPAKNYILYQVKTTLDTNNNMMGIAVIKVPSKDLKKDPKVKQYVIVHAKFPQMSLEKVVLVSFHSGYVFIQTDKTIYTPGSTVYYRLFTVGHKLEPVMKPVIVELETPEGIIVKRDIVSSVSKSGIISTSYHLPELVNLGTWKIMAQYEDSYHQNFSAQFDVKEYVLPRFEVTLEPSEKFFYIDGNDDLRVDISARFLYGKDVQGNAFVLFGVAVGDEKKSIPQSLRRVEITDGNGEAVLTRAMLQSRFVNLTELIGHSIYISVTVLTESGSDMVEAEKTGIYIVTSPYEIHFTKTSKYFKPGMPFELMVYVTNPDGSPASRVPVKIRGSDDLRLTQGD…	8240	9606	1	1	1	1036.52	2071.03	2	2071.03	-0.0021	0	85.31	4.7e-07	R	AEAINLIMNGYTQQLTYK	K
2	2::tr|A0A151NM44|A0A151NM44_ALLMI	Uncharacterized protein OS=Alligator mississippiensis OX=8496 GN=Y1Q_0015778 PE=4 SV=1	4037	187070	90	90	66	66	48.4	1654	MGRSVLSLVAVFAFWFPTISQSKLCTLITPSILRVESEEKVVVEGHGISSPAEVTITVQDFPAKNYILYQVKTTLDTNNNMMGIAVIKVPSKDLKKDPKVKQYVIVHAKFPQMSLEKVVLVSFHSGYVFIQTDKTIYTPGSTVYYRLFTVGHKLEPVMKPVIVELETPEGIIVKRDIVSSVSKSGIISTSYHLPELVNLGTWKIMAQYEDSYHQNFSAQFDVKEYVLPRFEVTLEPSEKFFYIDGNDDLRVDISARFLYGKDVQGNAFVLFGVAVGDEKKSIPQSLRRVEITDGNGEAVLTRAMLQSRFVNLTELIGHSIYISVTVLTESGSDMVEAEKTGIYIVTSPYEIHFTKTSKYFKPGMPFELMVYVTNPDGSPASRVPVKIRGSDDLRLTQGD…	8652	2866	1	1	1	548.459	2189.81	4	2189.81	0.0011	0	51.94	1.6e-05	K	ICCEDGMHENPMGHSCEK	R
2	2::tr|A0A151NM44|A0A151NM44_ALLMI	Uncharacterized protein OS=Alligator mississippiensis OX=8496 GN=Y1Q_0015778 PE=4 SV=1	4037	187070	90	90	66	66	48.4	1654	MGRSVLSLVAVFAFWFPTISQSKLCTLITPSILRVESEEKVVVEGHGISSPAEVTITVQDFPAKNYILYQVKTTLDTNNNMMGIAVIKVPSKDLKKDPKVKQYVIVHAKFPQMSLEKVVLVSFHSGYVFIQTDKTIYTPGSTVYYRLFTVGHKLEPVMKPVIVELETPEGIIVKRDIVSSVSKSGIISTSYHLPELVNLGTWKIMAQYEDSYHQNFSAQFDVKEYVLPRFEVTLEPSEKFFYIDGNDDLRVDISARFLYGKDVQGNAFVLFGVAVGDEKKSIPQSLRRVEITDGNGEAVLTRAMLQSRFVNLTELIGHSIYISVTVLTESGSDMVEAEKTGIYIVTSPYEIHFTKTSKYFKPGMPFELMVYVTNPDGSPASRVPVKIRGSDDLRLTQGD…	8692	8443	1	1	1	736.024	2205.05	3	2205.05	-0.0008	0	47.08	0.0034	R	MTPTVIATHYLDSTGQWER	V
2	2::tr|A0A151NM44|A0A151NM44_ALLMI	Uncharacterized protein OS=Alligator mississippiensis OX=8496 GN=Y1Q_0015778 PE=4 SV=1	4037	187070	90	90	66	66	48.4	1654	MGRSVLSLVAVFAFWFPTISQSKLCTLITPSILRVESEEKVVVEGHGISSPAEVTITVQDFPAKNYILYQVKTTLDTNNNMMGIAVIKVPSKDLKKDPKVKQYVIVHAKFPQMSLEKVVLVSFHSGYVFIQTDKTIYTPGSTVYYRLFTVGHKLEPVMKPVIVELETPEGIIVKRDIVSSVSKSGIISTSYHLPELVNLGTWKIMAQYEDSYHQNFSAQFDVKEYVLPRFEVTLEPSEKFFYIDGNDDLRVDISARFLYGKDVQGNAFVLFGVAVGDEKKSIPQSLRRVEITDGNGEAVLTRAMLQSRFVNLTELIGHSIYISVTVLTESGSDMVEAEKTGIYIVTSPYEIHFTKTSKYFKPGMPFELMVYVTNPDGSPASRVPVKIRGSDDLRLTQGD…	8693	8432	1	1	1	1103.53	2205.05	2	2205.05	0.0018	0	96.07	4.2e-08	R	MTPTVIATHYLDSTGQWER	V
2	2::tr|A0A151NM44|A0A151NM44_ALLMI	Uncharacterized protein OS=Alligator mississippiensis OX=8496 GN=Y1Q_0015778 PE=4 SV=1	4037	187070	90	90	66	66	48.4	1654	MGRSVLSLVAVFAFWFPTISQSKLCTLITPSILRVESEEKVVVEGHGISSPAEVTITVQDFPAKNYILYQVKTTLDTNNNMMGIAVIKVPSKDLKKDPKVKQYVIVHAKFPQMSLEKVVLVSFHSGYVFIQTDKTIYTPGSTVYYRLFTVGHKLEPVMKPVIVELETPEGIIVKRDIVSSVSKSGIISTSYHLPELVNLGTWKIMAQYEDSYHQNFSAQFDVKEYVLPRFEVTLEPSEKFFYIDGNDDLRVDISARFLYGKDVQGNAFVLFGVAVGDEKKSIPQSLRRVEITDGNGEAVLTRAMLQSRFVNLTELIGHSIYISVTVLTESGSDMVEAEKTGIYIVTSPYEIHFTKTSKYFKPGMPFELMVYVTNPDGSPASRVPVKIRGSDDLRLTQGD…	8752	10045	1	1	1	1108.09	2214.17	2	2214.17	-0.0028	0	117.05	2.1e-10	K	SGIISTSYHLPELVNLGTWK	I
2	2::tr|A0A151NM44|A0A151NM44_ALLMI	Uncharacterized protein OS=Alligator mississippiensis OX=8496 GN=Y1Q_0015778 PE=4 SV=1	4037	187070	90	90	66	66	48.4	1654	MGRSVLSLVAVFAFWFPTISQSKLCTLITPSILRVESEEKVVVEGHGISSPAEVTITVQDFPAKNYILYQVKTTLDTNNNMMGIAVIKVPSKDLKKDPKVKQYVIVHAKFPQMSLEKVVLVSFHSGYVFIQTDKTIYTPGSTVYYRLFTVGHKLEPVMKPVIVELETPEGIIVKRDIVSSVSKSGIISTSYHLPELVNLGTWKIMAQYEDSYHQNFSAQFDVKEYVLPRFEVTLEPSEKFFYIDGNDDLRVDISARFLYGKDVQGNAFVLFGVAVGDEKKSIPQSLRRVEITDGNGEAVLTRAMLQSRFVNLTELIGHSIYISVTVLTESGSDMVEAEKTGIYIVTSPYEIHFTKTSKYFKPGMPFELMVYVTNPDGSPASRVPVKIRGSDDLRLTQGD…	8753	10022	1	1	1	739.063	2214.17	3	2214.17	0.0003	0	43.35	0.0049	K	SGIISTSYHLPELVNLGTWK	I
2	2::tr|A0A151NM44|A0A151NM44_ALLMI	Uncharacterized protein OS=Alligator mississippiensis OX=8496 GN=Y1Q_0015778 PE=4 SV=1	4037	187070	90	90	66	66	48.4	1654	MGRSVLSLVAVFAFWFPTISQSKLCTLITPSILRVESEEKVVVEGHGISSPAEVTITVQDFPAKNYILYQVKTTLDTNNNMMGIAVIKVPSKDLKKDPKVKQYVIVHAKFPQMSLEKVVLVSFHSGYVFIQTDKTIYTPGSTVYYRLFTVGHKLEPVMKPVIVELETPEGIIVKRDIVSSVSKSGIISTSYHLPELVNLGTWKIMAQYEDSYHQNFSAQFDVKEYVLPRFEVTLEPSEKFFYIDGNDDLRVDISARFLYGKDVQGNAFVLFGVAVGDEKKSIPQSLRRVEITDGNGEAVLTRAMLQSRFVNLTELIGHSIYISVTVLTESGSDMVEAEKTGIYIVTSPYEIHFTKTSKYFKPGMPFELMVYVTNPDGSPASRVPVKIRGSDDLRLTQGD…	8782	8729	1	1	1	743.058	2226.15	3	2226.15	0.0071	1	70.2	1.3e-05	R	RAEAINLIMNGYTQQLTYK	K
2	2::tr|A0A151NM44|A0A151NM44_ALLMI	Uncharacterized protein OS=Alligator mississippiensis OX=8496 GN=Y1Q_0015778 PE=4 SV=1	4037	187070	90	90	66	66	48.4	1654	MGRSVLSLVAVFAFWFPTISQSKLCTLITPSILRVESEEKVVVEGHGISSPAEVTITVQDFPAKNYILYQVKTTLDTNNNMMGIAVIKVPSKDLKKDPKVKQYVIVHAKFPQMSLEKVVLVSFHSGYVFIQTDKTIYTPGSTVYYRLFTVGHKLEPVMKPVIVELETPEGIIVKRDIVSSVSKSGIISTSYHLPELVNLGTWKIMAQYEDSYHQNFSAQFDVKEYVLPRFEVTLEPSEKFFYIDGNDDLRVDISARFLYGKDVQGNAFVLFGVAVGDEKKSIPQSLRRVEITDGNGEAVLTRAMLQSRFVNLTELIGHSIYISVTVLTESGSDMVEAEKTGIYIVTSPYEIHFTKTSKYFKPGMPFELMVYVTNPDGSPASRVPVKIRGSDDLRLTQGD…	8791	8450	1	1	1	743.718	2228.13	3	2228.11	0.0187	1	74.11	5.8e-06	R	RAEAINLIMNGYTQQLTYK	K
2	2::tr|A0A151NM44|A0A151NM44_ALLMI	Uncharacterized protein OS=Alligator mississippiensis OX=8496 GN=Y1Q_0015778 PE=4 SV=1	4037	187070	90	90	66	66	48.4	1654	MGRSVLSLVAVFAFWFPTISQSKLCTLITPSILRVESEEKVVVEGHGISSPAEVTITVQDFPAKNYILYQVKTTLDTNNNMMGIAVIKVPSKDLKKDPKVKQYVIVHAKFPQMSLEKVVLVSFHSGYVFIQTDKTIYTPGSTVYYRLFTVGHKLEPVMKPVIVELETPEGIIVKRDIVSSVSKSGIISTSYHLPELVNLGTWKIMAQYEDSYHQNFSAQFDVKEYVLPRFEVTLEPSEKFFYIDGNDDLRVDISARFLYGKDVQGNAFVLFGVAVGDEKKSIPQSLRRVEITDGNGEAVLTRAMLQSRFVNLTELIGHSIYISVTVLTESGSDMVEAEKTGIYIVTSPYEIHFTKTSKYFKPGMPFELMVYVTNPDGSPASRVPVKIRGSDDLRLTQGD…	8796	8943	1	1	1	744.053	2229.14	3	2229.1	0.0401	1	50.66	0.0013	R	RAEAINLIMNGYTQQLTYK	K
2	2::tr|A0A151NM44|A0A151NM44_ALLMI	Uncharacterized protein OS=Alligator mississippiensis OX=8496 GN=Y1Q_0015778 PE=4 SV=1	4037	187070	90	90	66	66	48.4	1654	MGRSVLSLVAVFAFWFPTISQSKLCTLITPSILRVESEEKVVVEGHGISSPAEVTITVQDFPAKNYILYQVKTTLDTNNNMMGIAVIKVPSKDLKKDPKVKQYVIVHAKFPQMSLEKVVLVSFHSGYVFIQTDKTIYTPGSTVYYRLFTVGHKLEPVMKPVIVELETPEGIIVKRDIVSSVSKSGIISTSYHLPELVNLGTWKIMAQYEDSYHQNFSAQFDVKEYVLPRFEVTLEPSEKFFYIDGNDDLRVDISARFLYGKDVQGNAFVLFGVAVGDEKKSIPQSLRRVEITDGNGEAVLTRAMLQSRFVNLTELIGHSIYISVTVLTESGSDMVEAEKTGIYIVTSPYEIHFTKTSKYFKPGMPFELMVYVTNPDGSPASRVPVKIRGSDDLRLTQGD…	9281	9801	1	1	1	778.451	2332.33	3	2332.33	-0.0031	0	51.95	9e-05	K	LEPVMKPVIVELETPEGIIVK	R
2	2::tr|A0A151NM44|A0A151NM44_ALLMI	Uncharacterized protein OS=Alligator mississippiensis OX=8496 GN=Y1Q_0015778 PE=4 SV=1	4037	187070	90	90	66	66	48.4	1654	MGRSVLSLVAVFAFWFPTISQSKLCTLITPSILRVESEEKVVVEGHGISSPAEVTITVQDFPAKNYILYQVKTTLDTNNNMMGIAVIKVPSKDLKKDPKVKQYVIVHAKFPQMSLEKVVLVSFHSGYVFIQTDKTIYTPGSTVYYRLFTVGHKLEPVMKPVIVELETPEGIIVKRDIVSSVSKSGIISTSYHLPELVNLGTWKIMAQYEDSYHQNFSAQFDVKEYVLPRFEVTLEPSEKFFYIDGNDDLRVDISARFLYGKDVQGNAFVLFGVAVGDEKKSIPQSLRRVEITDGNGEAVLTRAMLQSRFVNLTELIGHSIYISVTVLTESGSDMVEAEKTGIYIVTSPYEIHFTKTSKYFKPGMPFELMVYVTNPDGSPASRVPVKIRGSDDLRLTQGD…	9282	9844	1	1	1	1167.17	2332.33	2	2332.33	0.0009	0	61.14	9.5e-06	K	LEPVMKPVIVELETPEGIIVK	R
2	2::tr|A0A151NM44|A0A151NM44_ALLMI	Uncharacterized protein OS=Alligator mississippiensis OX=8496 GN=Y1Q_0015778 PE=4 SV=1	4037	187070	90	90	66	66	48.4	1654	MGRSVLSLVAVFAFWFPTISQSKLCTLITPSILRVESEEKVVVEGHGISSPAEVTITVQDFPAKNYILYQVKTTLDTNNNMMGIAVIKVPSKDLKKDPKVKQYVIVHAKFPQMSLEKVVLVSFHSGYVFIQTDKTIYTPGSTVYYRLFTVGHKLEPVMKPVIVELETPEGIIVKRDIVSSVSKSGIISTSYHLPELVNLGTWKIMAQYEDSYHQNFSAQFDVKEYVLPRFEVTLEPSEKFFYIDGNDDLRVDISARFLYGKDVQGNAFVLFGVAVGDEKKSIPQSLRRVEITDGNGEAVLTRAMLQSRFVNLTELIGHSIYISVTVLTESGSDMVEAEKTGIYIVTSPYEIHFTKTSKYFKPGMPFELMVYVTNPDGSPASRVPVKIRGSDDLRLTQGD…	9850	9568	1	1	1	619.547	2474.16	4	2474.17	-0.0083	0	37.82	0.026	R	SHFPESWLWEVEHLNEPPNK	E
2	2::tr|A0A151NM44|A0A151NM44_ALLMI	Uncharacterized protein OS=Alligator mississippiensis OX=8496 GN=Y1Q_0015778 PE=4 SV=1	4037	187070	90	90	66	66	48.4	1654	MGRSVLSLVAVFAFWFPTISQSKLCTLITPSILRVESEEKVVVEGHGISSPAEVTITVQDFPAKNYILYQVKTTLDTNNNMMGIAVIKVPSKDLKKDPKVKQYVIVHAKFPQMSLEKVVLVSFHSGYVFIQTDKTIYTPGSTVYYRLFTVGHKLEPVMKPVIVELETPEGIIVKRDIVSSVSKSGIISTSYHLPELVNLGTWKIMAQYEDSYHQNFSAQFDVKEYVLPRFEVTLEPSEKFFYIDGNDDLRVDISARFLYGKDVQGNAFVLFGVAVGDEKKSIPQSLRRVEITDGNGEAVLTRAMLQSRFVNLTELIGHSIYISVTVLTESGSDMVEAEKTGIYIVTSPYEIHFTKTSKYFKPGMPFELMVYVTNPDGSPASRVPVKIRGSDDLRLTQGD…	9851	9483	1	1	1	825.727	2474.16	3	2474.17	-0.0073	0	26.57	0.35	R	SHFPESWLWEVEHLNEPPNK	E
2	2::tr|A0A151NM44|A0A151NM44_ALLMI	Uncharacterized protein OS=Alligator mississippiensis OX=8496 GN=Y1Q_0015778 PE=4 SV=1	4037	187070	90	90	66	66	48.4	1654	MGRSVLSLVAVFAFWFPTISQSKLCTLITPSILRVESEEKVVVEGHGISSPAEVTITVQDFPAKNYILYQVKTTLDTNNNMMGIAVIKVPSKDLKKDPKVKQYVIVHAKFPQMSLEKVVLVSFHSGYVFIQTDKTIYTPGSTVYYRLFTVGHKLEPVMKPVIVELETPEGIIVKRDIVSSVSKSGIISTSYHLPELVNLGTWKIMAQYEDSYHQNFSAQFDVKEYVLPRFEVTLEPSEKFFYIDGNDDLRVDISARFLYGKDVQGNAFVLFGVAVGDEKKSIPQSLRRVEITDGNGEAVLTRAMLQSRFVNLTELIGHSIYISVTVLTESGSDMVEAEKTGIYIVTSPYEIHFTKTSKYFKPGMPFELMVYVTNPDGSPASRVPVKIRGSDDLRLTQGD…	9922	7973	1	1	1	827.438	2479.29	3	2479.3	-0.0025	0	82.63	6e-07	K	VVVEGHGISSPAEVTITVQDFPAK	N
2	2::tr|A0A151NM44|A0A151NM44_ALLMI	Uncharacterized protein OS=Alligator mississippiensis OX=8496 GN=Y1Q_0015778 PE=4 SV=1	4037	187070	90	90	66	66	48.4	1654	MGRSVLSLVAVFAFWFPTISQSKLCTLITPSILRVESEEKVVVEGHGISSPAEVTITVQDFPAKNYILYQVKTTLDTNNNMMGIAVIKVPSKDLKKDPKVKQYVIVHAKFPQMSLEKVVLVSFHSGYVFIQTDKTIYTPGSTVYYRLFTVGHKLEPVMKPVIVELETPEGIIVKRDIVSSVSKSGIISTSYHLPELVNLGTWKIMAQYEDSYHQNFSAQFDVKEYVLPRFEVTLEPSEKFFYIDGNDDLRVDISARFLYGKDVQGNAFVLFGVAVGDEKKSIPQSLRRVEITDGNGEAVLTRAMLQSRFVNLTELIGHSIYISVTVLTESGSDMVEAEKTGIYIVTSPYEIHFTKTSKYFKPGMPFELMVYVTNPDGSPASRVPVKIRGSDDLRLTQGD…	9923	8154	1	1	1	827.439	2479.29	3	2479.3	-0.0012	0	74.23	4e-06	K	VVVEGHGISSPAEVTITVQDFPAK	N
2	2::tr|A0A151NM44|A0A151NM44_ALLMI	Uncharacterized protein OS=Alligator mississippiensis OX=8496 GN=Y1Q_0015778 PE=4 SV=1	4037	187070	90	90	66	66	48.4	1654	MGRSVLSLVAVFAFWFPTISQSKLCTLITPSILRVESEEKVVVEGHGISSPAEVTITVQDFPAKNYILYQVKTTLDTNNNMMGIAVIKVPSKDLKKDPKVKQYVIVHAKFPQMSLEKVVLVSFHSGYVFIQTDKTIYTPGSTVYYRLFTVGHKLEPVMKPVIVELETPEGIIVKRDIVSSVSKSGIISTSYHLPELVNLGTWKIMAQYEDSYHQNFSAQFDVKEYVLPRFEVTLEPSEKFFYIDGNDDLRVDISARFLYGKDVQGNAFVLFGVAVGDEKKSIPQSLRRVEITDGNGEAVLTRAMLQSRFVNLTELIGHSIYISVTVLTESGSDMVEAEKTGIYIVTSPYEIHFTKTSKYFKPGMPFELMVYVTNPDGSPASRVPVKIRGSDDLRLTQGD…	10603	10659	1	1	1	901.77	2702.29	3	2702.29	0.0004	0	42.32	0.01	K	YFKPGMPFELMVYVTNPDGSPASR	V
2	2::tr|A0A151NM44|A0A151NM44_ALLMI	Uncharacterized protein OS=Alligator mississippiensis OX=8496 GN=Y1Q_0015778 PE=4 SV=1	4037	187070	90	90	66	66	48.4	1654	MGRSVLSLVAVFAFWFPTISQSKLCTLITPSILRVESEEKVVVEGHGISSPAEVTITVQDFPAKNYILYQVKTTLDTNNNMMGIAVIKVPSKDLKKDPKVKQYVIVHAKFPQMSLEKVVLVSFHSGYVFIQTDKTIYTPGSTVYYRLFTVGHKLEPVMKPVIVELETPEGIIVKRDIVSSVSKSGIISTSYHLPELVNLGTWKIMAQYEDSYHQNFSAQFDVKEYVLPRFEVTLEPSEKFFYIDGNDDLRVDISARFLYGKDVQGNAFVLFGVAVGDEKKSIPQSLRRVEITDGNGEAVLTRAMLQSRFVNLTELIGHSIYISVTVLTESGSDMVEAEKTGIYIVTSPYEIHFTKTSKYFKPGMPFELMVYVTNPDGSPASRVPVKIRGSDDLRLTQGD…	10800	9112	1	1	1	923.775	2768.3	3	2768.32	-0.0112	0	61.13	0.00014	K	QKPDGIFEETAPVMSQVMTGGYQGAK	Q
2	2::tr|A0A151NM44|A0A151NM44_ALLMI	Uncharacterized protein OS=Alligator mississippiensis OX=8496 GN=Y1Q_0015778 PE=4 SV=1	4037	187070	90	90	66	66	48.4	1654	MGRSVLSLVAVFAFWFPTISQSKLCTLITPSILRVESEEKVVVEGHGISSPAEVTITVQDFPAKNYILYQVKTTLDTNNNMMGIAVIKVPSKDLKKDPKVKQYVIVHAKFPQMSLEKVVLVSFHSGYVFIQTDKTIYTPGSTVYYRLFTVGHKLEPVMKPVIVELETPEGIIVKRDIVSSVSKSGIISTSYHLPELVNLGTWKIMAQYEDSYHQNFSAQFDVKEYVLPRFEVTLEPSEKFFYIDGNDDLRVDISARFLYGKDVQGNAFVLFGVAVGDEKKSIPQSLRRVEITDGNGEAVLTRAMLQSRFVNLTELIGHSIYISVTVLTESGSDMVEAEKTGIYIVTSPYEIHFTKTSKYFKPGMPFELMVYVTNPDGSPASRVPVKIRGSDDLRLTQGD…	10802	9045	1	1	1	924.112	2769.32	3	2769.3	0.0161	0	67.28	3.3e-05	K	QKPDGIFEETAPVMSQVMTGGYQGAK	Q
2	2::tr|A0A151NM44|A0A151NM44_ALLMI	Uncharacterized protein OS=Alligator mississippiensis OX=8496 GN=Y1Q_0015778 PE=4 SV=1	4037	187070	90	90	66	66	48.4	1654	MGRSVLSLVAVFAFWFPTISQSKLCTLITPSILRVESEEKVVVEGHGISSPAEVTITVQDFPAKNYILYQVKTTLDTNNNMMGIAVIKVPSKDLKKDPKVKQYVIVHAKFPQMSLEKVVLVSFHSGYVFIQTDKTIYTPGSTVYYRLFTVGHKLEPVMKPVIVELETPEGIIVKRDIVSSVSKSGIISTSYHLPELVNLGTWKIMAQYEDSYHQNFSAQFDVKEYVLPRFEVTLEPSEKFFYIDGNDDLRVDISARFLYGKDVQGNAFVLFGVAVGDEKKSIPQSLRRVEITDGNGEAVLTRAMLQSRFVNLTELIGHSIYISVTVLTESGSDMVEAEKTGIYIVTSPYEIHFTKTSKYFKPGMPFELMVYVTNPDGSPASRVPVKIRGSDDLRLTQGD…	11516	10523	1	1	1	1001.49	3001.46	3	3001.46	0.001	0	97.78	3e-08	K	AHQFFEVGLIQPASVTVYDYYGLDNR	C
2	2::tr|A0A151NM44|A0A151NM44_ALLMI	Uncharacterized protein OS=Alligator mississippiensis OX=8496 GN=Y1Q_0015778 PE=4 SV=1	4037	187070	90	90	66	66	48.4	1654	MGRSVLSLVAVFAFWFPTISQSKLCTLITPSILRVESEEKVVVEGHGISSPAEVTITVQDFPAKNYILYQVKTTLDTNNNMMGIAVIKVPSKDLKKDPKVKQYVIVHAKFPQMSLEKVVLVSFHSGYVFIQTDKTIYTPGSTVYYRLFTVGHKLEPVMKPVIVELETPEGIIVKRDIVSSVSKSGIISTSYHLPELVNLGTWKIMAQYEDSYHQNFSAQFDVKEYVLPRFEVTLEPSEKFFYIDGNDDLRVDISARFLYGKDVQGNAFVLFGVAVGDEKKSIPQSLRRVEITDGNGEAVLTRAMLQSRFVNLTELIGHSIYISVTVLTESGSDMVEAEKTGIYIVTSPYEIHFTKTSKYFKPGMPFELMVYVTNPDGSPASRVPVKIRGSDDLRLTQGD…	12446	8807	1	1	1	855.658	3418.6	4	3418.58	0.0273	1	44.55	0.006	K	SDIGCTPGSGKDNMGVFADAGLALATNHISTPSR	S	emPAI	5.91
3	2::tr|A0A151NFJ9|A0A151NFJ9_ALLMI	Uncharacterized protein OS=Alligator mississippiensis OX=8496 GN=Y1Q_0018187 PE=4 SV=1	3599	84511	362	362	56	56	82.6	754	MPPDMKISSEETVRKYFPETWIWDLIQMDSQGNAVLTLTIPDTITEWKASAFCTSEHSGFGLSPTVSLTAFQPFFLDLTLPYSVVRGEDFPLKATVFNYLAHCIRVSVSLSPCSDFSAAPVEKEEDAYCLCENERKTVSWTVTPKSLGEVEISVSAEALNGGLPCGDKVVEALSNWRKDTIIRKLLVEPEGIPRETTYNSLLCAAEKSAPSPVSLELPQNVVPDSARAYFSVLGDILGTAMHNLHQLLQMPFGCGEQNMVLFAPXXXILDYLNKTGQLKEETKSKAVGYLVSGYQRQLIYKHSDGSYSTFGPHSGQQGNTWLTAFVLKSFAQARRYMYIDSKHIQDAQLWLSSKQKENGCFRSSGMLLNNAIKGGVDDEVTLSAYITIALLEIPLPTTH…	7	5837	1	1	1	380.234	758.453	2	758.454	-0.0007	0	48.03	0.00036	R	ALLDSLK	K
3	2::tr|A0A151NFJ9|A0A151NFJ9_ALLMI	Uncharacterized protein OS=Alligator mississippiensis OX=8496 GN=Y1Q_0018187 PE=4 SV=1	3599	84511	362	362	56	56	82.6	754	MPPDMKISSEETVRKYFPETWIWDLIQMDSQGNAVLTLTIPDTITEWKASAFCTSEHSGFGLSPTVSLTAFQPFFLDLTLPYSVVRGEDFPLKATVFNYLAHCIRVSVSLSPCSDFSAAPVEKEEDAYCLCENERKTVSWTVTPKSLGEVEISVSAEALNGGLPCGDKVVEALSNWRKDTIIRKLLVEPEGIPRETTYNSLLCAAEKSAPSPVSLELPQNVVPDSARAYFSVLGDILGTAMHNLHQLLQMPFGCGEQNMVLFAPXXXILDYLNKTGQLKEETKSKAVGYLVSGYQRQLIYKHSDGSYSTFGPHSGQQGNTWLTAFVLKSFAQARRYMYIDSKHIQDAQLWLSSKQKENGCFRSSGMLLNNAIKGGVDDEVTLSAYITIALLEIPLPTTH…	8	6892	1	1	1	380.234	758.453	2	758.454	-0.0004	0	44.75	0.00078	R	ALLDSLK	K
3	2::tr|A0A151NFJ9|A0A151NFJ9_ALLMI	Uncharacterized protein OS=Alligator mississippiensis OX=8496 GN=Y1Q_0018187 PE=4 SV=1	3599	84511	362	362	56	56	82.6	754	MPPDMKISSEETVRKYFPETWIWDLIQMDSQGNAVLTLTIPDTITEWKASAFCTSEHSGFGLSPTVSLTAFQPFFLDLTLPYSVVRGEDFPLKATVFNYLAHCIRVSVSLSPCSDFSAAPVEKEEDAYCLCENERKTVSWTVTPKSLGEVEISVSAEALNGGLPCGDKVVEALSNWRKDTIIRKLLVEPEGIPRETTYNSLLCAAEKSAPSPVSLELPQNVVPDSARAYFSVLGDILGTAMHNLHQLLQMPFGCGEQNMVLFAPXXXILDYLNKTGQLKEETKSKAVGYLVSGYQRQLIYKHSDGSYSTFGPHSGQQGNTWLTAFVLKSFAQARRYMYIDSKHIQDAQLWLSSKQKENGCFRSSGMLLNNAIKGGVDDEVTLSAYITIALLEIPLPTTH…	124	1672	1	1	1	394.206	786.398	2	786.398	-0.0004	0	36.67	0.0056	R	ADVNVNR	V
3	2::tr|A0A151NFJ9|A0A151NFJ9_ALLMI	Uncharacterized protein OS=Alligator mississippiensis OX=8496 GN=Y1Q_0018187 PE=4 SV=1	3599	84511	362	362	56	56	82.6	754	MPPDMKISSEETVRKYFPETWIWDLIQMDSQGNAVLTLTIPDTITEWKASAFCTSEHSGFGLSPTVSLTAFQPFFLDLTLPYSVVRGEDFPLKATVFNYLAHCIRVSVSLSPCSDFSAAPVEKEEDAYCLCENERKTVSWTVTPKSLGEVEISVSAEALNGGLPCGDKVVEALSNWRKDTIIRKLLVEPEGIPRETTYNSLLCAAEKSAPSPVSLELPQNVVPDSARAYFSVLGDILGTAMHNLHQLLQMPFGCGEQNMVLFAPXXXILDYLNKTGQLKEETKSKAVGYLVSGYQRQLIYKHSDGSYSTFGPHSGQQGNTWLTAFVLKSFAQARRYMYIDSKHIQDAQLWLSSKQKENGCFRSSGMLLNNAIKGGVDDEVTLSAYITIALLEIPLPTTH…	125	1501	1	1	1	394.207	786.399	2	786.398	0.0002	0	42.86	0.0013	R	ADVNVNR	V
3	2::tr|A0A151NFJ9|A0A151NFJ9_ALLMI	Uncharacterized protein OS=Alligator mississippiensis OX=8496 GN=Y1Q_0018187 PE=4 SV=1	3599	84511	362	362	56	56	82.6	754	MPPDMKISSEETVRKYFPETWIWDLIQMDSQGNAVLTLTIPDTITEWKASAFCTSEHSGFGLSPTVSLTAFQPFFLDLTLPYSVVRGEDFPLKATVFNYLAHCIRVSVSLSPCSDFSAAPVEKEEDAYCLCENERKTVSWTVTPKSLGEVEISVSAEALNGGLPCGDKVVEALSNWRKDTIIRKLLVEPEGIPRETTYNSLLCAAEKSAPSPVSLELPQNVVPDSARAYFSVLGDILGTAMHNLHQLLQMPFGCGEQNMVLFAPXXXILDYLNKTGQLKEETKSKAVGYLVSGYQRQLIYKHSDGSYSTFGPHSGQQGNTWLTAFVLKSFAQARRYMYIDSKHIQDAQLWLSSKQKENGCFRSSGMLLNNAIKGGVDDEVTLSAYITIALLEIPLPTTH…	128	1692	1	1	1	394.698	787.382	2	787.382	-0.0005	0	47.25	0.00047	R	ADVNVNR	V
3	2::tr|A0A151NFJ9|A0A151NFJ9_ALLMI	Uncharacterized protein OS=Alligator mississippiensis OX=8496 GN=Y1Q_0018187 PE=4 SV=1	3599	84511	362	362	56	56	82.6	754	MPPDMKISSEETVRKYFPETWIWDLIQMDSQGNAVLTLTIPDTITEWKASAFCTSEHSGFGLSPTVSLTAFQPFFLDLTLPYSVVRGEDFPLKATVFNYLAHCIRVSVSLSPCSDFSAAPVEKEEDAYCLCENERKTVSWTVTPKSLGEVEISVSAEALNGGLPCGDKVVEALSNWRKDTIIRKLLVEPEGIPRETTYNSLLCAAEKSAPSPVSLELPQNVVPDSARAYFSVLGDILGTAMHNLHQLLQMPFGCGEQNMVLFAPXXXILDYLNKTGQLKEETKSKAVGYLVSGYQRQLIYKHSDGSYSTFGPHSGQQGNTWLTAFVLKSFAQARRYMYIDSKHIQDAQLWLSSKQKENGCFRSSGMLLNNAIKGGVDDEVTLSAYITIALLEIPLPTTH…	212	5842	1	1	1	403.208	804.402	2	804.402	-0.0003	0	27.29	0.13	R	GEDFPLK	A
3	2::tr|A0A151NFJ9|A0A151NFJ9_ALLMI	Uncharacterized protein OS=Alligator mississippiensis OX=8496 GN=Y1Q_0018187 PE=4 SV=1	3599	84511	362	362	56	56	82.6	754	MPPDMKISSEETVRKYFPETWIWDLIQMDSQGNAVLTLTIPDTITEWKASAFCTSEHSGFGLSPTVSLTAFQPFFLDLTLPYSVVRGEDFPLKATVFNYLAHCIRVSVSLSPCSDFSAAPVEKEEDAYCLCENERKTVSWTVTPKSLGEVEISVSAEALNGGLPCGDKVVEALSNWRKDTIIRKLLVEPEGIPRETTYNSLLCAAEKSAPSPVSLELPQNVVPDSARAYFSVLGDILGTAMHNLHQLLQMPFGCGEQNMVLFAPXXXILDYLNKTGQLKEETKSKAVGYLVSGYQRQLIYKHSDGSYSTFGPHSGQQGNTWLTAFVLKSFAQARRYMYIDSKHIQDAQLWLSSKQKENGCFRSSGMLLNNAIKGGVDDEVTLSAYITIALLEIPLPTTH…	213	5469	1	1	1	403.208	804.402	2	804.402	0.0001	0	25.99	0.18	R	GEDFPLK	A
3	2::tr|A0A151NFJ9|A0A151NFJ9_ALLMI	Uncharacterized protein OS=Alligator mississippiensis OX=8496 GN=Y1Q_0018187 PE=4 SV=1	3599	84511	362	362	56	56	82.6	754	MPPDMKISSEETVRKYFPETWIWDLIQMDSQGNAVLTLTIPDTITEWKASAFCTSEHSGFGLSPTVSLTAFQPFFLDLTLPYSVVRGEDFPLKATVFNYLAHCIRVSVSLSPCSDFSAAPVEKEEDAYCLCENERKTVSWTVTPKSLGEVEISVSAEALNGGLPCGDKVVEALSNWRKDTIIRKLLVEPEGIPRETTYNSLLCAAEKSAPSPVSLELPQNVVPDSARAYFSVLGDILGTAMHNLHQLLQMPFGCGEQNMVLFAPXXXILDYLNKTGQLKEETKSKAVGYLVSGYQRQLIYKHSDGSYSTFGPHSGQQGNTWLTAFVLKSFAQARRYMYIDSKHIQDAQLWLSSKQKENGCFRSSGMLLNNAIKGGVDDEVTLSAYITIALLEIPLPTTH…	214	5273	1	1	1	403.21	804.405	2	804.402	0.0029	0	24.98	0.2	R	GEDFPLK	A
3	2::tr|A0A151NFJ9|A0A151NFJ9_ALLMI	Uncharacterized protein OS=Alligator mississippiensis OX=8496 GN=Y1Q_0018187 PE=4 SV=1	3599	84511	362	362	56	56	82.6	754	MPPDMKISSEETVRKYFPETWIWDLIQMDSQGNAVLTLTIPDTITEWKASAFCTSEHSGFGLSPTVSLTAFQPFFLDLTLPYSVVRGEDFPLKATVFNYLAHCIRVSVSLSPCSDFSAAPVEKEEDAYCLCENERKTVSWTVTPKSLGEVEISVSAEALNGGLPCGDKVVEALSNWRKDTIIRKLLVEPEGIPRETTYNSLLCAAEKSAPSPVSLELPQNVVPDSARAYFSVLGDILGTAMHNLHQLLQMPFGCGEQNMVLFAPXXXILDYLNKTGQLKEETKSKAVGYLVSGYQRQLIYKHSDGSYSTFGPHSGQQGNTWLTAFVLKSFAQARRYMYIDSKHIQDAQLWLSSKQKENGCFRSSGMLLNNAIKGGVDDEVTLSAYITIALLEIPLPTTH…	478	993	1	1	1	425.767	849.519	2	849.519	0.0006	1	31.21	0.0072	K	TVPHIKR	A
3	2::tr|A0A151NFJ9|A0A151NFJ9_ALLMI	Uncharacterized protein OS=Alligator mississippiensis OX=8496 GN=Y1Q_0018187 PE=4 SV=1	3599	84511	362	362	56	56	82.6	754	MPPDMKISSEETVRKYFPETWIWDLIQMDSQGNAVLTLTIPDTITEWKASAFCTSEHSGFGLSPTVSLTAFQPFFLDLTLPYSVVRGEDFPLKATVFNYLAHCIRVSVSLSPCSDFSAAPVEKEEDAYCLCENERKTVSWTVTPKSLGEVEISVSAEALNGGLPCGDKVVEALSNWRKDTIIRKLLVEPEGIPRETTYNSLLCAAEKSAPSPVSLELPQNVVPDSARAYFSVLGDILGTAMHNLHQLLQMPFGCGEQNMVLFAPXXXILDYLNKTGQLKEETKSKAVGYLVSGYQRQLIYKHSDGSYSTFGPHSGQQGNTWLTAFVLKSFAQARRYMYIDSKHIQDAQLWLSSKQKENGCFRSSGMLLNNAIKGGVDDEVTLSAYITIALLEIPLPTTH…	587	720	1	1	1	437.279	872.544	2	872.544	-0.0002	2	38.74	0.0045	R	KDTIIRK	L
3	2::tr|A0A151NFJ9|A0A151NFJ9_ALLMI	Uncharacterized protein OS=Alligator mississippiensis OX=8496 GN=Y1Q_0018187 PE=4 SV=1	3599	84511	362	362	56	56	82.6	754	MPPDMKISSEETVRKYFPETWIWDLIQMDSQGNAVLTLTIPDTITEWKASAFCTSEHSGFGLSPTVSLTAFQPFFLDLTLPYSVVRGEDFPLKATVFNYLAHCIRVSVSLSPCSDFSAAPVEKEEDAYCLCENERKTVSWTVTPKSLGEVEISVSAEALNGGLPCGDKVVEALSNWRKDTIIRKLLVEPEGIPRETTYNSLLCAAEKSAPSPVSLELPQNVVPDSARAYFSVLGDILGTAMHNLHQLLQMPFGCGEQNMVLFAPXXXILDYLNKTGQLKEETKSKAVGYLVSGYQRQLIYKHSDGSYSTFGPHSGQQGNTWLTAFVLKSFAQARRYMYIDSKHIQDAQLWLSSKQKENGCFRSSGMLLNNAIKGGVDDEVTLSAYITIALLEIPLPTTH…	655	4720	1	1	1	444.282	886.549	2	886.549	0.0003	1	45.19	0.00099	R	ALLDSLKK	E
3	2::tr|A0A151NFJ9|A0A151NFJ9_ALLMI	Uncharacterized protein OS=Alligator mississippiensis OX=8496 GN=Y1Q_0018187 PE=4 SV=1	3599	84511	362	362	56	56	82.6	754	MPPDMKISSEETVRKYFPETWIWDLIQMDSQGNAVLTLTIPDTITEWKASAFCTSEHSGFGLSPTVSLTAFQPFFLDLTLPYSVVRGEDFPLKATVFNYLAHCIRVSVSLSPCSDFSAAPVEKEEDAYCLCENERKTVSWTVTPKSLGEVEISVSAEALNGGLPCGDKVVEALSNWRKDTIIRKLLVEPEGIPRETTYNSLLCAAEKSAPSPVSLELPQNVVPDSARAYFSVLGDILGTAMHNLHQLLQMPFGCGEQNMVLFAPXXXILDYLNKTGQLKEETKSKAVGYLVSGYQRQLIYKHSDGSYSTFGPHSGQQGNTWLTAFVLKSFAQARRYMYIDSKHIQDAQLWLSSKQKENGCFRSSGMLLNNAIKGGVDDEVTLSAYITIALLEIPLPTTH…	837	5031	1	1	1	460.215	918.415	2	918.416	-0.0005	0	25.52	0.18	R	YMYIDSK	H
3	2::tr|A0A151NFJ9|A0A151NFJ9_ALLMI	Uncharacterized protein OS=Alligator mississippiensis OX=8496 GN=Y1Q_0018187 PE=4 SV=1	3599	84511	362	362	56	56	82.6	754	MPPDMKISSEETVRKYFPETWIWDLIQMDSQGNAVLTLTIPDTITEWKASAFCTSEHSGFGLSPTVSLTAFQPFFLDLTLPYSVVRGEDFPLKATVFNYLAHCIRVSVSLSPCSDFSAAPVEKEEDAYCLCENERKTVSWTVTPKSLGEVEISVSAEALNGGLPCGDKVVEALSNWRKDTIIRKLLVEPEGIPRETTYNSLLCAAEKSAPSPVSLELPQNVVPDSARAYFSVLGDILGTAMHNLHQLLQMPFGCGEQNMVLFAPXXXILDYLNKTGQLKEETKSKAVGYLVSGYQRQLIYKHSDGSYSTFGPHSGQQGNTWLTAFVLKSFAQARRYMYIDSKHIQDAQLWLSSKQKENGCFRSSGMLLNNAIKGGVDDEVTLSAYITIALLEIPLPTTH…	846	1984	1	1	1	460.737	919.46	2	919.461	-0.0008	0	30.69	0.095	K	ISSEETVR	K
3	2::tr|A0A151NFJ9|A0A151NFJ9_ALLMI	Uncharacterized protein OS=Alligator mississippiensis OX=8496 GN=Y1Q_0018187 PE=4 SV=1	3599	84511	362	362	56	56	82.6	754	MPPDMKISSEETVRKYFPETWIWDLIQMDSQGNAVLTLTIPDTITEWKASAFCTSEHSGFGLSPTVSLTAFQPFFLDLTLPYSVVRGEDFPLKATVFNYLAHCIRVSVSLSPCSDFSAAPVEKEEDAYCLCENERKTVSWTVTPKSLGEVEISVSAEALNGGLPCGDKVVEALSNWRKDTIIRKLLVEPEGIPRETTYNSLLCAAEKSAPSPVSLELPQNVVPDSARAYFSVLGDILGTAMHNLHQLLQMPFGCGEQNMVLFAPXXXILDYLNKTGQLKEETKSKAVGYLVSGYQRQLIYKHSDGSYSTFGPHSGQQGNTWLTAFVLKSFAQARRYMYIDSKHIQDAQLWLSSKQKENGCFRSSGMLLNNAIKGGVDDEVTLSAYITIALLEIPLPTTH…	847	1812	1	1	1	460.738	919.461	2	919.461	0.0001	0	55.22	0.00033	K	ISSEETVR	K
3	2::tr|A0A151NFJ9|A0A151NFJ9_ALLMI	Uncharacterized protein OS=Alligator mississippiensis OX=8496 GN=Y1Q_0018187 PE=4 SV=1	3599	84511	362	362	56	56	82.6	754	MPPDMKISSEETVRKYFPETWIWDLIQMDSQGNAVLTLTIPDTITEWKASAFCTSEHSGFGLSPTVSLTAFQPFFLDLTLPYSVVRGEDFPLKATVFNYLAHCIRVSVSLSPCSDFSAAPVEKEEDAYCLCENERKTVSWTVTPKSLGEVEISVSAEALNGGLPCGDKVVEALSNWRKDTIIRKLLVEPEGIPRETTYNSLLCAAEKSAPSPVSLELPQNVVPDSARAYFSVLGDILGTAMHNLHQLLQMPFGCGEQNMVLFAPXXXILDYLNKTGQLKEETKSKAVGYLVSGYQRQLIYKHSDGSYSTFGPHSGQQGNTWLTAFVLKSFAQARRYMYIDSKHIQDAQLWLSSKQKENGCFRSSGMLLNNAIKGGVDDEVTLSAYITIALLEIPLPTTH…	928	3904	1	1	1	468.212	934.41	2	934.411	-0.0005	0	34.25	0.02	R	YMYIDSK	H
3	2::tr|A0A151NFJ9|A0A151NFJ9_ALLMI	Uncharacterized protein OS=Alligator mississippiensis OX=8496 GN=Y1Q_0018187 PE=4 SV=1	3599	84511	362	362	56	56	82.6	754	MPPDMKISSEETVRKYFPETWIWDLIQMDSQGNAVLTLTIPDTITEWKASAFCTSEHSGFGLSPTVSLTAFQPFFLDLTLPYSVVRGEDFPLKATVFNYLAHCIRVSVSLSPCSDFSAAPVEKEEDAYCLCENERKTVSWTVTPKSLGEVEISVSAEALNGGLPCGDKVVEALSNWRKDTIIRKLLVEPEGIPRETTYNSLLCAAEKSAPSPVSLELPQNVVPDSARAYFSVLGDILGTAMHNLHQLLQMPFGCGEQNMVLFAPXXXILDYLNKTGQLKEETKSKAVGYLVSGYQRQLIYKHSDGSYSTFGPHSGQQGNTWLTAFVLKSFAQARRYMYIDSKHIQDAQLWLSSKQKENGCFRSSGMLLNNAIKGGVDDEVTLSAYITIALLEIPLPTTH…	929	3651	1	1	1	468.213	934.411	2	934.411	0	0	38.57	0.0085	R	YMYIDSK	H
3	2::tr|A0A151NFJ9|A0A151NFJ9_ALLMI	Uncharacterized protein OS=Alligator mississippiensis OX=8496 GN=Y1Q_0018187 PE=4 SV=1	3599	84511	362	362	56	56	82.6	754	MPPDMKISSEETVRKYFPETWIWDLIQMDSQGNAVLTLTIPDTITEWKASAFCTSEHSGFGLSPTVSLTAFQPFFLDLTLPYSVVRGEDFPLKATVFNYLAHCIRVSVSLSPCSDFSAAPVEKEEDAYCLCENERKTVSWTVTPKSLGEVEISVSAEALNGGLPCGDKVVEALSNWRKDTIIRKLLVEPEGIPRETTYNSLLCAAEKSAPSPVSLELPQNVVPDSARAYFSVLGDILGTAMHNLHQLLQMPFGCGEQNMVLFAPXXXILDYLNKTGQLKEETKSKAVGYLVSGYQRQLIYKHSDGSYSTFGPHSGQQGNTWLTAFVLKSFAQARRYMYIDSKHIQDAQLWLSSKQKENGCFRSSGMLLNNAIKGGVDDEVTLSAYITIALLEIPLPTTH…	962	5271	1	1	1	471.269	940.522	2	940.523	-0.0005	0	34.6	0.013	R	TTLPEVPGK	Y
3	2::tr|A0A151NFJ9|A0A151NFJ9_ALLMI	Uncharacterized protein OS=Alligator mississippiensis OX=8496 GN=Y1Q_0018187 PE=4 SV=1	3599	84511	362	362	56	56	82.6	754	MPPDMKISSEETVRKYFPETWIWDLIQMDSQGNAVLTLTIPDTITEWKASAFCTSEHSGFGLSPTVSLTAFQPFFLDLTLPYSVVRGEDFPLKATVFNYLAHCIRVSVSLSPCSDFSAAPVEKEEDAYCLCENERKTVSWTVTPKSLGEVEISVSAEALNGGLPCGDKVVEALSNWRKDTIIRKLLVEPEGIPRETTYNSLLCAAEKSAPSPVSLELPQNVVPDSARAYFSVLGDILGTAMHNLHQLLQMPFGCGEQNMVLFAPXXXILDYLNKTGQLKEETKSKAVGYLVSGYQRQLIYKHSDGSYSTFGPHSGQQGNTWLTAFVLKSFAQARRYMYIDSKHIQDAQLWLSSKQKENGCFRSSGMLLNNAIKGGVDDEVTLSAYITIALLEIPLPTTH…	963	5078	1	1	1	471.269	940.523	2	940.523	-0.0003	0	30.16	0.036	R	TTLPEVPGK	Y
3	2::tr|A0A151NFJ9|A0A151NFJ9_ALLMI	Uncharacterized protein OS=Alligator mississippiensis OX=8496 GN=Y1Q_0018187 PE=4 SV=1	3599	84511	362	362	56	56	82.6	754	MPPDMKISSEETVRKYFPETWIWDLIQMDSQGNAVLTLTIPDTITEWKASAFCTSEHSGFGLSPTVSLTAFQPFFLDLTLPYSVVRGEDFPLKATVFNYLAHCIRVSVSLSPCSDFSAAPVEKEEDAYCLCENERKTVSWTVTPKSLGEVEISVSAEALNGGLPCGDKVVEALSNWRKDTIIRKLLVEPEGIPRETTYNSLLCAAEKSAPSPVSLELPQNVVPDSARAYFSVLGDILGTAMHNLHQLLQMPFGCGEQNMVLFAPXXXILDYLNKTGQLKEETKSKAVGYLVSGYQRQLIYKHSDGSYSTFGPHSGQQGNTWLTAFVLKSFAQARRYMYIDSKHIQDAQLWLSSKQKENGCFRSSGMLLNNAIKGGVDDEVTLSAYITIALLEIPLPTTH…	966	4700	1	1	1	471.269	940.523	2	940.523	0.0001	0	49.48	0.00042	R	TTLPEVPGK	Y
3	2::tr|A0A151NFJ9|A0A151NFJ9_ALLMI	Uncharacterized protein OS=Alligator mississippiensis OX=8496 GN=Y1Q_0018187 PE=4 SV=1	3599	84511	362	362	56	56	82.6	754	MPPDMKISSEETVRKYFPETWIWDLIQMDSQGNAVLTLTIPDTITEWKASAFCTSEHSGFGLSPTVSLTAFQPFFLDLTLPYSVVRGEDFPLKATVFNYLAHCIRVSVSLSPCSDFSAAPVEKEEDAYCLCENERKTVSWTVTPKSLGEVEISVSAEALNGGLPCGDKVVEALSNWRKDTIIRKLLVEPEGIPRETTYNSLLCAAEKSAPSPVSLELPQNVVPDSARAYFSVLGDILGTAMHNLHQLLQMPFGCGEQNMVLFAPXXXILDYLNKTGQLKEETKSKAVGYLVSGYQRQLIYKHSDGSYSTFGPHSGQQGNTWLTAFVLKSFAQARRYMYIDSKHIQDAQLWLSSKQKENGCFRSSGMLLNNAIKGGVDDEVTLSAYITIALLEIPLPTTH…	967	4873	1	1	1	471.269	940.523	2	940.523	0.0003	0	30.86	0.03	R	TTLPEVPGK	Y
3	2::tr|A0A151NFJ9|A0A151NFJ9_ALLMI	Uncharacterized protein OS=Alligator mississippiensis OX=8496 GN=Y1Q_0018187 PE=4 SV=1	3599	84511	362	362	56	56	82.6	754	MPPDMKISSEETVRKYFPETWIWDLIQMDSQGNAVLTLTIPDTITEWKASAFCTSEHSGFGLSPTVSLTAFQPFFLDLTLPYSVVRGEDFPLKATVFNYLAHCIRVSVSLSPCSDFSAAPVEKEEDAYCLCENERKTVSWTVTPKSLGEVEISVSAEALNGGLPCGDKVVEALSNWRKDTIIRKLLVEPEGIPRETTYNSLLCAAEKSAPSPVSLELPQNVVPDSARAYFSVLGDILGTAMHNLHQLLQMPFGCGEQNMVLFAPXXXILDYLNKTGQLKEETKSKAVGYLVSGYQRQLIYKHSDGSYSTFGPHSGQQGNTWLTAFVLKSFAQARRYMYIDSKHIQDAQLWLSSKQKENGCFRSSGMLLNNAIKGGVDDEVTLSAYITIALLEIPLPTTH…	982	1237	1	1	1	472.256	942.498	2	942.5	-0.0015	1	40.78	0.0051	K	RADVNVNR	V
3	2::tr|A0A151NFJ9|A0A151NFJ9_ALLMI	Uncharacterized protein OS=Alligator mississippiensis OX=8496 GN=Y1Q_0018187 PE=4 SV=1	3599	84511	362	362	56	56	82.6	754	MPPDMKISSEETVRKYFPETWIWDLIQMDSQGNAVLTLTIPDTITEWKASAFCTSEHSGFGLSPTVSLTAFQPFFLDLTLPYSVVRGEDFPLKATVFNYLAHCIRVSVSLSPCSDFSAAPVEKEEDAYCLCENERKTVSWTVTPKSLGEVEISVSAEALNGGLPCGDKVVEALSNWRKDTIIRKLLVEPEGIPRETTYNSLLCAAEKSAPSPVSLELPQNVVPDSARAYFSVLGDILGTAMHNLHQLLQMPFGCGEQNMVLFAPXXXILDYLNKTGQLKEETKSKAVGYLVSGYQRQLIYKHSDGSYSTFGPHSGQQGNTWLTAFVLKSFAQARRYMYIDSKHIQDAQLWLSSKQKENGCFRSSGMLLNNAIKGGVDDEVTLSAYITIALLEIPLPTTH…	983	1399	1	1	1	472.257	942.498	2	942.5	-0.0011	1	44.84	0.002	K	RADVNVNR	V
3	2::tr|A0A151NFJ9|A0A151NFJ9_ALLMI	Uncharacterized protein OS=Alligator mississippiensis OX=8496 GN=Y1Q_0018187 PE=4 SV=1	3599	84511	362	362	56	56	82.6	754	MPPDMKISSEETVRKYFPETWIWDLIQMDSQGNAVLTLTIPDTITEWKASAFCTSEHSGFGLSPTVSLTAFQPFFLDLTLPYSVVRGEDFPLKATVFNYLAHCIRVSVSLSPCSDFSAAPVEKEEDAYCLCENERKTVSWTVTPKSLGEVEISVSAEALNGGLPCGDKVVEALSNWRKDTIIRKLLVEPEGIPRETTYNSLLCAAEKSAPSPVSLELPQNVVPDSARAYFSVLGDILGTAMHNLHQLLQMPFGCGEQNMVLFAPXXXILDYLNKTGQLKEETKSKAVGYLVSGYQRQLIYKHSDGSYSTFGPHSGQQGNTWLTAFVLKSFAQARRYMYIDSKHIQDAQLWLSSKQKENGCFRSSGMLLNNAIKGGVDDEVTLSAYITIALLEIPLPTTH…	984	1094	1	1	1	472.257	942.5	2	942.5	0.0001	1	42.87	0.0033	K	RADVNVNR	V
3	2::tr|A0A151NFJ9|A0A151NFJ9_ALLMI	Uncharacterized protein OS=Alligator mississippiensis OX=8496 GN=Y1Q_0018187 PE=4 SV=1	3599	84511	362	362	56	56	82.6	754	MPPDMKISSEETVRKYFPETWIWDLIQMDSQGNAVLTLTIPDTITEWKASAFCTSEHSGFGLSPTVSLTAFQPFFLDLTLPYSVVRGEDFPLKATVFNYLAHCIRVSVSLSPCSDFSAAPVEKEEDAYCLCENERKTVSWTVTPKSLGEVEISVSAEALNGGLPCGDKVVEALSNWRKDTIIRKLLVEPEGIPRETTYNSLLCAAEKSAPSPVSLELPQNVVPDSARAYFSVLGDILGTAMHNLHQLLQMPFGCGEQNMVLFAPXXXILDYLNKTGQLKEETKSKAVGYLVSGYQRQLIYKHSDGSYSTFGPHSGQQGNTWLTAFVLKSFAQARRYMYIDSKHIQDAQLWLSSKQKENGCFRSSGMLLNNAIKGGVDDEVTLSAYITIALLEIPLPTTH…	985	968	1	1	1	472.257	942.5	2	942.5	0.0006	1	51.87	0.00038	K	RADVNVNR	V
3	2::tr|A0A151NFJ9|A0A151NFJ9_ALLMI	Uncharacterized protein OS=Alligator mississippiensis OX=8496 GN=Y1Q_0018187 PE=4 SV=1	3599	84511	362	362	56	56	82.6	754	MPPDMKISSEETVRKYFPETWIWDLIQMDSQGNAVLTLTIPDTITEWKASAFCTSEHSGFGLSPTVSLTAFQPFFLDLTLPYSVVRGEDFPLKATVFNYLAHCIRVSVSLSPCSDFSAAPVEKEEDAYCLCENERKTVSWTVTPKSLGEVEISVSAEALNGGLPCGDKVVEALSNWRKDTIIRKLLVEPEGIPRETTYNSLLCAAEKSAPSPVSLELPQNVVPDSARAYFSVLGDILGTAMHNLHQLLQMPFGCGEQNMVLFAPXXXILDYLNKTGQLKEETKSKAVGYLVSGYQRQLIYKHSDGSYSTFGPHSGQQGNTWLTAFVLKSFAQARRYMYIDSKHIQDAQLWLSSKQKENGCFRSSGMLLNNAIKGGVDDEVTLSAYITIALLEIPLPTTH…	1107	7629	1	1	1	482.27	962.526	2	962.526	-0.0001	0	49.08	0.00091	K	MLSGFAPLK	A
3	2::tr|A0A151NFJ9|A0A151NFJ9_ALLMI	Uncharacterized protein OS=Alligator mississippiensis OX=8496 GN=Y1Q_0018187 PE=4 SV=1	3599	84511	362	362	56	56	82.6	754	MPPDMKISSEETVRKYFPETWIWDLIQMDSQGNAVLTLTIPDTITEWKASAFCTSEHSGFGLSPTVSLTAFQPFFLDLTLPYSVVRGEDFPLKATVFNYLAHCIRVSVSLSPCSDFSAAPVEKEEDAYCLCENERKTVSWTVTPKSLGEVEISVSAEALNGGLPCGDKVVEALSNWRKDTIIRKLLVEPEGIPRETTYNSLLCAAEKSAPSPVSLELPQNVVPDSARAYFSVLGDILGTAMHNLHQLLQMPFGCGEQNMVLFAPXXXILDYLNKTGQLKEETKSKAVGYLVSGYQRQLIYKHSDGSYSTFGPHSGQQGNTWLTAFVLKSFAQARRYMYIDSKHIQDAQLWLSSKQKENGCFRSSGMLLNNAIKGGVDDEVTLSAYITIALLEIPLPTTH…	1108	7808	1	1	1	482.27	962.526	2	962.526	0.0001	0	58.15	0.00011	K	MLSGFAPLK	A
3	2::tr|A0A151NFJ9|A0A151NFJ9_ALLMI	Uncharacterized protein OS=Alligator mississippiensis OX=8496 GN=Y1Q_0018187 PE=4 SV=1	3599	84511	362	362	56	56	82.6	754	MPPDMKISSEETVRKYFPETWIWDLIQMDSQGNAVLTLTIPDTITEWKASAFCTSEHSGFGLSPTVSLTAFQPFFLDLTLPYSVVRGEDFPLKATVFNYLAHCIRVSVSLSPCSDFSAAPVEKEEDAYCLCENERKTVSWTVTPKSLGEVEISVSAEALNGGLPCGDKVVEALSNWRKDTIIRKLLVEPEGIPRETTYNSLLCAAEKSAPSPVSLELPQNVVPDSARAYFSVLGDILGTAMHNLHQLLQMPFGCGEQNMVLFAPXXXILDYLNKTGQLKEETKSKAVGYLVSGYQRQLIYKHSDGSYSTFGPHSGQQGNTWLTAFVLKSFAQARRYMYIDSKHIQDAQLWLSSKQKENGCFRSSGMLLNNAIKGGVDDEVTLSAYITIALLEIPLPTTH…	1159	3656	1	1	1	486.233	970.451	2	970.451	0	0	40.24	0.0039	K	EDGSIHWK	R
3	2::tr|A0A151NFJ9|A0A151NFJ9_ALLMI	Uncharacterized protein OS=Alligator mississippiensis OX=8496 GN=Y1Q_0018187 PE=4 SV=1	3599	84511	362	362	56	56	82.6	754	MPPDMKISSEETVRKYFPETWIWDLIQMDSQGNAVLTLTIPDTITEWKASAFCTSEHSGFGLSPTVSLTAFQPFFLDLTLPYSVVRGEDFPLKATVFNYLAHCIRVSVSLSPCSDFSAAPVEKEEDAYCLCENERKTVSWTVTPKSLGEVEISVSAEALNGGLPCGDKVVEALSNWRKDTIIRKLLVEPEGIPRETTYNSLLCAAEKSAPSPVSLELPQNVVPDSARAYFSVLGDILGTAMHNLHQLLQMPFGCGEQNMVLFAPXXXILDYLNKTGQLKEETKSKAVGYLVSGYQRQLIYKHSDGSYSTFGPHSGQQGNTWLTAFVLKSFAQARRYMYIDSKHIQDAQLWLSSKQKENGCFRSSGMLLNNAIKGGVDDEVTLSAYITIALLEIPLPTTH…	1160	3472	1	1	1	486.233	970.452	2	970.451	0.0007	0	57.23	7.7e-05	K	EDGSIHWK	R
3	2::tr|A0A151NFJ9|A0A151NFJ9_ALLMI	Uncharacterized protein OS=Alligator mississippiensis OX=8496 GN=Y1Q_0018187 PE=4 SV=1	3599	84511	362	362	56	56	82.6	754	MPPDMKISSEETVRKYFPETWIWDLIQMDSQGNAVLTLTIPDTITEWKASAFCTSEHSGFGLSPTVSLTAFQPFFLDLTLPYSVVRGEDFPLKATVFNYLAHCIRVSVSLSPCSDFSAAPVEKEEDAYCLCENERKTVSWTVTPKSLGEVEISVSAEALNGGLPCGDKVVEALSNWRKDTIIRKLLVEPEGIPRETTYNSLLCAAEKSAPSPVSLELPQNVVPDSARAYFSVLGDILGTAMHNLHQLLQMPFGCGEQNMVLFAPXXXILDYLNKTGQLKEETKSKAVGYLVSGYQRQLIYKHSDGSYSTFGPHSGQQGNTWLTAFVLKSFAQARRYMYIDSKHIQDAQLWLSSKQKENGCFRSSGMLLNNAIKGGVDDEVTLSAYITIALLEIPLPTTH…	1238	6860	1	1	1	490.267	978.52	2	978.521	-0.0007	0	59.96	7.5e-05	K	MLSGFAPLK	A
3	2::tr|A0A151NFJ9|A0A151NFJ9_ALLMI	Uncharacterized protein OS=Alligator mississippiensis OX=8496 GN=Y1Q_0018187 PE=4 SV=1	3599	84511	362	362	56	56	82.6	754	MPPDMKISSEETVRKYFPETWIWDLIQMDSQGNAVLTLTIPDTITEWKASAFCTSEHSGFGLSPTVSLTAFQPFFLDLTLPYSVVRGEDFPLKATVFNYLAHCIRVSVSLSPCSDFSAAPVEKEEDAYCLCENERKTVSWTVTPKSLGEVEISVSAEALNGGLPCGDKVVEALSNWRKDTIIRKLLVEPEGIPRETTYNSLLCAAEKSAPSPVSLELPQNVVPDSARAYFSVLGDILGTAMHNLHQLLQMPFGCGEQNMVLFAPXXXILDYLNKTGQLKEETKSKAVGYLVSGYQRQLIYKHSDGSYSTFGPHSGQQGNTWLTAFVLKSFAQARRYMYIDSKHIQDAQLWLSSKQKENGCFRSSGMLLNNAIKGGVDDEVTLSAYITIALLEIPLPTTH…	1239	6668	1	1	1	490.268	978.521	2	978.521	0.0001	0	66.95	1.5e-05	K	MLSGFAPLK	A
3	2::tr|A0A151NFJ9|A0A151NFJ9_ALLMI	Uncharacterized protein OS=Alligator mississippiensis OX=8496 GN=Y1Q_0018187 PE=4 SV=1	3599	84511	362	362	56	56	82.6	754	MPPDMKISSEETVRKYFPETWIWDLIQMDSQGNAVLTLTIPDTITEWKASAFCTSEHSGFGLSPTVSLTAFQPFFLDLTLPYSVVRGEDFPLKATVFNYLAHCIRVSVSLSPCSDFSAAPVEKEEDAYCLCENERKTVSWTVTPKSLGEVEISVSAEALNGGLPCGDKVVEALSNWRKDTIIRKLLVEPEGIPRETTYNSLLCAAEKSAPSPVSLELPQNVVPDSARAYFSVLGDILGTAMHNLHQLLQMPFGCGEQNMVLFAPXXXILDYLNKTGQLKEETKSKAVGYLVSGYQRQLIYKHSDGSYSTFGPHSGQQGNTWLTAFVLKSFAQARRYMYIDSKHIQDAQLWLSSKQKENGCFRSSGMLLNNAIKGGVDDEVTLSAYITIALLEIPLPTTH…	1385	1381	1	1	1	502.287	1002.56	2	1002.56	-0.0014	0	32.34	0.045	R	EIQVHHLK	Q
3	2::tr|A0A151NFJ9|A0A151NFJ9_ALLMI	Uncharacterized protein OS=Alligator mississippiensis OX=8496 GN=Y1Q_0018187 PE=4 SV=1	3599	84511	362	362	56	56	82.6	754	MPPDMKISSEETVRKYFPETWIWDLIQMDSQGNAVLTLTIPDTITEWKASAFCTSEHSGFGLSPTVSLTAFQPFFLDLTLPYSVVRGEDFPLKATVFNYLAHCIRVSVSLSPCSDFSAAPVEKEEDAYCLCENERKTVSWTVTPKSLGEVEISVSAEALNGGLPCGDKVVEALSNWRKDTIIRKLLVEPEGIPRETTYNSLLCAAEKSAPSPVSLELPQNVVPDSARAYFSVLGDILGTAMHNLHQLLQMPFGCGEQNMVLFAPXXXILDYLNKTGQLKEETKSKAVGYLVSGYQRQLIYKHSDGSYSTFGPHSGQQGNTWLTAFVLKSFAQARRYMYIDSKHIQDAQLWLSSKQKENGCFRSSGMLLNNAIKGGVDDEVTLSAYITIALLEIPLPTTH…	1386	1690	1	1	1	502.287	1002.56	2	1002.56	-0.0014	0	33.22	0.037	R	EIQVHHLK	Q
3	2::tr|A0A151NFJ9|A0A151NFJ9_ALLMI	Uncharacterized protein OS=Alligator mississippiensis OX=8496 GN=Y1Q_0018187 PE=4 SV=1	3599	84511	362	362	56	56	82.6	754	MPPDMKISSEETVRKYFPETWIWDLIQMDSQGNAVLTLTIPDTITEWKASAFCTSEHSGFGLSPTVSLTAFQPFFLDLTLPYSVVRGEDFPLKATVFNYLAHCIRVSVSLSPCSDFSAAPVEKEEDAYCLCENERKTVSWTVTPKSLGEVEISVSAEALNGGLPCGDKVVEALSNWRKDTIIRKLLVEPEGIPRETTYNSLLCAAEKSAPSPVSLELPQNVVPDSARAYFSVLGDILGTAMHNLHQLLQMPFGCGEQNMVLFAPXXXILDYLNKTGQLKEETKSKAVGYLVSGYQRQLIYKHSDGSYSTFGPHSGQQGNTWLTAFVLKSFAQARRYMYIDSKHIQDAQLWLSSKQKENGCFRSSGMLLNNAIKGGVDDEVTLSAYITIALLEIPLPTTH…	1387	2046	1	1	1	502.287	1002.56	2	1002.56	-0.0012	0	27.29	0.14	R	EIQVHHLK	Q
3	2::tr|A0A151NFJ9|A0A151NFJ9_ALLMI	Uncharacterized protein OS=Alligator mississippiensis OX=8496 GN=Y1Q_0018187 PE=4 SV=1	3599	84511	362	362	56	56	82.6	754	MPPDMKISSEETVRKYFPETWIWDLIQMDSQGNAVLTLTIPDTITEWKASAFCTSEHSGFGLSPTVSLTAFQPFFLDLTLPYSVVRGEDFPLKATVFNYLAHCIRVSVSLSPCSDFSAAPVEKEEDAYCLCENERKTVSWTVTPKSLGEVEISVSAEALNGGLPCGDKVVEALSNWRKDTIIRKLLVEPEGIPRETTYNSLLCAAEKSAPSPVSLELPQNVVPDSARAYFSVLGDILGTAMHNLHQLLQMPFGCGEQNMVLFAPXXXILDYLNKTGQLKEETKSKAVGYLVSGYQRQLIYKHSDGSYSTFGPHSGQQGNTWLTAFVLKSFAQARRYMYIDSKHIQDAQLWLSSKQKENGCFRSSGMLLNNAIKGGVDDEVTLSAYITIALLEIPLPTTH…	1388	1536	1	1	1	502.288	1002.56	2	1002.56	-0.0003	0	28.83	0.1	R	EIQVHHLK	Q
3	2::tr|A0A151NFJ9|A0A151NFJ9_ALLMI	Uncharacterized protein OS=Alligator mississippiensis OX=8496 GN=Y1Q_0018187 PE=4 SV=1	3599	84511	362	362	56	56	82.6	754	MPPDMKISSEETVRKYFPETWIWDLIQMDSQGNAVLTLTIPDTITEWKASAFCTSEHSGFGLSPTVSLTAFQPFFLDLTLPYSVVRGEDFPLKATVFNYLAHCIRVSVSLSPCSDFSAAPVEKEEDAYCLCENERKTVSWTVTPKSLGEVEISVSAEALNGGLPCGDKVVEALSNWRKDTIIRKLLVEPEGIPRETTYNSLLCAAEKSAPSPVSLELPQNVVPDSARAYFSVLGDILGTAMHNLHQLLQMPFGCGEQNMVLFAPXXXILDYLNKTGQLKEETKSKAVGYLVSGYQRQLIYKHSDGSYSTFGPHSGQQGNTWLTAFVLKSFAQARRYMYIDSKHIQDAQLWLSSKQKENGCFRSSGMLLNNAIKGGVDDEVTLSAYITIALLEIPLPTTH…	1389	1892	1	1	1	502.288	1002.56	2	1002.56	-0.0002	0	30.26	0.072	R	EIQVHHLK	Q
3	2::tr|A0A151NFJ9|A0A151NFJ9_ALLMI	Uncharacterized protein OS=Alligator mississippiensis OX=8496 GN=Y1Q_0018187 PE=4 SV=1	3599	84511	362	362	56	56	82.6	754	MPPDMKISSEETVRKYFPETWIWDLIQMDSQGNAVLTLTIPDTITEWKASAFCTSEHSGFGLSPTVSLTAFQPFFLDLTLPYSVVRGEDFPLKATVFNYLAHCIRVSVSLSPCSDFSAAPVEKEEDAYCLCENERKTVSWTVTPKSLGEVEISVSAEALNGGLPCGDKVVEALSNWRKDTIIRKLLVEPEGIPRETTYNSLLCAAEKSAPSPVSLELPQNVVPDSARAYFSVLGDILGTAMHNLHQLLQMPFGCGEQNMVLFAPXXXILDYLNKTGQLKEETKSKAVGYLVSGYQRQLIYKHSDGSYSTFGPHSGQQGNTWLTAFVLKSFAQARRYMYIDSKHIQDAQLWLSSKQKENGCFRSSGMLLNNAIKGGVDDEVTLSAYITIALLEIPLPTTH…	1390	2282	1	1	1	502.288	1002.56	2	1002.56	-0.0002	0	36.97	0.015	R	EIQVHHLK	Q
3	2::tr|A0A151NFJ9|A0A151NFJ9_ALLMI	Uncharacterized protein OS=Alligator mississippiensis OX=8496 GN=Y1Q_0018187 PE=4 SV=1	3599	84511	362	362	56	56	82.6	754	MPPDMKISSEETVRKYFPETWIWDLIQMDSQGNAVLTLTIPDTITEWKASAFCTSEHSGFGLSPTVSLTAFQPFFLDLTLPYSVVRGEDFPLKATVFNYLAHCIRVSVSLSPCSDFSAAPVEKEEDAYCLCENERKTVSWTVTPKSLGEVEISVSAEALNGGLPCGDKVVEALSNWRKDTIIRKLLVEPEGIPRETTYNSLLCAAEKSAPSPVSLELPQNVVPDSARAYFSVLGDILGTAMHNLHQLLQMPFGCGEQNMVLFAPXXXILDYLNKTGQLKEETKSKAVGYLVSGYQRQLIYKHSDGSYSTFGPHSGQQGNTWLTAFVLKSFAQARRYMYIDSKHIQDAQLWLSSKQKENGCFRSSGMLLNNAIKGGVDDEVTLSAYITIALLEIPLPTTH…	1498	5890	1	1	1	509.782	1017.55	2	1017.55	0.0003	0	38.19	0.017	K	TVSWTVTPK	S
3	2::tr|A0A151NFJ9|A0A151NFJ9_ALLMI	Uncharacterized protein OS=Alligator mississippiensis OX=8496 GN=Y1Q_0018187 PE=4 SV=1	3599	84511	362	362	56	56	82.6	754	MPPDMKISSEETVRKYFPETWIWDLIQMDSQGNAVLTLTIPDTITEWKASAFCTSEHSGFGLSPTVSLTAFQPFFLDLTLPYSVVRGEDFPLKATVFNYLAHCIRVSVSLSPCSDFSAAPVEKEEDAYCLCENERKTVSWTVTPKSLGEVEISVSAEALNGGLPCGDKVVEALSNWRKDTIIRKLLVEPEGIPRETTYNSLLCAAEKSAPSPVSLELPQNVVPDSARAYFSVLGDILGTAMHNLHQLLQMPFGCGEQNMVLFAPXXXILDYLNKTGQLKEETKSKAVGYLVSGYQRQLIYKHSDGSYSTFGPHSGQQGNTWLTAFVLKSFAQARRYMYIDSKHIQDAQLWLSSKQKENGCFRSSGMLLNNAIKGGVDDEVTLSAYITIALLEIPLPTTH…	1499	5675	1	1	1	509.782	1017.55	2	1017.55	0.0003	0	57.59	0.00019	K	TVSWTVTPK	S
3	2::tr|A0A151NFJ9|A0A151NFJ9_ALLMI	Uncharacterized protein OS=Alligator mississippiensis OX=8496 GN=Y1Q_0018187 PE=4 SV=1	3599	84511	362	362	56	56	82.6	754	MPPDMKISSEETVRKYFPETWIWDLIQMDSQGNAVLTLTIPDTITEWKASAFCTSEHSGFGLSPTVSLTAFQPFFLDLTLPYSVVRGEDFPLKATVFNYLAHCIRVSVSLSPCSDFSAAPVEKEEDAYCLCENERKTVSWTVTPKSLGEVEISVSAEALNGGLPCGDKVVEALSNWRKDTIIRKLLVEPEGIPRETTYNSLLCAAEKSAPSPVSLELPQNVVPDSARAYFSVLGDILGTAMHNLHQLLQMPFGCGEQNMVLFAPXXXILDYLNKTGQLKEETKSKAVGYLVSGYQRQLIYKHSDGSYSTFGPHSGQQGNTWLTAFVLKSFAQARRYMYIDSKHIQDAQLWLSSKQKENGCFRSSGMLLNNAIKGGVDDEVTLSAYITIALLEIPLPTTH…	1585	1087	1	1	1	517.279	1032.54	2	1032.55	-0.0012	1	42.73	0.0067	K	TGQLKEETK	S
3	2::tr|A0A151NFJ9|A0A151NFJ9_ALLMI	Uncharacterized protein OS=Alligator mississippiensis OX=8496 GN=Y1Q_0018187 PE=4 SV=1	3599	84511	362	362	56	56	82.6	754	MPPDMKISSEETVRKYFPETWIWDLIQMDSQGNAVLTLTIPDTITEWKASAFCTSEHSGFGLSPTVSLTAFQPFFLDLTLPYSVVRGEDFPLKATVFNYLAHCIRVSVSLSPCSDFSAAPVEKEEDAYCLCENERKTVSWTVTPKSLGEVEISVSAEALNGGLPCGDKVVEALSNWRKDTIIRKLLVEPEGIPRETTYNSLLCAAEKSAPSPVSLELPQNVVPDSARAYFSVLGDILGTAMHNLHQLLQMPFGCGEQNMVLFAPXXXILDYLNKTGQLKEETKSKAVGYLVSGYQRQLIYKHSDGSYSTFGPHSGQQGNTWLTAFVLKSFAQARRYMYIDSKHIQDAQLWLSSKQKENGCFRSSGMLLNNAIKGGVDDEVTLSAYITIALLEIPLPTTH…	1586	752	1	1	1	517.279	1032.54	2	1032.55	-0.0008	1	78.07	2e-06	K	TGQLKEETK	S
3	2::tr|A0A151NFJ9|A0A151NFJ9_ALLMI	Uncharacterized protein OS=Alligator mississippiensis OX=8496 GN=Y1Q_0018187 PE=4 SV=1	3599	84511	362	362	56	56	82.6	754	MPPDMKISSEETVRKYFPETWIWDLIQMDSQGNAVLTLTIPDTITEWKASAFCTSEHSGFGLSPTVSLTAFQPFFLDLTLPYSVVRGEDFPLKATVFNYLAHCIRVSVSLSPCSDFSAAPVEKEEDAYCLCENERKTVSWTVTPKSLGEVEISVSAEALNGGLPCGDKVVEALSNWRKDTIIRKLLVEPEGIPRETTYNSLLCAAEKSAPSPVSLELPQNVVPDSARAYFSVLGDILGTAMHNLHQLLQMPFGCGEQNMVLFAPXXXILDYLNKTGQLKEETKSKAVGYLVSGYQRQLIYKHSDGSYSTFGPHSGQQGNTWLTAFVLKSFAQARRYMYIDSKHIQDAQLWLSSKQKENGCFRSSGMLLNNAIKGGVDDEVTLSAYITIALLEIPLPTTH…	1587	899	1	1	1	517.28	1032.55	2	1032.55	0.0005	1	75.13	3.6e-06	K	TGQLKEETK	S
3	2::tr|A0A151NFJ9|A0A151NFJ9_ALLMI	Uncharacterized protein OS=Alligator mississippiensis OX=8496 GN=Y1Q_0018187 PE=4 SV=1	3599	84511	362	362	56	56	82.6	754	MPPDMKISSEETVRKYFPETWIWDLIQMDSQGNAVLTLTIPDTITEWKASAFCTSEHSGFGLSPTVSLTAFQPFFLDLTLPYSVVRGEDFPLKATVFNYLAHCIRVSVSLSPCSDFSAAPVEKEEDAYCLCENERKTVSWTVTPKSLGEVEISVSAEALNGGLPCGDKVVEALSNWRKDTIIRKLLVEPEGIPRETTYNSLLCAAEKSAPSPVSLELPQNVVPDSARAYFSVLGDILGTAMHNLHQLLQMPFGCGEQNMVLFAPXXXILDYLNKTGQLKEETKSKAVGYLVSGYQRQLIYKHSDGSYSTFGPHSGQQGNTWLTAFVLKSFAQARRYMYIDSKHIQDAQLWLSSKQKENGCFRSSGMLLNNAIKGGVDDEVTLSAYITIALLEIPLPTTH…	1618	894	1	1	1	519.743	1037.47	2	1037.47	0.0003	1	53.44	0.00028	K	QKENGCFR	S
3	2::tr|A0A151NFJ9|A0A151NFJ9_ALLMI	Uncharacterized protein OS=Alligator mississippiensis OX=8496 GN=Y1Q_0018187 PE=4 SV=1	3599	84511	362	362	56	56	82.6	754	MPPDMKISSEETVRKYFPETWIWDLIQMDSQGNAVLTLTIPDTITEWKASAFCTSEHSGFGLSPTVSLTAFQPFFLDLTLPYSVVRGEDFPLKATVFNYLAHCIRVSVSLSPCSDFSAAPVEKEEDAYCLCENERKTVSWTVTPKSLGEVEISVSAEALNGGLPCGDKVVEALSNWRKDTIIRKLLVEPEGIPRETTYNSLLCAAEKSAPSPVSLELPQNVVPDSARAYFSVLGDILGTAMHNLHQLLQMPFGCGEQNMVLFAPXXXILDYLNKTGQLKEETKSKAVGYLVSGYQRQLIYKHSDGSYSTFGPHSGQQGNTWLTAFVLKSFAQARRYMYIDSKHIQDAQLWLSSKQKENGCFRSSGMLLNNAIKGGVDDEVTLSAYITIALLEIPLPTTH…	1622	1040	1	1	1	520.234	1038.45	2	1038.46	-0.0023	1	46.14	0.0011	K	QKENGCFR	S
3	2::tr|A0A151NFJ9|A0A151NFJ9_ALLMI	Uncharacterized protein OS=Alligator mississippiensis OX=8496 GN=Y1Q_0018187 PE=4 SV=1	3599	84511	362	362	56	56	82.6	754	MPPDMKISSEETVRKYFPETWIWDLIQMDSQGNAVLTLTIPDTITEWKASAFCTSEHSGFGLSPTVSLTAFQPFFLDLTLPYSVVRGEDFPLKATVFNYLAHCIRVSVSLSPCSDFSAAPVEKEEDAYCLCENERKTVSWTVTPKSLGEVEISVSAEALNGGLPCGDKVVEALSNWRKDTIIRKLLVEPEGIPRETTYNSLLCAAEKSAPSPVSLELPQNVVPDSARAYFSVLGDILGTAMHNLHQLLQMPFGCGEQNMVLFAPXXXILDYLNKTGQLKEETKSKAVGYLVSGYQRQLIYKHSDGSYSTFGPHSGQQGNTWLTAFVLKSFAQARRYMYIDSKHIQDAQLWLSSKQKENGCFRSSGMLLNNAIKGGVDDEVTLSAYITIALLEIPLPTTH…	1623	1638	1	1	1	520.234	1038.45	2	1038.46	-0.0017	1	26.72	0.094	K	QKENGCFR	S
3	2::tr|A0A151NFJ9|A0A151NFJ9_ALLMI	Uncharacterized protein OS=Alligator mississippiensis OX=8496 GN=Y1Q_0018187 PE=4 SV=1	3599	84511	362	362	56	56	82.6	754	MPPDMKISSEETVRKYFPETWIWDLIQMDSQGNAVLTLTIPDTITEWKASAFCTSEHSGFGLSPTVSLTAFQPFFLDLTLPYSVVRGEDFPLKATVFNYLAHCIRVSVSLSPCSDFSAAPVEKEEDAYCLCENERKTVSWTVTPKSLGEVEISVSAEALNGGLPCGDKVVEALSNWRKDTIIRKLLVEPEGIPRETTYNSLLCAAEKSAPSPVSLELPQNVVPDSARAYFSVLGDILGTAMHNLHQLLQMPFGCGEQNMVLFAPXXXILDYLNKTGQLKEETKSKAVGYLVSGYQRQLIYKHSDGSYSTFGPHSGQQGNTWLTAFVLKSFAQARRYMYIDSKHIQDAQLWLSSKQKENGCFRSSGMLLNNAIKGGVDDEVTLSAYITIALLEIPLPTTH…	1624	1428	1	1	1	520.234	1038.45	2	1038.46	-0.0009	1	20.6	0.38	K	QKENGCFR	S
3	2::tr|A0A151NFJ9|A0A151NFJ9_ALLMI	Uncharacterized protein OS=Alligator mississippiensis OX=8496 GN=Y1Q_0018187 PE=4 SV=1	3599	84511	362	362	56	56	82.6	754	MPPDMKISSEETVRKYFPETWIWDLIQMDSQGNAVLTLTIPDTITEWKASAFCTSEHSGFGLSPTVSLTAFQPFFLDLTLPYSVVRGEDFPLKATVFNYLAHCIRVSVSLSPCSDFSAAPVEKEEDAYCLCENERKTVSWTVTPKSLGEVEISVSAEALNGGLPCGDKVVEALSNWRKDTIIRKLLVEPEGIPRETTYNSLLCAAEKSAPSPVSLELPQNVVPDSARAYFSVLGDILGTAMHNLHQLLQMPFGCGEQNMVLFAPXXXILDYLNKTGQLKEETKSKAVGYLVSGYQRQLIYKHSDGSYSTFGPHSGQQGNTWLTAFVLKSFAQARRYMYIDSKHIQDAQLWLSSKQKENGCFRSSGMLLNNAIKGGVDDEVTLSAYITIALLEIPLPTTH…	1625	1874	1	1	1	520.235	1038.45	2	1038.46	-0.0007	1	37.69	0.0074	K	QKENGCFR	S
3	2::tr|A0A151NFJ9|A0A151NFJ9_ALLMI	Uncharacterized protein OS=Alligator mississippiensis OX=8496 GN=Y1Q_0018187 PE=4 SV=1	3599	84511	362	362	56	56	82.6	754	MPPDMKISSEETVRKYFPETWIWDLIQMDSQGNAVLTLTIPDTITEWKASAFCTSEHSGFGLSPTVSLTAFQPFFLDLTLPYSVVRGEDFPLKATVFNYLAHCIRVSVSLSPCSDFSAAPVEKEEDAYCLCENERKTVSWTVTPKSLGEVEISVSAEALNGGLPCGDKVVEALSNWRKDTIIRKLLVEPEGIPRETTYNSLLCAAEKSAPSPVSLELPQNVVPDSARAYFSVLGDILGTAMHNLHQLLQMPFGCGEQNMVLFAPXXXILDYLNKTGQLKEETKSKAVGYLVSGYQRQLIYKHSDGSYSTFGPHSGQQGNTWLTAFVLKSFAQARRYMYIDSKHIQDAQLWLSSKQKENGCFRSSGMLLNNAIKGGVDDEVTLSAYITIALLEIPLPTTH…	1626	1181	1	1	1	520.235	1038.45	2	1038.46	-0.0005	1	28.11	0.068	K	QKENGCFR	S
3	2::tr|A0A151NFJ9|A0A151NFJ9_ALLMI	Uncharacterized protein OS=Alligator mississippiensis OX=8496 GN=Y1Q_0018187 PE=4 SV=1	3599	84511	362	362	56	56	82.6	754	MPPDMKISSEETVRKYFPETWIWDLIQMDSQGNAVLTLTIPDTITEWKASAFCTSEHSGFGLSPTVSLTAFQPFFLDLTLPYSVVRGEDFPLKATVFNYLAHCIRVSVSLSPCSDFSAAPVEKEEDAYCLCENERKTVSWTVTPKSLGEVEISVSAEALNGGLPCGDKVVEALSNWRKDTIIRKLLVEPEGIPRETTYNSLLCAAEKSAPSPVSLELPQNVVPDSARAYFSVLGDILGTAMHNLHQLLQMPFGCGEQNMVLFAPXXXILDYLNKTGQLKEETKSKAVGYLVSGYQRQLIYKHSDGSYSTFGPHSGQQGNTWLTAFVLKSFAQARRYMYIDSKHIQDAQLWLSSKQKENGCFRSSGMLLNNAIKGGVDDEVTLSAYITIALLEIPLPTTH…	1627	2663	1	1	1	520.235	1038.45	2	1038.46	-0.0002	1	26.85	0.09	K	QKENGCFR	S
3	2::tr|A0A151NFJ9|A0A151NFJ9_ALLMI	Uncharacterized protein OS=Alligator mississippiensis OX=8496 GN=Y1Q_0018187 PE=4 SV=1	3599	84511	362	362	56	56	82.6	754	MPPDMKISSEETVRKYFPETWIWDLIQMDSQGNAVLTLTIPDTITEWKASAFCTSEHSGFGLSPTVSLTAFQPFFLDLTLPYSVVRGEDFPLKATVFNYLAHCIRVSVSLSPCSDFSAAPVEKEEDAYCLCENERKTVSWTVTPKSLGEVEISVSAEALNGGLPCGDKVVEALSNWRKDTIIRKLLVEPEGIPRETTYNSLLCAAEKSAPSPVSLELPQNVVPDSARAYFSVLGDILGTAMHNLHQLLQMPFGCGEQNMVLFAPXXXILDYLNKTGQLKEETKSKAVGYLVSGYQRQLIYKHSDGSYSTFGPHSGQQGNTWLTAFVLKSFAQARRYMYIDSKHIQDAQLWLSSKQKENGCFRSSGMLLNNAIKGGVDDEVTLSAYITIALLEIPLPTTH…	1686	1019	1	1	1	524.786	1047.56	2	1047.56	0.0012	1	53	0.00053	K	ISSEETVRK	Y
3	2::tr|A0A151NFJ9|A0A151NFJ9_ALLMI	Uncharacterized protein OS=Alligator mississippiensis OX=8496 GN=Y1Q_0018187 PE=4 SV=1	3599	84511	362	362	56	56	82.6	754	MPPDMKISSEETVRKYFPETWIWDLIQMDSQGNAVLTLTIPDTITEWKASAFCTSEHSGFGLSPTVSLTAFQPFFLDLTLPYSVVRGEDFPLKATVFNYLAHCIRVSVSLSPCSDFSAAPVEKEEDAYCLCENERKTVSWTVTPKSLGEVEISVSAEALNGGLPCGDKVVEALSNWRKDTIIRKLLVEPEGIPRETTYNSLLCAAEKSAPSPVSLELPQNVVPDSARAYFSVLGDILGTAMHNLHQLLQMPFGCGEQNMVLFAPXXXILDYLNKTGQLKEETKSKAVGYLVSGYQRQLIYKHSDGSYSTFGPHSGQQGNTWLTAFVLKSFAQARRYMYIDSKHIQDAQLWLSSKQKENGCFRSSGMLLNNAIKGGVDDEVTLSAYITIALLEIPLPTTH…	1833	6889	1	1	1	537.29	1072.57	2	1072.57	0	0	63.24	6.8e-05	K	VVEALSNWR	K
3	2::tr|A0A151NFJ9|A0A151NFJ9_ALLMI	Uncharacterized protein OS=Alligator mississippiensis OX=8496 GN=Y1Q_0018187 PE=4 SV=1	3599	84511	362	362	56	56	82.6	754	MPPDMKISSEETVRKYFPETWIWDLIQMDSQGNAVLTLTIPDTITEWKASAFCTSEHSGFGLSPTVSLTAFQPFFLDLTLPYSVVRGEDFPLKATVFNYLAHCIRVSVSLSPCSDFSAAPVEKEEDAYCLCENERKTVSWTVTPKSLGEVEISVSAEALNGGLPCGDKVVEALSNWRKDTIIRKLLVEPEGIPRETTYNSLLCAAEKSAPSPVSLELPQNVVPDSARAYFSVLGDILGTAMHNLHQLLQMPFGCGEQNMVLFAPXXXILDYLNKTGQLKEETKSKAVGYLVSGYQRQLIYKHSDGSYSTFGPHSGQQGNTWLTAFVLKSFAQARRYMYIDSKHIQDAQLWLSSKQKENGCFRSSGMLLNNAIKGGVDDEVTLSAYITIALLEIPLPTTH…	1834	6517	1	1	1	537.291	1072.57	2	1072.57	0.0002	0	65.49	4.1e-05	K	VVEALSNWR	K
3	2::tr|A0A151NFJ9|A0A151NFJ9_ALLMI	Uncharacterized protein OS=Alligator mississippiensis OX=8496 GN=Y1Q_0018187 PE=4 SV=1	3599	84511	362	362	56	56	82.6	754	MPPDMKISSEETVRKYFPETWIWDLIQMDSQGNAVLTLTIPDTITEWKASAFCTSEHSGFGLSPTVSLTAFQPFFLDLTLPYSVVRGEDFPLKATVFNYLAHCIRVSVSLSPCSDFSAAPVEKEEDAYCLCENERKTVSWTVTPKSLGEVEISVSAEALNGGLPCGDKVVEALSNWRKDTIIRKLLVEPEGIPRETTYNSLLCAAEKSAPSPVSLELPQNVVPDSARAYFSVLGDILGTAMHNLHQLLQMPFGCGEQNMVLFAPXXXILDYLNKTGQLKEETKSKAVGYLVSGYQRQLIYKHSDGSYSTFGPHSGQQGNTWLTAFVLKSFAQARRYMYIDSKHIQDAQLWLSSKQKENGCFRSSGMLLNNAIKGGVDDEVTLSAYITIALLEIPLPTTH…	1835	6698	1	1	1	537.291	1072.57	2	1072.57	0.0007	0	62.97	7.2e-05	K	VVEALSNWR	K
3	2::tr|A0A151NFJ9|A0A151NFJ9_ALLMI	Uncharacterized protein OS=Alligator mississippiensis OX=8496 GN=Y1Q_0018187 PE=4 SV=1	3599	84511	362	362	56	56	82.6	754	MPPDMKISSEETVRKYFPETWIWDLIQMDSQGNAVLTLTIPDTITEWKASAFCTSEHSGFGLSPTVSLTAFQPFFLDLTLPYSVVRGEDFPLKATVFNYLAHCIRVSVSLSPCSDFSAAPVEKEEDAYCLCENERKTVSWTVTPKSLGEVEISVSAEALNGGLPCGDKVVEALSNWRKDTIIRKLLVEPEGIPRETTYNSLLCAAEKSAPSPVSLELPQNVVPDSARAYFSVLGDILGTAMHNLHQLLQMPFGCGEQNMVLFAPXXXILDYLNKTGQLKEETKSKAVGYLVSGYQRQLIYKHSDGSYSTFGPHSGQQGNTWLTAFVLKSFAQARRYMYIDSKHIQDAQLWLSSKQKENGCFRSSGMLLNNAIKGGVDDEVTLSAYITIALLEIPLPTTH…	1839	7180	1	1	1	537.783	1073.55	2	1073.55	0.0005	0	66.11	3.7e-05	K	VVEALSNWR	K
3	2::tr|A0A151NFJ9|A0A151NFJ9_ALLMI	Uncharacterized protein OS=Alligator mississippiensis OX=8496 GN=Y1Q_0018187 PE=4 SV=1	3599	84511	362	362	56	56	82.6	754	MPPDMKISSEETVRKYFPETWIWDLIQMDSQGNAVLTLTIPDTITEWKASAFCTSEHSGFGLSPTVSLTAFQPFFLDLTLPYSVVRGEDFPLKATVFNYLAHCIRVSVSLSPCSDFSAAPVEKEEDAYCLCENERKTVSWTVTPKSLGEVEISVSAEALNGGLPCGDKVVEALSNWRKDTIIRKLLVEPEGIPRETTYNSLLCAAEKSAPSPVSLELPQNVVPDSARAYFSVLGDILGTAMHNLHQLLQMPFGCGEQNMVLFAPXXXILDYLNKTGQLKEETKSKAVGYLVSGYQRQLIYKHSDGSYSTFGPHSGQQGNTWLTAFVLKSFAQARRYMYIDSKHIQDAQLWLSSKQKENGCFRSSGMLLNNAIKGGVDDEVTLSAYITIALLEIPLPTTH…	1849	3372	1	1	1	538.266	1074.52	2	1074.52	0.0008	1	45.49	0.0032	R	RYMYIDSK	H
3	2::tr|A0A151NFJ9|A0A151NFJ9_ALLMI	Uncharacterized protein OS=Alligator mississippiensis OX=8496 GN=Y1Q_0018187 PE=4 SV=1	3599	84511	362	362	56	56	82.6	754	MPPDMKISSEETVRKYFPETWIWDLIQMDSQGNAVLTLTIPDTITEWKASAFCTSEHSGFGLSPTVSLTAFQPFFLDLTLPYSVVRGEDFPLKATVFNYLAHCIRVSVSLSPCSDFSAAPVEKEEDAYCLCENERKTVSWTVTPKSLGEVEISVSAEALNGGLPCGDKVVEALSNWRKDTIIRKLLVEPEGIPRETTYNSLLCAAEKSAPSPVSLELPQNVVPDSARAYFSVLGDILGTAMHNLHQLLQMPFGCGEQNMVLFAPXXXILDYLNKTGQLKEETKSKAVGYLVSGYQRQLIYKHSDGSYSTFGPHSGQQGNTWLTAFVLKSFAQARRYMYIDSKHIQDAQLWLSSKQKENGCFRSSGMLLNNAIKGGVDDEVTLSAYITIALLEIPLPTTH…	1850	3553	1	1	1	538.266	1074.52	2	1074.52	0.0008	1	38.93	0.015	R	RYMYIDSK	H
3	2::tr|A0A151NFJ9|A0A151NFJ9_ALLMI	Uncharacterized protein OS=Alligator mississippiensis OX=8496 GN=Y1Q_0018187 PE=4 SV=1	3599	84511	362	362	56	56	82.6	754	MPPDMKISSEETVRKYFPETWIWDLIQMDSQGNAVLTLTIPDTITEWKASAFCTSEHSGFGLSPTVSLTAFQPFFLDLTLPYSVVRGEDFPLKATVFNYLAHCIRVSVSLSPCSDFSAAPVEKEEDAYCLCENERKTVSWTVTPKSLGEVEISVSAEALNGGLPCGDKVVEALSNWRKDTIIRKLLVEPEGIPRETTYNSLLCAAEKSAPSPVSLELPQNVVPDSARAYFSVLGDILGTAMHNLHQLLQMPFGCGEQNMVLFAPXXXILDYLNKTGQLKEETKSKAVGYLVSGYQRQLIYKHSDGSYSTFGPHSGQQGNTWLTAFVLKSFAQARRYMYIDSKHIQDAQLWLSSKQKENGCFRSSGMLLNNAIKGGVDDEVTLSAYITIALLEIPLPTTH…	1927	2400	1	1	1	546.263	1090.51	2	1090.51	0.0002	1	33.31	0.05	R	RYMYIDSK	H
3	2::tr|A0A151NFJ9|A0A151NFJ9_ALLMI	Uncharacterized protein OS=Alligator mississippiensis OX=8496 GN=Y1Q_0018187 PE=4 SV=1	3599	84511	362	362	56	56	82.6	754	MPPDMKISSEETVRKYFPETWIWDLIQMDSQGNAVLTLTIPDTITEWKASAFCTSEHSGFGLSPTVSLTAFQPFFLDLTLPYSVVRGEDFPLKATVFNYLAHCIRVSVSLSPCSDFSAAPVEKEEDAYCLCENERKTVSWTVTPKSLGEVEISVSAEALNGGLPCGDKVVEALSNWRKDTIIRKLLVEPEGIPRETTYNSLLCAAEKSAPSPVSLELPQNVVPDSARAYFSVLGDILGTAMHNLHQLLQMPFGCGEQNMVLFAPXXXILDYLNKTGQLKEETKSKAVGYLVSGYQRQLIYKHSDGSYSTFGPHSGQQGNTWLTAFVLKSFAQARRYMYIDSKHIQDAQLWLSSKQKENGCFRSSGMLLNNAIKGGVDDEVTLSAYITIALLEIPLPTTH…	1929	2582	1	1	1	546.264	1090.51	2	1090.51	0.001	1	38.14	0.017	R	RYMYIDSK	H
3	2::tr|A0A151NFJ9|A0A151NFJ9_ALLMI	Uncharacterized protein OS=Alligator mississippiensis OX=8496 GN=Y1Q_0018187 PE=4 SV=1	3599	84511	362	362	56	56	82.6	754	MPPDMKISSEETVRKYFPETWIWDLIQMDSQGNAVLTLTIPDTITEWKASAFCTSEHSGFGLSPTVSLTAFQPFFLDLTLPYSVVRGEDFPLKATVFNYLAHCIRVSVSLSPCSDFSAAPVEKEEDAYCLCENERKTVSWTVTPKSLGEVEISVSAEALNGGLPCGDKVVEALSNWRKDTIIRKLLVEPEGIPRETTYNSLLCAAEKSAPSPVSLELPQNVVPDSARAYFSVLGDILGTAMHNLHQLLQMPFGCGEQNMVLFAPXXXILDYLNKTGQLKEETKSKAVGYLVSGYQRQLIYKHSDGSYSTFGPHSGQQGNTWLTAFVLKSFAQARRYMYIDSKHIQDAQLWLSSKQKENGCFRSSGMLLNNAIKGGVDDEVTLSAYITIALLEIPLPTTH…	1930	2757	1	1	1	546.264	1090.51	2	1090.51	0.0019	1	37.93	0.017	R	RYMYIDSK	H
3	2::tr|A0A151NFJ9|A0A151NFJ9_ALLMI	Uncharacterized protein OS=Alligator mississippiensis OX=8496 GN=Y1Q_0018187 PE=4 SV=1	3599	84511	362	362	56	56	82.6	754	MPPDMKISSEETVRKYFPETWIWDLIQMDSQGNAVLTLTIPDTITEWKASAFCTSEHSGFGLSPTVSLTAFQPFFLDLTLPYSVVRGEDFPLKATVFNYLAHCIRVSVSLSPCSDFSAAPVEKEEDAYCLCENERKTVSWTVTPKSLGEVEISVSAEALNGGLPCGDKVVEALSNWRKDTIIRKLLVEPEGIPRETTYNSLLCAAEKSAPSPVSLELPQNVVPDSARAYFSVLGDILGTAMHNLHQLLQMPFGCGEQNMVLFAPXXXILDYLNKTGQLKEETKSKAVGYLVSGYQRQLIYKHSDGSYSTFGPHSGQQGNTWLTAFVLKSFAQARRYMYIDSKHIQDAQLWLSSKQKENGCFRSSGMLLNNAIKGGVDDEVTLSAYITIALLEIPLPTTH…	2152	7279	1	1	1	561.829	1121.64	2	1121.64	-0.0008	0	51.97	0.00014	K	LLVEPEGIPR	E
3	2::tr|A0A151NFJ9|A0A151NFJ9_ALLMI	Uncharacterized protein OS=Alligator mississippiensis OX=8496 GN=Y1Q_0018187 PE=4 SV=1	3599	84511	362	362	56	56	82.6	754	MPPDMKISSEETVRKYFPETWIWDLIQMDSQGNAVLTLTIPDTITEWKASAFCTSEHSGFGLSPTVSLTAFQPFFLDLTLPYSVVRGEDFPLKATVFNYLAHCIRVSVSLSPCSDFSAAPVEKEEDAYCLCENERKTVSWTVTPKSLGEVEISVSAEALNGGLPCGDKVVEALSNWRKDTIIRKLLVEPEGIPRETTYNSLLCAAEKSAPSPVSLELPQNVVPDSARAYFSVLGDILGTAMHNLHQLLQMPFGCGEQNMVLFAPXXXILDYLNKTGQLKEETKSKAVGYLVSGYQRQLIYKHSDGSYSTFGPHSGQQGNTWLTAFVLKSFAQARRYMYIDSKHIQDAQLWLSSKQKENGCFRSSGMLLNNAIKGGVDDEVTLSAYITIALLEIPLPTTH…	2153	7455	1	1	1	561.829	1121.64	2	1121.64	-0.0008	0	51.22	0.00016	K	LLVEPEGIPR	E
3	2::tr|A0A151NFJ9|A0A151NFJ9_ALLMI	Uncharacterized protein OS=Alligator mississippiensis OX=8496 GN=Y1Q_0018187 PE=4 SV=1	3599	84511	362	362	56	56	82.6	754	MPPDMKISSEETVRKYFPETWIWDLIQMDSQGNAVLTLTIPDTITEWKASAFCTSEHSGFGLSPTVSLTAFQPFFLDLTLPYSVVRGEDFPLKATVFNYLAHCIRVSVSLSPCSDFSAAPVEKEEDAYCLCENERKTVSWTVTPKSLGEVEISVSAEALNGGLPCGDKVVEALSNWRKDTIIRKLLVEPEGIPRETTYNSLLCAAEKSAPSPVSLELPQNVVPDSARAYFSVLGDILGTAMHNLHQLLQMPFGCGEQNMVLFAPXXXILDYLNKTGQLKEETKSKAVGYLVSGYQRQLIYKHSDGSYSTFGPHSGQQGNTWLTAFVLKSFAQARRYMYIDSKHIQDAQLWLSSKQKENGCFRSSGMLLNNAIKGGVDDEVTLSAYITIALLEIPLPTTH…	2154	7646	1	1	1	561.829	1121.64	2	1121.64	-0.0006	0	44.69	0.00073	K	LLVEPEGIPR	E
3	2::tr|A0A151NFJ9|A0A151NFJ9_ALLMI	Uncharacterized protein OS=Alligator mississippiensis OX=8496 GN=Y1Q_0018187 PE=4 SV=1	3599	84511	362	362	56	56	82.6	754	MPPDMKISSEETVRKYFPETWIWDLIQMDSQGNAVLTLTIPDTITEWKASAFCTSEHSGFGLSPTVSLTAFQPFFLDLTLPYSVVRGEDFPLKATVFNYLAHCIRVSVSLSPCSDFSAAPVEKEEDAYCLCENERKTVSWTVTPKSLGEVEISVSAEALNGGLPCGDKVVEALSNWRKDTIIRKLLVEPEGIPRETTYNSLLCAAEKSAPSPVSLELPQNVVPDSARAYFSVLGDILGTAMHNLHQLLQMPFGCGEQNMVLFAPXXXILDYLNKTGQLKEETKSKAVGYLVSGYQRQLIYKHSDGSYSTFGPHSGQQGNTWLTAFVLKSFAQARRYMYIDSKHIQDAQLWLSSKQKENGCFRSSGMLLNNAIKGGVDDEVTLSAYITIALLEIPLPTTH…	2158	7092	1	1	1	561.83	1121.64	2	1121.64	-0.0001	0	52.25	0.00013	K	LLVEPEGIPR	E
3	2::tr|A0A151NFJ9|A0A151NFJ9_ALLMI	Uncharacterized protein OS=Alligator mississippiensis OX=8496 GN=Y1Q_0018187 PE=4 SV=1	3599	84511	362	362	56	56	82.6	754	MPPDMKISSEETVRKYFPETWIWDLIQMDSQGNAVLTLTIPDTITEWKASAFCTSEHSGFGLSPTVSLTAFQPFFLDLTLPYSVVRGEDFPLKATVFNYLAHCIRVSVSLSPCSDFSAAPVEKEEDAYCLCENERKTVSWTVTPKSLGEVEISVSAEALNGGLPCGDKVVEALSNWRKDTIIRKLLVEPEGIPRETTYNSLLCAAEKSAPSPVSLELPQNVVPDSARAYFSVLGDILGTAMHNLHQLLQMPFGCGEQNMVLFAPXXXILDYLNKTGQLKEETKSKAVGYLVSGYQRQLIYKHSDGSYSTFGPHSGQQGNTWLTAFVLKSFAQARRYMYIDSKHIQDAQLWLSSKQKENGCFRSSGMLLNNAIKGGVDDEVTLSAYITIALLEIPLPTTH…	2293	3952	1	1	1	573.829	1145.64	2	1145.64	-0.0019	1	72.6	3.5e-06	R	KTVSWTVTPK	S
3	2::tr|A0A151NFJ9|A0A151NFJ9_ALLMI	Uncharacterized protein OS=Alligator mississippiensis OX=8496 GN=Y1Q_0018187 PE=4 SV=1	3599	84511	362	362	56	56	82.6	754	MPPDMKISSEETVRKYFPETWIWDLIQMDSQGNAVLTLTIPDTITEWKASAFCTSEHSGFGLSPTVSLTAFQPFFLDLTLPYSVVRGEDFPLKATVFNYLAHCIRVSVSLSPCSDFSAAPVEKEEDAYCLCENERKTVSWTVTPKSLGEVEISVSAEALNGGLPCGDKVVEALSNWRKDTIIRKLLVEPEGIPRETTYNSLLCAAEKSAPSPVSLELPQNVVPDSARAYFSVLGDILGTAMHNLHQLLQMPFGCGEQNMVLFAPXXXILDYLNKTGQLKEETKSKAVGYLVSGYQRQLIYKHSDGSYSTFGPHSGQQGNTWLTAFVLKSFAQARRYMYIDSKHIQDAQLWLSSKQKENGCFRSSGMLLNNAIKGGVDDEVTLSAYITIALLEIPLPTTH…	2294	3965	2	1	1	382.888	1145.64	3	1145.64	-0.0011	1	27.43	0.12	R	KTVSWTVTPK	S
3	2::tr|A0A151NFJ9|A0A151NFJ9_ALLMI	Uncharacterized protein OS=Alligator mississippiensis OX=8496 GN=Y1Q_0018187 PE=4 SV=1	3599	84511	362	362	56	56	82.6	754	MPPDMKISSEETVRKYFPETWIWDLIQMDSQGNAVLTLTIPDTITEWKASAFCTSEHSGFGLSPTVSLTAFQPFFLDLTLPYSVVRGEDFPLKATVFNYLAHCIRVSVSLSPCSDFSAAPVEKEEDAYCLCENERKTVSWTVTPKSLGEVEISVSAEALNGGLPCGDKVVEALSNWRKDTIIRKLLVEPEGIPRETTYNSLLCAAEKSAPSPVSLELPQNVVPDSARAYFSVLGDILGTAMHNLHQLLQMPFGCGEQNMVLFAPXXXILDYLNKTGQLKEETKSKAVGYLVSGYQRQLIYKHSDGSYSTFGPHSGQQGNTWLTAFVLKSFAQARRYMYIDSKHIQDAQLWLSSKQKENGCFRSSGMLLNNAIKGGVDDEVTLSAYITIALLEIPLPTTH…	2295	3768	2	1	1	382.889	1145.64	3	1145.64	-0.0004	1	35.39	0.02	R	KTVSWTVTPK	S
3	2::tr|A0A151NFJ9|A0A151NFJ9_ALLMI	Uncharacterized protein OS=Alligator mississippiensis OX=8496 GN=Y1Q_0018187 PE=4 SV=1	3599	84511	362	362	56	56	82.6	754	MPPDMKISSEETVRKYFPETWIWDLIQMDSQGNAVLTLTIPDTITEWKASAFCTSEHSGFGLSPTVSLTAFQPFFLDLTLPYSVVRGEDFPLKATVFNYLAHCIRVSVSLSPCSDFSAAPVEKEEDAYCLCENERKTVSWTVTPKSLGEVEISVSAEALNGGLPCGDKVVEALSNWRKDTIIRKLLVEPEGIPRETTYNSLLCAAEKSAPSPVSLELPQNVVPDSARAYFSVLGDILGTAMHNLHQLLQMPFGCGEQNMVLFAPXXXILDYLNKTGQLKEETKSKAVGYLVSGYQRQLIYKHSDGSYSTFGPHSGQQGNTWLTAFVLKSFAQARRYMYIDSKHIQDAQLWLSSKQKENGCFRSSGMLLNNAIKGGVDDEVTLSAYITIALLEIPLPTTH…	2296	3767	1	1	1	573.83	1145.64	2	1145.64	-0.0001	1	74.95	2.2e-06	R	KTVSWTVTPK	S
3	2::tr|A0A151NFJ9|A0A151NFJ9_ALLMI	Uncharacterized protein OS=Alligator mississippiensis OX=8496 GN=Y1Q_0018187 PE=4 SV=1	3599	84511	362	362	56	56	82.6	754	MPPDMKISSEETVRKYFPETWIWDLIQMDSQGNAVLTLTIPDTITEWKASAFCTSEHSGFGLSPTVSLTAFQPFFLDLTLPYSVVRGEDFPLKATVFNYLAHCIRVSVSLSPCSDFSAAPVEKEEDAYCLCENERKTVSWTVTPKSLGEVEISVSAEALNGGLPCGDKVVEALSNWRKDTIIRKLLVEPEGIPRETTYNSLLCAAEKSAPSPVSLELPQNVVPDSARAYFSVLGDILGTAMHNLHQLLQMPFGCGEQNMVLFAPXXXILDYLNKTGQLKEETKSKAVGYLVSGYQRQLIYKHSDGSYSTFGPHSGQQGNTWLTAFVLKSFAQARRYMYIDSKHIQDAQLWLSSKQKENGCFRSSGMLLNNAIKGGVDDEVTLSAYITIALLEIPLPTTH…	2297	3426	1	1	1	573.83	1145.64	2	1145.64	0.0003	1	58.65	9.3e-05	R	KTVSWTVTPK	S
3	2::tr|A0A151NFJ9|A0A151NFJ9_ALLMI	Uncharacterized protein OS=Alligator mississippiensis OX=8496 GN=Y1Q_0018187 PE=4 SV=1	3599	84511	362	362	56	56	82.6	754	MPPDMKISSEETVRKYFPETWIWDLIQMDSQGNAVLTLTIPDTITEWKASAFCTSEHSGFGLSPTVSLTAFQPFFLDLTLPYSVVRGEDFPLKATVFNYLAHCIRVSVSLSPCSDFSAAPVEKEEDAYCLCENERKTVSWTVTPKSLGEVEISVSAEALNGGLPCGDKVVEALSNWRKDTIIRKLLVEPEGIPRETTYNSLLCAAEKSAPSPVSLELPQNVVPDSARAYFSVLGDILGTAMHNLHQLLQMPFGCGEQNMVLFAPXXXILDYLNKTGQLKEETKSKAVGYLVSGYQRQLIYKHSDGSYSTFGPHSGQQGNTWLTAFVLKSFAQARRYMYIDSKHIQDAQLWLSSKQKENGCFRSSGMLLNNAIKGGVDDEVTLSAYITIALLEIPLPTTH…	2307	6377	1	1	1	574.311	1146.61	2	1146.61	-0.0002	0	70.97	9.7e-06	R	SSGMLLNNAIK	G
3	2::tr|A0A151NFJ9|A0A151NFJ9_ALLMI	Uncharacterized protein OS=Alligator mississippiensis OX=8496 GN=Y1Q_0018187 PE=4 SV=1	3599	84511	362	362	56	56	82.6	754	MPPDMKISSEETVRKYFPETWIWDLIQMDSQGNAVLTLTIPDTITEWKASAFCTSEHSGFGLSPTVSLTAFQPFFLDLTLPYSVVRGEDFPLKATVFNYLAHCIRVSVSLSPCSDFSAAPVEKEEDAYCLCENERKTVSWTVTPKSLGEVEISVSAEALNGGLPCGDKVVEALSNWRKDTIIRKLLVEPEGIPRETTYNSLLCAAEKSAPSPVSLELPQNVVPDSARAYFSVLGDILGTAMHNLHQLLQMPFGCGEQNMVLFAPXXXILDYLNKTGQLKEETKSKAVGYLVSGYQRQLIYKHSDGSYSTFGPHSGQQGNTWLTAFVLKSFAQARRYMYIDSKHIQDAQLWLSSKQKENGCFRSSGMLLNNAIKGGVDDEVTLSAYITIALLEIPLPTTH…	2308	6182	1	1	1	574.311	1146.61	2	1146.61	0.0004	0	69.56	1.4e-05	R	SSGMLLNNAIK	G
3	2::tr|A0A151NFJ9|A0A151NFJ9_ALLMI	Uncharacterized protein OS=Alligator mississippiensis OX=8496 GN=Y1Q_0018187 PE=4 SV=1	3599	84511	362	362	56	56	82.6	754	MPPDMKISSEETVRKYFPETWIWDLIQMDSQGNAVLTLTIPDTITEWKASAFCTSEHSGFGLSPTVSLTAFQPFFLDLTLPYSVVRGEDFPLKATVFNYLAHCIRVSVSLSPCSDFSAAPVEKEEDAYCLCENERKTVSWTVTPKSLGEVEISVSAEALNGGLPCGDKVVEALSNWRKDTIIRKLLVEPEGIPRETTYNSLLCAAEKSAPSPVSLELPQNVVPDSARAYFSVLGDILGTAMHNLHQLLQMPFGCGEQNMVLFAPXXXILDYLNKTGQLKEETKSKAVGYLVSGYQRQLIYKHSDGSYSTFGPHSGQQGNTWLTAFVLKSFAQARRYMYIDSKHIQDAQLWLSSKQKENGCFRSSGMLLNNAIKGGVDDEVTLSAYITIALLEIPLPTTH…	2346	7283	1	1	1	574.802	1147.59	2	1147.59	-0.0007	0	77	2.3e-06	R	SSGMLLNNAIK	G
3	2::tr|A0A151NFJ9|A0A151NFJ9_ALLMI	Uncharacterized protein OS=Alligator mississippiensis OX=8496 GN=Y1Q_0018187 PE=4 SV=1	3599	84511	362	362	56	56	82.6	754	MPPDMKISSEETVRKYFPETWIWDLIQMDSQGNAVLTLTIPDTITEWKASAFCTSEHSGFGLSPTVSLTAFQPFFLDLTLPYSVVRGEDFPLKATVFNYLAHCIRVSVSLSPCSDFSAAPVEKEEDAYCLCENERKTVSWTVTPKSLGEVEISVSAEALNGGLPCGDKVVEALSNWRKDTIIRKLLVEPEGIPRETTYNSLLCAAEKSAPSPVSLELPQNVVPDSARAYFSVLGDILGTAMHNLHQLLQMPFGCGEQNMVLFAPXXXILDYLNKTGQLKEETKSKAVGYLVSGYQRQLIYKHSDGSYSTFGPHSGQQGNTWLTAFVLKSFAQARRYMYIDSKHIQDAQLWLSSKQKENGCFRSSGMLLNNAIKGGVDDEVTLSAYITIALLEIPLPTTH…	2516	6224	1	1	1	588.818	1175.62	2	1175.62	-0.0012	0	61.42	8.3e-05	R	LSSNMAIVDVK	M
3	2::tr|A0A151NFJ9|A0A151NFJ9_ALLMI	Uncharacterized protein OS=Alligator mississippiensis OX=8496 GN=Y1Q_0018187 PE=4 SV=1	3599	84511	362	362	56	56	82.6	754	MPPDMKISSEETVRKYFPETWIWDLIQMDSQGNAVLTLTIPDTITEWKASAFCTSEHSGFGLSPTVSLTAFQPFFLDLTLPYSVVRGEDFPLKATVFNYLAHCIRVSVSLSPCSDFSAAPVEKEEDAYCLCENERKTVSWTVTPKSLGEVEISVSAEALNGGLPCGDKVVEALSNWRKDTIIRKLLVEPEGIPRETTYNSLLCAAEKSAPSPVSLELPQNVVPDSARAYFSVLGDILGTAMHNLHQLLQMPFGCGEQNMVLFAPXXXILDYLNKTGQLKEETKSKAVGYLVSGYQRQLIYKHSDGSYSTFGPHSGQQGNTWLTAFVLKSFAQARRYMYIDSKHIQDAQLWLSSKQKENGCFRSSGMLLNNAIKGGVDDEVTLSAYITIALLEIPLPTTH…	2520	6028	1	1	1	588.818	1175.62	2	1175.62	0.0003	0	27.45	0.21	R	LSSNMAIVDVK	M
3	2::tr|A0A151NFJ9|A0A151NFJ9_ALLMI	Uncharacterized protein OS=Alligator mississippiensis OX=8496 GN=Y1Q_0018187 PE=4 SV=1	3599	84511	362	362	56	56	82.6	754	MPPDMKISSEETVRKYFPETWIWDLIQMDSQGNAVLTLTIPDTITEWKASAFCTSEHSGFGLSPTVSLTAFQPFFLDLTLPYSVVRGEDFPLKATVFNYLAHCIRVSVSLSPCSDFSAAPVEKEEDAYCLCENERKTVSWTVTPKSLGEVEISVSAEALNGGLPCGDKVVEALSNWRKDTIIRKLLVEPEGIPRETTYNSLLCAAEKSAPSPVSLELPQNVVPDSARAYFSVLGDILGTAMHNLHQLLQMPFGCGEQNMVLFAPXXXILDYLNKTGQLKEETKSKAVGYLVSGYQRQLIYKHSDGSYSTFGPHSGQQGNTWLTAFVLKSFAQARRYMYIDSKHIQDAQLWLSSKQKENGCFRSSGMLLNNAIKGGVDDEVTLSAYITIALLEIPLPTTH…	2521	6616	1	1	1	588.818	1175.62	2	1175.62	0.0004	0	90.01	1.2e-07	R	LSSNMAIVDVK	M
3	2::tr|A0A151NFJ9|A0A151NFJ9_ALLMI	Uncharacterized protein OS=Alligator mississippiensis OX=8496 GN=Y1Q_0018187 PE=4 SV=1	3599	84511	362	362	56	56	82.6	754	MPPDMKISSEETVRKYFPETWIWDLIQMDSQGNAVLTLTIPDTITEWKASAFCTSEHSGFGLSPTVSLTAFQPFFLDLTLPYSVVRGEDFPLKATVFNYLAHCIRVSVSLSPCSDFSAAPVEKEEDAYCLCENERKTVSWTVTPKSLGEVEISVSAEALNGGLPCGDKVVEALSNWRKDTIIRKLLVEPEGIPRETTYNSLLCAAEKSAPSPVSLELPQNVVPDSARAYFSVLGDILGTAMHNLHQLLQMPFGCGEQNMVLFAPXXXILDYLNKTGQLKEETKSKAVGYLVSGYQRQLIYKHSDGSYSTFGPHSGQQGNTWLTAFVLKSFAQARRYMYIDSKHIQDAQLWLSSKQKENGCFRSSGMLLNNAIKGGVDDEVTLSAYITIALLEIPLPTTH…	2522	6417	1	1	1	588.819	1175.62	2	1175.62	0.001	0	92.24	7e-08	R	LSSNMAIVDVK	M
3	2::tr|A0A151NFJ9|A0A151NFJ9_ALLMI	Uncharacterized protein OS=Alligator mississippiensis OX=8496 GN=Y1Q_0018187 PE=4 SV=1	3599	84511	362	362	56	56	82.6	754	MPPDMKISSEETVRKYFPETWIWDLIQMDSQGNAVLTLTIPDTITEWKASAFCTSEHSGFGLSPTVSLTAFQPFFLDLTLPYSVVRGEDFPLKATVFNYLAHCIRVSVSLSPCSDFSAAPVEKEEDAYCLCENERKTVSWTVTPKSLGEVEISVSAEALNGGLPCGDKVVEALSNWRKDTIIRKLLVEPEGIPRETTYNSLLCAAEKSAPSPVSLELPQNVVPDSARAYFSVLGDILGTAMHNLHQLLQMPFGCGEQNMVLFAPXXXILDYLNKTGQLKEETKSKAVGYLVSGYQRQLIYKHSDGSYSTFGPHSGQQGNTWLTAFVLKSFAQARRYMYIDSKHIQDAQLWLSSKQKENGCFRSSGMLLNNAIKGGVDDEVTLSAYITIALLEIPLPTTH…	2527	6938	1	1	1	589.311	1176.61	2	1176.61	0.0014	0	90.69	1.1e-07	R	LSSNMAIVDVK	M
3	2::tr|A0A151NFJ9|A0A151NFJ9_ALLMI	Uncharacterized protein OS=Alligator mississippiensis OX=8496 GN=Y1Q_0018187 PE=4 SV=1	3599	84511	362	362	56	56	82.6	754	MPPDMKISSEETVRKYFPETWIWDLIQMDSQGNAVLTLTIPDTITEWKASAFCTSEHSGFGLSPTVSLTAFQPFFLDLTLPYSVVRGEDFPLKATVFNYLAHCIRVSVSLSPCSDFSAAPVEKEEDAYCLCENERKTVSWTVTPKSLGEVEISVSAEALNGGLPCGDKVVEALSNWRKDTIIRKLLVEPEGIPRETTYNSLLCAAEKSAPSPVSLELPQNVVPDSARAYFSVLGDILGTAMHNLHQLLQMPFGCGEQNMVLFAPXXXILDYLNKTGQLKEETKSKAVGYLVSGYQRQLIYKHSDGSYSTFGPHSGQQGNTWLTAFVLKSFAQARRYMYIDSKHIQDAQLWLSSKQKENGCFRSSGMLLNNAIKGGVDDEVTLSAYITIALLEIPLPTTH…	2628	4912	1	1	1	596.815	1191.62	2	1191.62	-0.0012	0	46.88	0.0022	R	LSSNMAIVDVK	M
3	2::tr|A0A151NFJ9|A0A151NFJ9_ALLMI	Uncharacterized protein OS=Alligator mississippiensis OX=8496 GN=Y1Q_0018187 PE=4 SV=1	3599	84511	362	362	56	56	82.6	754	MPPDMKISSEETVRKYFPETWIWDLIQMDSQGNAVLTLTIPDTITEWKASAFCTSEHSGFGLSPTVSLTAFQPFFLDLTLPYSVVRGEDFPLKATVFNYLAHCIRVSVSLSPCSDFSAAPVEKEEDAYCLCENERKTVSWTVTPKSLGEVEISVSAEALNGGLPCGDKVVEALSNWRKDTIIRKLLVEPEGIPRETTYNSLLCAAEKSAPSPVSLELPQNVVPDSARAYFSVLGDILGTAMHNLHQLLQMPFGCGEQNMVLFAPXXXILDYLNKTGQLKEETKSKAVGYLVSGYQRQLIYKHSDGSYSTFGPHSGQQGNTWLTAFVLKSFAQARRYMYIDSKHIQDAQLWLSSKQKENGCFRSSGMLLNNAIKGGVDDEVTLSAYITIALLEIPLPTTH…	2629	4723	1	1	1	596.816	1191.62	2	1191.62	-0.0002	0	90.94	8.8e-08	R	LSSNMAIVDVK	M
3	2::tr|A0A151NFJ9|A0A151NFJ9_ALLMI	Uncharacterized protein OS=Alligator mississippiensis OX=8496 GN=Y1Q_0018187 PE=4 SV=1	3599	84511	362	362	56	56	82.6	754	MPPDMKISSEETVRKYFPETWIWDLIQMDSQGNAVLTLTIPDTITEWKASAFCTSEHSGFGLSPTVSLTAFQPFFLDLTLPYSVVRGEDFPLKATVFNYLAHCIRVSVSLSPCSDFSAAPVEKEEDAYCLCENERKTVSWTVTPKSLGEVEISVSAEALNGGLPCGDKVVEALSNWRKDTIIRKLLVEPEGIPRETTYNSLLCAAEKSAPSPVSLELPQNVVPDSARAYFSVLGDILGTAMHNLHQLLQMPFGCGEQNMVLFAPXXXILDYLNKTGQLKEETKSKAVGYLVSGYQRQLIYKHSDGSYSTFGPHSGQQGNTWLTAFVLKSFAQARRYMYIDSKHIQDAQLWLSSKQKENGCFRSSGMLLNNAIKGGVDDEVTLSAYITIALLEIPLPTTH…	2630	5140	1	1	1	596.816	1191.62	2	1191.62	0.0007	0	96.7	2.3e-08	R	LSSNMAIVDVK	M
3	2::tr|A0A151NFJ9|A0A151NFJ9_ALLMI	Uncharacterized protein OS=Alligator mississippiensis OX=8496 GN=Y1Q_0018187 PE=4 SV=1	3599	84511	362	362	56	56	82.6	754	MPPDMKISSEETVRKYFPETWIWDLIQMDSQGNAVLTLTIPDTITEWKASAFCTSEHSGFGLSPTVSLTAFQPFFLDLTLPYSVVRGEDFPLKATVFNYLAHCIRVSVSLSPCSDFSAAPVEKEEDAYCLCENERKTVSWTVTPKSLGEVEISVSAEALNGGLPCGDKVVEALSNWRKDTIIRKLLVEPEGIPRETTYNSLLCAAEKSAPSPVSLELPQNVVPDSARAYFSVLGDILGTAMHNLHQLLQMPFGCGEQNMVLFAPXXXILDYLNKTGQLKEETKSKAVGYLVSGYQRQLIYKHSDGSYSTFGPHSGQQGNTWLTAFVLKSFAQARRYMYIDSKHIQDAQLWLSSKQKENGCFRSSGMLLNNAIKGGVDDEVTLSAYITIALLEIPLPTTH…	2636	6131	2	1	1	597.314	1192.61	2	1192.6	0.0132	0	25.19	0.31	R	LSSNMAIVDVK	M
3	2::tr|A0A151NFJ9|A0A151NFJ9_ALLMI	Uncharacterized protein OS=Alligator mississippiensis OX=8496 GN=Y1Q_0018187 PE=4 SV=1	3599	84511	362	362	56	56	82.6	754	MPPDMKISSEETVRKYFPETWIWDLIQMDSQGNAVLTLTIPDTITEWKASAFCTSEHSGFGLSPTVSLTAFQPFFLDLTLPYSVVRGEDFPLKATVFNYLAHCIRVSVSLSPCSDFSAAPVEKEEDAYCLCENERKTVSWTVTPKSLGEVEISVSAEALNGGLPCGDKVVEALSNWRKDTIIRKLLVEPEGIPRETTYNSLLCAAEKSAPSPVSLELPQNVVPDSARAYFSVLGDILGTAMHNLHQLLQMPFGCGEQNMVLFAPXXXILDYLNKTGQLKEETKSKAVGYLVSGYQRQLIYKHSDGSYSTFGPHSGQQGNTWLTAFVLKSFAQARRYMYIDSKHIQDAQLWLSSKQKENGCFRSSGMLLNNAIKGGVDDEVTLSAYITIALLEIPLPTTH…	2712	4981	1	1	1	401.556	1201.65	3	1201.65	0.0006	1	29.73	0.12	K	VVEALSNWRK	D
3	2::tr|A0A151NFJ9|A0A151NFJ9_ALLMI	Uncharacterized protein OS=Alligator mississippiensis OX=8496 GN=Y1Q_0018187 PE=4 SV=1	3599	84511	362	362	56	56	82.6	754	MPPDMKISSEETVRKYFPETWIWDLIQMDSQGNAVLTLTIPDTITEWKASAFCTSEHSGFGLSPTVSLTAFQPFFLDLTLPYSVVRGEDFPLKATVFNYLAHCIRVSVSLSPCSDFSAAPVEKEEDAYCLCENERKTVSWTVTPKSLGEVEISVSAEALNGGLPCGDKVVEALSNWRKDTIIRKLLVEPEGIPRETTYNSLLCAAEKSAPSPVSLELPQNVVPDSARAYFSVLGDILGTAMHNLHQLLQMPFGCGEQNMVLFAPXXXILDYLNKTGQLKEETKSKAVGYLVSGYQRQLIYKHSDGSYSTFGPHSGQQGNTWLTAFVLKSFAQARRYMYIDSKHIQDAQLWLSSKQKENGCFRSSGMLLNNAIKGGVDDEVTLSAYITIALLEIPLPTTH…	2713	5343	1	1	1	601.83	1201.65	2	1201.65	0.0006	1	51.14	0.00089	K	VVEALSNWRK	D
3	2::tr|A0A151NFJ9|A0A151NFJ9_ALLMI	Uncharacterized protein OS=Alligator mississippiensis OX=8496 GN=Y1Q_0018187 PE=4 SV=1	3599	84511	362	362	56	56	82.6	754	MPPDMKISSEETVRKYFPETWIWDLIQMDSQGNAVLTLTIPDTITEWKASAFCTSEHSGFGLSPTVSLTAFQPFFLDLTLPYSVVRGEDFPLKATVFNYLAHCIRVSVSLSPCSDFSAAPVEKEEDAYCLCENERKTVSWTVTPKSLGEVEISVSAEALNGGLPCGDKVVEALSNWRKDTIIRKLLVEPEGIPRETTYNSLLCAAEKSAPSPVSLELPQNVVPDSARAYFSVLGDILGTAMHNLHQLLQMPFGCGEQNMVLFAPXXXILDYLNKTGQLKEETKSKAVGYLVSGYQRQLIYKHSDGSYSTFGPHSGQQGNTWLTAFVLKSFAQARRYMYIDSKHIQDAQLWLSSKQKENGCFRSSGMLLNNAIKGGVDDEVTLSAYITIALLEIPLPTTH…	2765	11251	1	1	1	604.854	1207.69	2	1207.7	-0.0034	0	48.79	0.00037	K	ALLAYAFALAGK	V
3	2::tr|A0A151NFJ9|A0A151NFJ9_ALLMI	Uncharacterized protein OS=Alligator mississippiensis OX=8496 GN=Y1Q_0018187 PE=4 SV=1	3599	84511	362	362	56	56	82.6	754	MPPDMKISSEETVRKYFPETWIWDLIQMDSQGNAVLTLTIPDTITEWKASAFCTSEHSGFGLSPTVSLTAFQPFFLDLTLPYSVVRGEDFPLKATVFNYLAHCIRVSVSLSPCSDFSAAPVEKEEDAYCLCENERKTVSWTVTPKSLGEVEISVSAEALNGGLPCGDKVVEALSNWRKDTIIRKLLVEPEGIPRETTYNSLLCAAEKSAPSPVSLELPQNVVPDSARAYFSVLGDILGTAMHNLHQLLQMPFGCGEQNMVLFAPXXXILDYLNKTGQLKEETKSKAVGYLVSGYQRQLIYKHSDGSYSTFGPHSGQQGNTWLTAFVLKSFAQARRYMYIDSKHIQDAQLWLSSKQKENGCFRSSGMLLNNAIKGGVDDEVTLSAYITIALLEIPLPTTH…	2767	11362	1	1	1	604.854	1207.69	2	1207.7	-0.0024	0	39.03	0.0036	K	ALLAYAFALAGK	V
3	2::tr|A0A151NFJ9|A0A151NFJ9_ALLMI	Uncharacterized protein OS=Alligator mississippiensis OX=8496 GN=Y1Q_0018187 PE=4 SV=1	3599	84511	362	362	56	56	82.6	754	MPPDMKISSEETVRKYFPETWIWDLIQMDSQGNAVLTLTIPDTITEWKASAFCTSEHSGFGLSPTVSLTAFQPFFLDLTLPYSVVRGEDFPLKATVFNYLAHCIRVSVSLSPCSDFSAAPVEKEEDAYCLCENERKTVSWTVTPKSLGEVEISVSAEALNGGLPCGDKVVEALSNWRKDTIIRKLLVEPEGIPRETTYNSLLCAAEKSAPSPVSLELPQNVVPDSARAYFSVLGDILGTAMHNLHQLLQMPFGCGEQNMVLFAPXXXILDYLNKTGQLKEETKSKAVGYLVSGYQRQLIYKHSDGSYSTFGPHSGQQGNTWLTAFVLKSFAQARRYMYIDSKHIQDAQLWLSSKQKENGCFRSSGMLLNNAIKGGVDDEVTLSAYITIALLEIPLPTTH…	2769	11017	1	1	1	604.855	1207.7	2	1207.7	-0.0013	0	49.95	0.00029	K	ALLAYAFALAGK	V
3	2::tr|A0A151NFJ9|A0A151NFJ9_ALLMI	Uncharacterized protein OS=Alligator mississippiensis OX=8496 GN=Y1Q_0018187 PE=4 SV=1	3599	84511	362	362	56	56	82.6	754	MPPDMKISSEETVRKYFPETWIWDLIQMDSQGNAVLTLTIPDTITEWKASAFCTSEHSGFGLSPTVSLTAFQPFFLDLTLPYSVVRGEDFPLKATVFNYLAHCIRVSVSLSPCSDFSAAPVEKEEDAYCLCENERKTVSWTVTPKSLGEVEISVSAEALNGGLPCGDKVVEALSNWRKDTIIRKLLVEPEGIPRETTYNSLLCAAEKSAPSPVSLELPQNVVPDSARAYFSVLGDILGTAMHNLHQLLQMPFGCGEQNMVLFAPXXXILDYLNKTGQLKEETKSKAVGYLVSGYQRQLIYKHSDGSYSTFGPHSGQQGNTWLTAFVLKSFAQARRYMYIDSKHIQDAQLWLSSKQKENGCFRSSGMLLNNAIKGGVDDEVTLSAYITIALLEIPLPTTH…	2770	10642	1	1	1	604.855	1207.7	2	1207.7	-0.001	0	48.96	0.00037	K	ALLAYAFALAGK	V
3	2::tr|A0A151NFJ9|A0A151NFJ9_ALLMI	Uncharacterized protein OS=Alligator mississippiensis OX=8496 GN=Y1Q_0018187 PE=4 SV=1	3599	84511	362	362	56	56	82.6	754	MPPDMKISSEETVRKYFPETWIWDLIQMDSQGNAVLTLTIPDTITEWKASAFCTSEHSGFGLSPTVSLTAFQPFFLDLTLPYSVVRGEDFPLKATVFNYLAHCIRVSVSLSPCSDFSAAPVEKEEDAYCLCENERKTVSWTVTPKSLGEVEISVSAEALNGGLPCGDKVVEALSNWRKDTIIRKLLVEPEGIPRETTYNSLLCAAEKSAPSPVSLELPQNVVPDSARAYFSVLGDILGTAMHNLHQLLQMPFGCGEQNMVLFAPXXXILDYLNKTGQLKEETKSKAVGYLVSGYQRQLIYKHSDGSYSTFGPHSGQQGNTWLTAFVLKSFAQARRYMYIDSKHIQDAQLWLSSKQKENGCFRSSGMLLNNAIKGGVDDEVTLSAYITIALLEIPLPTTH…	2773	11141	1	1	1	604.855	1207.7	2	1207.7	-0.0007	0	43.21	0.0013	K	ALLAYAFALAGK	V
3	2::tr|A0A151NFJ9|A0A151NFJ9_ALLMI	Uncharacterized protein OS=Alligator mississippiensis OX=8496 GN=Y1Q_0018187 PE=4 SV=1	3599	84511	362	362	56	56	82.6	754	MPPDMKISSEETVRKYFPETWIWDLIQMDSQGNAVLTLTIPDTITEWKASAFCTSEHSGFGLSPTVSLTAFQPFFLDLTLPYSVVRGEDFPLKATVFNYLAHCIRVSVSLSPCSDFSAAPVEKEEDAYCLCENERKTVSWTVTPKSLGEVEISVSAEALNGGLPCGDKVVEALSNWRKDTIIRKLLVEPEGIPRETTYNSLLCAAEKSAPSPVSLELPQNVVPDSARAYFSVLGDILGTAMHNLHQLLQMPFGCGEQNMVLFAPXXXILDYLNKTGQLKEETKSKAVGYLVSGYQRQLIYKHSDGSYSTFGPHSGQQGNTWLTAFVLKSFAQARRYMYIDSKHIQDAQLWLSSKQKENGCFRSSGMLLNNAIKGGVDDEVTLSAYITIALLEIPLPTTH…	2775	10497	1	1	1	604.856	1207.7	2	1207.7	0.0001	0	49.8	0.00029	K	ALLAYAFALAGK	V
3	2::tr|A0A151NFJ9|A0A151NFJ9_ALLMI	Uncharacterized protein OS=Alligator mississippiensis OX=8496 GN=Y1Q_0018187 PE=4 SV=1	3599	84511	362	362	56	56	82.6	754	MPPDMKISSEETVRKYFPETWIWDLIQMDSQGNAVLTLTIPDTITEWKASAFCTSEHSGFGLSPTVSLTAFQPFFLDLTLPYSVVRGEDFPLKATVFNYLAHCIRVSVSLSPCSDFSAAPVEKEEDAYCLCENERKTVSWTVTPKSLGEVEISVSAEALNGGLPCGDKVVEALSNWRKDTIIRKLLVEPEGIPRETTYNSLLCAAEKSAPSPVSLELPQNVVPDSARAYFSVLGDILGTAMHNLHQLLQMPFGCGEQNMVLFAPXXXILDYLNKTGQLKEETKSKAVGYLVSGYQRQLIYKHSDGSYSTFGPHSGQQGNTWLTAFVLKSFAQARRYMYIDSKHIQDAQLWLSSKQKENGCFRSSGMLLNNAIKGGVDDEVTLSAYITIALLEIPLPTTH…	2779	10771	1	1	1	604.856	1207.7	2	1207.7	0.0018	0	50.17	0.00027	K	ALLAYAFALAGK	V
3	2::tr|A0A151NFJ9|A0A151NFJ9_ALLMI	Uncharacterized protein OS=Alligator mississippiensis OX=8496 GN=Y1Q_0018187 PE=4 SV=1	3599	84511	362	362	56	56	82.6	754	MPPDMKISSEETVRKYFPETWIWDLIQMDSQGNAVLTLTIPDTITEWKASAFCTSEHSGFGLSPTVSLTAFQPFFLDLTLPYSVVRGEDFPLKATVFNYLAHCIRVSVSLSPCSDFSAAPVEKEEDAYCLCENERKTVSWTVTPKSLGEVEISVSAEALNGGLPCGDKVVEALSNWRKDTIIRKLLVEPEGIPRETTYNSLLCAAEKSAPSPVSLELPQNVVPDSARAYFSVLGDILGTAMHNLHQLLQMPFGCGEQNMVLFAPXXXILDYLNKTGQLKEETKSKAVGYLVSGYQRQLIYKHSDGSYSTFGPHSGQQGNTWLTAFVLKSFAQARRYMYIDSKHIQDAQLWLSSKQKENGCFRSSGMLLNNAIKGGVDDEVTLSAYITIALLEIPLPTTH…	2800	6281	1	1	1	606.822	1211.63	2	1211.63	-0.0007	0	49.69	0.00077	K	AVGYLVSGYQR	Q
3	2::tr|A0A151NFJ9|A0A151NFJ9_ALLMI	Uncharacterized protein OS=Alligator mississippiensis OX=8496 GN=Y1Q_0018187 PE=4 SV=1	3599	84511	362	362	56	56	82.6	754	MPPDMKISSEETVRKYFPETWIWDLIQMDSQGNAVLTLTIPDTITEWKASAFCTSEHSGFGLSPTVSLTAFQPFFLDLTLPYSVVRGEDFPLKATVFNYLAHCIRVSVSLSPCSDFSAAPVEKEEDAYCLCENERKTVSWTVTPKSLGEVEISVSAEALNGGLPCGDKVVEALSNWRKDTIIRKLLVEPEGIPRETTYNSLLCAAEKSAPSPVSLELPQNVVPDSARAYFSVLGDILGTAMHNLHQLLQMPFGCGEQNMVLFAPXXXILDYLNKTGQLKEETKSKAVGYLVSGYQRQLIYKHSDGSYSTFGPHSGQQGNTWLTAFVLKSFAQARRYMYIDSKHIQDAQLWLSSKQKENGCFRSSGMLLNNAIKGGVDDEVTLSAYITIALLEIPLPTTH…	2801	6016	1	1	1	404.884	1211.63	3	1211.63	0.0006	0	39.52	0.0081	K	AVGYLVSGYQR	Q
3	2::tr|A0A151NFJ9|A0A151NFJ9_ALLMI	Uncharacterized protein OS=Alligator mississippiensis OX=8496 GN=Y1Q_0018187 PE=4 SV=1	3599	84511	362	362	56	56	82.6	754	MPPDMKISSEETVRKYFPETWIWDLIQMDSQGNAVLTLTIPDTITEWKASAFCTSEHSGFGLSPTVSLTAFQPFFLDLTLPYSVVRGEDFPLKATVFNYLAHCIRVSVSLSPCSDFSAAPVEKEEDAYCLCENERKTVSWTVTPKSLGEVEISVSAEALNGGLPCGDKVVEALSNWRKDTIIRKLLVEPEGIPRETTYNSLLCAAEKSAPSPVSLELPQNVVPDSARAYFSVLGDILGTAMHNLHQLLQMPFGCGEQNMVLFAPXXXILDYLNKTGQLKEETKSKAVGYLVSGYQRQLIYKHSDGSYSTFGPHSGQQGNTWLTAFVLKSFAQARRYMYIDSKHIQDAQLWLSSKQKENGCFRSSGMLLNNAIKGGVDDEVTLSAYITIALLEIPLPTTH…	2802	6006	1	1	1	606.823	1211.63	2	1211.63	0.0007	0	57.13	0.00014	K	AVGYLVSGYQR	Q
3	2::tr|A0A151NFJ9|A0A151NFJ9_ALLMI	Uncharacterized protein OS=Alligator mississippiensis OX=8496 GN=Y1Q_0018187 PE=4 SV=1	3599	84511	362	362	56	56	82.6	754	MPPDMKISSEETVRKYFPETWIWDLIQMDSQGNAVLTLTIPDTITEWKASAFCTSEHSGFGLSPTVSLTAFQPFFLDLTLPYSVVRGEDFPLKATVFNYLAHCIRVSVSLSPCSDFSAAPVEKEEDAYCLCENERKTVSWTVTPKSLGEVEISVSAEALNGGLPCGDKVVEALSNWRKDTIIRKLLVEPEGIPRETTYNSLLCAAEKSAPSPVSLELPQNVVPDSARAYFSVLGDILGTAMHNLHQLLQMPFGCGEQNMVLFAPXXXILDYLNKTGQLKEETKSKAVGYLVSGYQRQLIYKHSDGSYSTFGPHSGQQGNTWLTAFVLKSFAQARRYMYIDSKHIQDAQLWLSSKQKENGCFRSSGMLLNNAIKGGVDDEVTLSAYITIALLEIPLPTTH…	3042	5710	1	1	1	625.876	1249.74	2	1249.74	-0.0009	1	51.72	0.00012	R	KLLVEPEGIPR	E
3	2::tr|A0A151NFJ9|A0A151NFJ9_ALLMI	Uncharacterized protein OS=Alligator mississippiensis OX=8496 GN=Y1Q_0018187 PE=4 SV=1	3599	84511	362	362	56	56	82.6	754	MPPDMKISSEETVRKYFPETWIWDLIQMDSQGNAVLTLTIPDTITEWKASAFCTSEHSGFGLSPTVSLTAFQPFFLDLTLPYSVVRGEDFPLKATVFNYLAHCIRVSVSLSPCSDFSAAPVEKEEDAYCLCENERKTVSWTVTPKSLGEVEISVSAEALNGGLPCGDKVVEALSNWRKDTIIRKLLVEPEGIPRETTYNSLLCAAEKSAPSPVSLELPQNVVPDSARAYFSVLGDILGTAMHNLHQLLQMPFGCGEQNMVLFAPXXXILDYLNKTGQLKEETKSKAVGYLVSGYQRQLIYKHSDGSYSTFGPHSGQQGNTWLTAFVLKSFAQARRYMYIDSKHIQDAQLWLSSKQKENGCFRSSGMLLNNAIKGGVDDEVTLSAYITIALLEIPLPTTH…	3043	5709	1	1	1	417.587	1249.74	3	1249.74	0.0003	1	46.93	0.00027	R	KLLVEPEGIPR	E
3	2::tr|A0A151NFJ9|A0A151NFJ9_ALLMI	Uncharacterized protein OS=Alligator mississippiensis OX=8496 GN=Y1Q_0018187 PE=4 SV=1	3599	84511	362	362	56	56	82.6	754	MPPDMKISSEETVRKYFPETWIWDLIQMDSQGNAVLTLTIPDTITEWKASAFCTSEHSGFGLSPTVSLTAFQPFFLDLTLPYSVVRGEDFPLKATVFNYLAHCIRVSVSLSPCSDFSAAPVEKEEDAYCLCENERKTVSWTVTPKSLGEVEISVSAEALNGGLPCGDKVVEALSNWRKDTIIRKLLVEPEGIPRETTYNSLLCAAEKSAPSPVSLELPQNVVPDSARAYFSVLGDILGTAMHNLHQLLQMPFGCGEQNMVLFAPXXXILDYLNKTGQLKEETKSKAVGYLVSGYQRQLIYKHSDGSYSTFGPHSGQQGNTWLTAFVLKSFAQARRYMYIDSKHIQDAQLWLSSKQKENGCFRSSGMLLNNAIKGGVDDEVTLSAYITIALLEIPLPTTH…	3044	5515	1	1	1	417.587	1249.74	3	1249.74	0.0004	1	41.56	0.00093	R	KLLVEPEGIPR	E
3	2::tr|A0A151NFJ9|A0A151NFJ9_ALLMI	Uncharacterized protein OS=Alligator mississippiensis OX=8496 GN=Y1Q_0018187 PE=4 SV=1	3599	84511	362	362	56	56	82.6	754	MPPDMKISSEETVRKYFPETWIWDLIQMDSQGNAVLTLTIPDTITEWKASAFCTSEHSGFGLSPTVSLTAFQPFFLDLTLPYSVVRGEDFPLKATVFNYLAHCIRVSVSLSPCSDFSAAPVEKEEDAYCLCENERKTVSWTVTPKSLGEVEISVSAEALNGGLPCGDKVVEALSNWRKDTIIRKLLVEPEGIPRETTYNSLLCAAEKSAPSPVSLELPQNVVPDSARAYFSVLGDILGTAMHNLHQLLQMPFGCGEQNMVLFAPXXXILDYLNKTGQLKEETKSKAVGYLVSGYQRQLIYKHSDGSYSTFGPHSGQQGNTWLTAFVLKSFAQARRYMYIDSKHIQDAQLWLSSKQKENGCFRSSGMLLNNAIKGGVDDEVTLSAYITIALLEIPLPTTH…	3045	5523	1	1	1	625.877	1249.74	2	1249.74	0.0007	1	56.07	3.3e-05	R	KLLVEPEGIPR	E
3	2::tr|A0A151NFJ9|A0A151NFJ9_ALLMI	Uncharacterized protein OS=Alligator mississippiensis OX=8496 GN=Y1Q_0018187 PE=4 SV=1	3599	84511	362	362	56	56	82.6	754	MPPDMKISSEETVRKYFPETWIWDLIQMDSQGNAVLTLTIPDTITEWKASAFCTSEHSGFGLSPTVSLTAFQPFFLDLTLPYSVVRGEDFPLKATVFNYLAHCIRVSVSLSPCSDFSAAPVEKEEDAYCLCENERKTVSWTVTPKSLGEVEISVSAEALNGGLPCGDKVVEALSNWRKDTIIRKLLVEPEGIPRETTYNSLLCAAEKSAPSPVSLELPQNVVPDSARAYFSVLGDILGTAMHNLHQLLQMPFGCGEQNMVLFAPXXXILDYLNKTGQLKEETKSKAVGYLVSGYQRQLIYKHSDGSYSTFGPHSGQQGNTWLTAFVLKSFAQARRYMYIDSKHIQDAQLWLSSKQKENGCFRSSGMLLNNAIKGGVDDEVTLSAYITIALLEIPLPTTH…	3046	5926	1	1	1	417.587	1249.74	3	1249.74	0.0009	1	49.83	0.00014	R	KLLVEPEGIPR	E
3	2::tr|A0A151NFJ9|A0A151NFJ9_ALLMI	Uncharacterized protein OS=Alligator mississippiensis OX=8496 GN=Y1Q_0018187 PE=4 SV=1	3599	84511	362	362	56	56	82.6	754	MPPDMKISSEETVRKYFPETWIWDLIQMDSQGNAVLTLTIPDTITEWKASAFCTSEHSGFGLSPTVSLTAFQPFFLDLTLPYSVVRGEDFPLKATVFNYLAHCIRVSVSLSPCSDFSAAPVEKEEDAYCLCENERKTVSWTVTPKSLGEVEISVSAEALNGGLPCGDKVVEALSNWRKDTIIRKLLVEPEGIPRETTYNSLLCAAEKSAPSPVSLELPQNVVPDSARAYFSVLGDILGTAMHNLHQLLQMPFGCGEQNMVLFAPXXXILDYLNKTGQLKEETKSKAVGYLVSGYQRQLIYKHSDGSYSTFGPHSGQQGNTWLTAFVLKSFAQARRYMYIDSKHIQDAQLWLSSKQKENGCFRSSGMLLNNAIKGGVDDEVTLSAYITIALLEIPLPTTH…	3613	4974	1	1	1	666.869	1331.72	2	1331.72	0	1	68.75	1.2e-05	K	RLSSNMAIVDVK	M
3	2::tr|A0A151NFJ9|A0A151NFJ9_ALLMI	Uncharacterized protein OS=Alligator mississippiensis OX=8496 GN=Y1Q_0018187 PE=4 SV=1	3599	84511	362	362	56	56	82.6	754	MPPDMKISSEETVRKYFPETWIWDLIQMDSQGNAVLTLTIPDTITEWKASAFCTSEHSGFGLSPTVSLTAFQPFFLDLTLPYSVVRGEDFPLKATVFNYLAHCIRVSVSLSPCSDFSAAPVEKEEDAYCLCENERKTVSWTVTPKSLGEVEISVSAEALNGGLPCGDKVVEALSNWRKDTIIRKLLVEPEGIPRETTYNSLLCAAEKSAPSPVSLELPQNVVPDSARAYFSVLGDILGTAMHNLHQLLQMPFGCGEQNMVLFAPXXXILDYLNKTGQLKEETKSKAVGYLVSGYQRQLIYKHSDGSYSTFGPHSGQQGNTWLTAFVLKSFAQARRYMYIDSKHIQDAQLWLSSKQKENGCFRSSGMLLNNAIKGGVDDEVTLSAYITIALLEIPLPTTH…	4046	6118	1	1	1	690.327	1378.64	2	1378.65	-0.0076	0	73.5	4.7e-06	K	DDGATTVTLETEK	G
3	2::tr|A0A151NFJ9|A0A151NFJ9_ALLMI	Uncharacterized protein OS=Alligator mississippiensis OX=8496 GN=Y1Q_0018187 PE=4 SV=1	3599	84511	362	362	56	56	82.6	754	MPPDMKISSEETVRKYFPETWIWDLIQMDSQGNAVLTLTIPDTITEWKASAFCTSEHSGFGLSPTVSLTAFQPFFLDLTLPYSVVRGEDFPLKATVFNYLAHCIRVSVSLSPCSDFSAAPVEKEEDAYCLCENERKTVSWTVTPKSLGEVEISVSAEALNGGLPCGDKVVEALSNWRKDTIIRKLLVEPEGIPRETTYNSLLCAAEKSAPSPVSLELPQNVVPDSARAYFSVLGDILGTAMHNLHQLLQMPFGCGEQNMVLFAPXXXILDYLNKTGQLKEETKSKAVGYLVSGYQRQLIYKHSDGSYSTFGPHSGQQGNTWLTAFVLKSFAQARRYMYIDSKHIQDAQLWLSSKQKENGCFRSSGMLLNNAIKGGVDDEVTLSAYITIALLEIPLPTTH…	4051	5091	1	1	1	690.33	1378.65	2	1378.65	-0.0003	0	79.4	1.3e-06	K	DDGATTVTLETEK	G
3	2::tr|A0A151NFJ9|A0A151NFJ9_ALLMI	Uncharacterized protein OS=Alligator mississippiensis OX=8496 GN=Y1Q_0018187 PE=4 SV=1	3599	84511	362	362	56	56	82.6	754	MPPDMKISSEETVRKYFPETWIWDLIQMDSQGNAVLTLTIPDTITEWKASAFCTSEHSGFGLSPTVSLTAFQPFFLDLTLPYSVVRGEDFPLKATVFNYLAHCIRVSVSLSPCSDFSAAPVEKEEDAYCLCENERKTVSWTVTPKSLGEVEISVSAEALNGGLPCGDKVVEALSNWRKDTIIRKLLVEPEGIPRETTYNSLLCAAEKSAPSPVSLELPQNVVPDSARAYFSVLGDILGTAMHNLHQLLQMPFGCGEQNMVLFAPXXXILDYLNKTGQLKEETKSKAVGYLVSGYQRQLIYKHSDGSYSTFGPHSGQQGNTWLTAFVLKSFAQARRYMYIDSKHIQDAQLWLSSKQKENGCFRSSGMLLNNAIKGGVDDEVTLSAYITIALLEIPLPTTH…	4052	4896	1	1	1	690.33	1378.65	2	1378.65	-0.0002	0	79.21	1.4e-06	K	DDGATTVTLETEK	G
3	2::tr|A0A151NFJ9|A0A151NFJ9_ALLMI	Uncharacterized protein OS=Alligator mississippiensis OX=8496 GN=Y1Q_0018187 PE=4 SV=1	3599	84511	362	362	56	56	82.6	754	MPPDMKISSEETVRKYFPETWIWDLIQMDSQGNAVLTLTIPDTITEWKASAFCTSEHSGFGLSPTVSLTAFQPFFLDLTLPYSVVRGEDFPLKATVFNYLAHCIRVSVSLSPCSDFSAAPVEKEEDAYCLCENERKTVSWTVTPKSLGEVEISVSAEALNGGLPCGDKVVEALSNWRKDTIIRKLLVEPEGIPRETTYNSLLCAAEKSAPSPVSLELPQNVVPDSARAYFSVLGDILGTAMHNLHQLLQMPFGCGEQNMVLFAPXXXILDYLNKTGQLKEETKSKAVGYLVSGYQRQLIYKHSDGSYSTFGPHSGQQGNTWLTAFVLKSFAQARRYMYIDSKHIQDAQLWLSSKQKENGCFRSSGMLLNNAIKGGVDDEVTLSAYITIALLEIPLPTTH…	4053	5269	1	1	1	690.33	1378.65	2	1378.65	0	0	74.58	3.8e-06	K	DDGATTVTLETEK	G
3	2::tr|A0A151NFJ9|A0A151NFJ9_ALLMI	Uncharacterized protein OS=Alligator mississippiensis OX=8496 GN=Y1Q_0018187 PE=4 SV=1	3599	84511	362	362	56	56	82.6	754	MPPDMKISSEETVRKYFPETWIWDLIQMDSQGNAVLTLTIPDTITEWKASAFCTSEHSGFGLSPTVSLTAFQPFFLDLTLPYSVVRGEDFPLKATVFNYLAHCIRVSVSLSPCSDFSAAPVEKEEDAYCLCENERKTVSWTVTPKSLGEVEISVSAEALNGGLPCGDKVVEALSNWRKDTIIRKLLVEPEGIPRETTYNSLLCAAEKSAPSPVSLELPQNVVPDSARAYFSVLGDILGTAMHNLHQLLQMPFGCGEQNMVLFAPXXXILDYLNKTGQLKEETKSKAVGYLVSGYQRQLIYKHSDGSYSTFGPHSGQQGNTWLTAFVLKSFAQARRYMYIDSKHIQDAQLWLSSKQKENGCFRSSGMLLNNAIKGGVDDEVTLSAYITIALLEIPLPTTH…	4054	5672	1	1	1	690.331	1378.65	2	1378.65	0.0003	0	79	1.4e-06	K	DDGATTVTLETEK	G
3	2::tr|A0A151NFJ9|A0A151NFJ9_ALLMI	Uncharacterized protein OS=Alligator mississippiensis OX=8496 GN=Y1Q_0018187 PE=4 SV=1	3599	84511	362	362	56	56	82.6	754	MPPDMKISSEETVRKYFPETWIWDLIQMDSQGNAVLTLTIPDTITEWKASAFCTSEHSGFGLSPTVSLTAFQPFFLDLTLPYSVVRGEDFPLKATVFNYLAHCIRVSVSLSPCSDFSAAPVEKEEDAYCLCENERKTVSWTVTPKSLGEVEISVSAEALNGGLPCGDKVVEALSNWRKDTIIRKLLVEPEGIPRETTYNSLLCAAEKSAPSPVSLELPQNVVPDSARAYFSVLGDILGTAMHNLHQLLQMPFGCGEQNMVLFAPXXXILDYLNKTGQLKEETKSKAVGYLVSGYQRQLIYKHSDGSYSTFGPHSGQQGNTWLTAFVLKSFAQARRYMYIDSKHIQDAQLWLSSKQKENGCFRSSGMLLNNAIKGGVDDEVTLSAYITIALLEIPLPTTH…	4055	5932	1	1	1	690.331	1378.65	2	1378.65	0.0007	0	93.51	4.9e-08	K	DDGATTVTLETEK	G
3	2::tr|A0A151NFJ9|A0A151NFJ9_ALLMI	Uncharacterized protein OS=Alligator mississippiensis OX=8496 GN=Y1Q_0018187 PE=4 SV=1	3599	84511	362	362	56	56	82.6	754	MPPDMKISSEETVRKYFPETWIWDLIQMDSQGNAVLTLTIPDTITEWKASAFCTSEHSGFGLSPTVSLTAFQPFFLDLTLPYSVVRGEDFPLKATVFNYLAHCIRVSVSLSPCSDFSAAPVEKEEDAYCLCENERKTVSWTVTPKSLGEVEISVSAEALNGGLPCGDKVVEALSNWRKDTIIRKLLVEPEGIPRETTYNSLLCAAEKSAPSPVSLELPQNVVPDSARAYFSVLGDILGTAMHNLHQLLQMPFGCGEQNMVLFAPXXXILDYLNKTGQLKEETKSKAVGYLVSGYQRQLIYKHSDGSYSTFGPHSGQQGNTWLTAFVLKSFAQARRYMYIDSKHIQDAQLWLSSKQKENGCFRSSGMLLNNAIKGGVDDEVTLSAYITIALLEIPLPTTH…	4058	5471	1	1	1	690.332	1378.65	2	1378.65	0.0024	0	78.63	1.5e-06	K	DDGATTVTLETEK	G
3	2::tr|A0A151NFJ9|A0A151NFJ9_ALLMI	Uncharacterized protein OS=Alligator mississippiensis OX=8496 GN=Y1Q_0018187 PE=4 SV=1	3599	84511	362	362	56	56	82.6	754	MPPDMKISSEETVRKYFPETWIWDLIQMDSQGNAVLTLTIPDTITEWKASAFCTSEHSGFGLSPTVSLTAFQPFFLDLTLPYSVVRGEDFPLKATVFNYLAHCIRVSVSLSPCSDFSAAPVEKEEDAYCLCENERKTVSWTVTPKSLGEVEISVSAEALNGGLPCGDKVVEALSNWRKDTIIRKLLVEPEGIPRETTYNSLLCAAEKSAPSPVSLELPQNVVPDSARAYFSVLGDILGTAMHNLHQLLQMPFGCGEQNMVLFAPXXXILDYLNKTGQLKEETKSKAVGYLVSGYQRQLIYKHSDGSYSTFGPHSGQQGNTWLTAFVLKSFAQARRYMYIDSKHIQDAQLWLSSKQKENGCFRSSGMLLNNAIKGGVDDEVTLSAYITIALLEIPLPTTH…	4195	6200	1	1	1	466.904	1397.69	3	1397.69	-0.0025	1	28.94	0.14	K	EAVKEDGSIHWK	R
3	2::tr|A0A151NFJ9|A0A151NFJ9_ALLMI	Uncharacterized protein OS=Alligator mississippiensis OX=8496 GN=Y1Q_0018187 PE=4 SV=1	3599	84511	362	362	56	56	82.6	754	MPPDMKISSEETVRKYFPETWIWDLIQMDSQGNAVLTLTIPDTITEWKASAFCTSEHSGFGLSPTVSLTAFQPFFLDLTLPYSVVRGEDFPLKATVFNYLAHCIRVSVSLSPCSDFSAAPVEKEEDAYCLCENERKTVSWTVTPKSLGEVEISVSAEALNGGLPCGDKVVEALSNWRKDTIIRKLLVEPEGIPRETTYNSLLCAAEKSAPSPVSLELPQNVVPDSARAYFSVLGDILGTAMHNLHQLLQMPFGCGEQNMVLFAPXXXILDYLNKTGQLKEETKSKAVGYLVSGYQRQLIYKHSDGSYSTFGPHSGQQGNTWLTAFVLKSFAQARRYMYIDSKHIQDAQLWLSSKQKENGCFRSSGMLLNNAIKGGVDDEVTLSAYITIALLEIPLPTTH…	4196	11313	1	1	1	699.853	1397.69	2	1397.69	-0.0022	1	45.71	0.0029	K	EAVKEDGSIHWK	R
3	2::tr|A0A151NFJ9|A0A151NFJ9_ALLMI	Uncharacterized protein OS=Alligator mississippiensis OX=8496 GN=Y1Q_0018187 PE=4 SV=1	3599	84511	362	362	56	56	82.6	754	MPPDMKISSEETVRKYFPETWIWDLIQMDSQGNAVLTLTIPDTITEWKASAFCTSEHSGFGLSPTVSLTAFQPFFLDLTLPYSVVRGEDFPLKATVFNYLAHCIRVSVSLSPCSDFSAAPVEKEEDAYCLCENERKTVSWTVTPKSLGEVEISVSAEALNGGLPCGDKVVEALSNWRKDTIIRKLLVEPEGIPRETTYNSLLCAAEKSAPSPVSLELPQNVVPDSARAYFSVLGDILGTAMHNLHQLLQMPFGCGEQNMVLFAPXXXILDYLNKTGQLKEETKSKAVGYLVSGYQRQLIYKHSDGSYSTFGPHSGQQGNTWLTAFVLKSFAQARRYMYIDSKHIQDAQLWLSSKQKENGCFRSSGMLLNNAIKGGVDDEVTLSAYITIALLEIPLPTTH…	4197	7271	1	1	1	466.905	1397.69	3	1397.69	-0.0018	1	43.62	0.0048	K	EAVKEDGSIHWK	R
3	2::tr|A0A151NFJ9|A0A151NFJ9_ALLMI	Uncharacterized protein OS=Alligator mississippiensis OX=8496 GN=Y1Q_0018187 PE=4 SV=1	3599	84511	362	362	56	56	82.6	754	MPPDMKISSEETVRKYFPETWIWDLIQMDSQGNAVLTLTIPDTITEWKASAFCTSEHSGFGLSPTVSLTAFQPFFLDLTLPYSVVRGEDFPLKATVFNYLAHCIRVSVSLSPCSDFSAAPVEKEEDAYCLCENERKTVSWTVTPKSLGEVEISVSAEALNGGLPCGDKVVEALSNWRKDTIIRKLLVEPEGIPRETTYNSLLCAAEKSAPSPVSLELPQNVVPDSARAYFSVLGDILGTAMHNLHQLLQMPFGCGEQNMVLFAPXXXILDYLNKTGQLKEETKSKAVGYLVSGYQRQLIYKHSDGSYSTFGPHSGQQGNTWLTAFVLKSFAQARRYMYIDSKHIQDAQLWLSSKQKENGCFRSSGMLLNNAIKGGVDDEVTLSAYITIALLEIPLPTTH…	4198	6573	1	1	1	466.905	1397.69	3	1397.69	-0.0015	1	42.6	0.006	K	EAVKEDGSIHWK	R
3	2::tr|A0A151NFJ9|A0A151NFJ9_ALLMI	Uncharacterized protein OS=Alligator mississippiensis OX=8496 GN=Y1Q_0018187 PE=4 SV=1	3599	84511	362	362	56	56	82.6	754	MPPDMKISSEETVRKYFPETWIWDLIQMDSQGNAVLTLTIPDTITEWKASAFCTSEHSGFGLSPTVSLTAFQPFFLDLTLPYSVVRGEDFPLKATVFNYLAHCIRVSVSLSPCSDFSAAPVEKEEDAYCLCENERKTVSWTVTPKSLGEVEISVSAEALNGGLPCGDKVVEALSNWRKDTIIRKLLVEPEGIPRETTYNSLLCAAEKSAPSPVSLELPQNVVPDSARAYFSVLGDILGTAMHNLHQLLQMPFGCGEQNMVLFAPXXXILDYLNKTGQLKEETKSKAVGYLVSGYQRQLIYKHSDGSYSTFGPHSGQQGNTWLTAFVLKSFAQARRYMYIDSKHIQDAQLWLSSKQKENGCFRSSGMLLNNAIKGGVDDEVTLSAYITIALLEIPLPTTH…	4200	3810	1	1	1	466.905	1397.69	3	1397.69	-0.0012	1	46.32	0.0025	K	EAVKEDGSIHWK	R
3	2::tr|A0A151NFJ9|A0A151NFJ9_ALLMI	Uncharacterized protein OS=Alligator mississippiensis OX=8496 GN=Y1Q_0018187 PE=4 SV=1	3599	84511	362	362	56	56	82.6	754	MPPDMKISSEETVRKYFPETWIWDLIQMDSQGNAVLTLTIPDTITEWKASAFCTSEHSGFGLSPTVSLTAFQPFFLDLTLPYSVVRGEDFPLKATVFNYLAHCIRVSVSLSPCSDFSAAPVEKEEDAYCLCENERKTVSWTVTPKSLGEVEISVSAEALNGGLPCGDKVVEALSNWRKDTIIRKLLVEPEGIPRETTYNSLLCAAEKSAPSPVSLELPQNVVPDSARAYFSVLGDILGTAMHNLHQLLQMPFGCGEQNMVLFAPXXXILDYLNKTGQLKEETKSKAVGYLVSGYQRQLIYKHSDGSYSTFGPHSGQQGNTWLTAFVLKSFAQARRYMYIDSKHIQDAQLWLSSKQKENGCFRSSGMLLNNAIKGGVDDEVTLSAYITIALLEIPLPTTH…	4201	11454	1	1	1	466.905	1397.69	3	1397.69	-0.001	1	46.47	0.0024	K	EAVKEDGSIHWK	R
3	2::tr|A0A151NFJ9|A0A151NFJ9_ALLMI	Uncharacterized protein OS=Alligator mississippiensis OX=8496 GN=Y1Q_0018187 PE=4 SV=1	3599	84511	362	362	56	56	82.6	754	MPPDMKISSEETVRKYFPETWIWDLIQMDSQGNAVLTLTIPDTITEWKASAFCTSEHSGFGLSPTVSLTAFQPFFLDLTLPYSVVRGEDFPLKATVFNYLAHCIRVSVSLSPCSDFSAAPVEKEEDAYCLCENERKTVSWTVTPKSLGEVEISVSAEALNGGLPCGDKVVEALSNWRKDTIIRKLLVEPEGIPRETTYNSLLCAAEKSAPSPVSLELPQNVVPDSARAYFSVLGDILGTAMHNLHQLLQMPFGCGEQNMVLFAPXXXILDYLNKTGQLKEETKSKAVGYLVSGYQRQLIYKHSDGSYSTFGPHSGQQGNTWLTAFVLKSFAQARRYMYIDSKHIQDAQLWLSSKQKENGCFRSSGMLLNNAIKGGVDDEVTLSAYITIALLEIPLPTTH…	4202	6220	1	1	1	466.905	1397.69	3	1397.69	-0.001	1	40.16	0.01	K	EAVKEDGSIHWK	R
3	2::tr|A0A151NFJ9|A0A151NFJ9_ALLMI	Uncharacterized protein OS=Alligator mississippiensis OX=8496 GN=Y1Q_0018187 PE=4 SV=1	3599	84511	362	362	56	56	82.6	754	MPPDMKISSEETVRKYFPETWIWDLIQMDSQGNAVLTLTIPDTITEWKASAFCTSEHSGFGLSPTVSLTAFQPFFLDLTLPYSVVRGEDFPLKATVFNYLAHCIRVSVSLSPCSDFSAAPVEKEEDAYCLCENERKTVSWTVTPKSLGEVEISVSAEALNGGLPCGDKVVEALSNWRKDTIIRKLLVEPEGIPRETTYNSLLCAAEKSAPSPVSLELPQNVVPDSARAYFSVLGDILGTAMHNLHQLLQMPFGCGEQNMVLFAPXXXILDYLNKTGQLKEETKSKAVGYLVSGYQRQLIYKHSDGSYSTFGPHSGQQGNTWLTAFVLKSFAQARRYMYIDSKHIQDAQLWLSSKQKENGCFRSSGMLLNNAIKGGVDDEVTLSAYITIALLEIPLPTTH…	4203	5789	1	1	1	466.905	1397.69	3	1397.69	-0.0009	1	25.57	0.29	K	EAVKEDGSIHWK	R
3	2::tr|A0A151NFJ9|A0A151NFJ9_ALLMI	Uncharacterized protein OS=Alligator mississippiensis OX=8496 GN=Y1Q_0018187 PE=4 SV=1	3599	84511	362	362	56	56	82.6	754	MPPDMKISSEETVRKYFPETWIWDLIQMDSQGNAVLTLTIPDTITEWKASAFCTSEHSGFGLSPTVSLTAFQPFFLDLTLPYSVVRGEDFPLKATVFNYLAHCIRVSVSLSPCSDFSAAPVEKEEDAYCLCENERKTVSWTVTPKSLGEVEISVSAEALNGGLPCGDKVVEALSNWRKDTIIRKLLVEPEGIPRETTYNSLLCAAEKSAPSPVSLELPQNVVPDSARAYFSVLGDILGTAMHNLHQLLQMPFGCGEQNMVLFAPXXXILDYLNKTGQLKEETKSKAVGYLVSGYQRQLIYKHSDGSYSTFGPHSGQQGNTWLTAFVLKSFAQARRYMYIDSKHIQDAQLWLSSKQKENGCFRSSGMLLNNAIKGGVDDEVTLSAYITIALLEIPLPTTH…	4204	7767	1	1	1	466.905	1397.69	3	1397.69	-0.0008	1	42.74	0.0056	K	EAVKEDGSIHWK	R
3	2::tr|A0A151NFJ9|A0A151NFJ9_ALLMI	Uncharacterized protein OS=Alligator mississippiensis OX=8496 GN=Y1Q_0018187 PE=4 SV=1	3599	84511	362	362	56	56	82.6	754	MPPDMKISSEETVRKYFPETWIWDLIQMDSQGNAVLTLTIPDTITEWKASAFCTSEHSGFGLSPTVSLTAFQPFFLDLTLPYSVVRGEDFPLKATVFNYLAHCIRVSVSLSPCSDFSAAPVEKEEDAYCLCENERKTVSWTVTPKSLGEVEISVSAEALNGGLPCGDKVVEALSNWRKDTIIRKLLVEPEGIPRETTYNSLLCAAEKSAPSPVSLELPQNVVPDSARAYFSVLGDILGTAMHNLHQLLQMPFGCGEQNMVLFAPXXXILDYLNKTGQLKEETKSKAVGYLVSGYQRQLIYKHSDGSYSTFGPHSGQQGNTWLTAFVLKSFAQARRYMYIDSKHIQDAQLWLSSKQKENGCFRSSGMLLNNAIKGGVDDEVTLSAYITIALLEIPLPTTH…	4205	6037	1	1	1	466.905	1397.69	3	1397.69	-0.0007	1	40.29	0.0099	K	EAVKEDGSIHWK	R
3	2::tr|A0A151NFJ9|A0A151NFJ9_ALLMI	Uncharacterized protein OS=Alligator mississippiensis OX=8496 GN=Y1Q_0018187 PE=4 SV=1	3599	84511	362	362	56	56	82.6	754	MPPDMKISSEETVRKYFPETWIWDLIQMDSQGNAVLTLTIPDTITEWKASAFCTSEHSGFGLSPTVSLTAFQPFFLDLTLPYSVVRGEDFPLKATVFNYLAHCIRVSVSLSPCSDFSAAPVEKEEDAYCLCENERKTVSWTVTPKSLGEVEISVSAEALNGGLPCGDKVVEALSNWRKDTIIRKLLVEPEGIPRETTYNSLLCAAEKSAPSPVSLELPQNVVPDSARAYFSVLGDILGTAMHNLHQLLQMPFGCGEQNMVLFAPXXXILDYLNKTGQLKEETKSKAVGYLVSGYQRQLIYKHSDGSYSTFGPHSGQQGNTWLTAFVLKSFAQARRYMYIDSKHIQDAQLWLSSKQKENGCFRSSGMLLNNAIKGGVDDEVTLSAYITIALLEIPLPTTH…	4207	3442	1	1	1	699.854	1397.69	2	1397.69	-0.0005	1	48.58	0.0015	K	EAVKEDGSIHWK	R
3	2::tr|A0A151NFJ9|A0A151NFJ9_ALLMI	Uncharacterized protein OS=Alligator mississippiensis OX=8496 GN=Y1Q_0018187 PE=4 SV=1	3599	84511	362	362	56	56	82.6	754	MPPDMKISSEETVRKYFPETWIWDLIQMDSQGNAVLTLTIPDTITEWKASAFCTSEHSGFGLSPTVSLTAFQPFFLDLTLPYSVVRGEDFPLKATVFNYLAHCIRVSVSLSPCSDFSAAPVEKEEDAYCLCENERKTVSWTVTPKSLGEVEISVSAEALNGGLPCGDKVVEALSNWRKDTIIRKLLVEPEGIPRETTYNSLLCAAEKSAPSPVSLELPQNVVPDSARAYFSVLGDILGTAMHNLHQLLQMPFGCGEQNMVLFAPXXXILDYLNKTGQLKEETKSKAVGYLVSGYQRQLIYKHSDGSYSTFGPHSGQQGNTWLTAFVLKSFAQARRYMYIDSKHIQDAQLWLSSKQKENGCFRSSGMLLNNAIKGGVDDEVTLSAYITIALLEIPLPTTH…	4208	11249	1	1	1	466.905	1397.69	3	1397.69	-0.0004	1	43.57	0.0047	K	EAVKEDGSIHWK	R
3	2::tr|A0A151NFJ9|A0A151NFJ9_ALLMI	Uncharacterized protein OS=Alligator mississippiensis OX=8496 GN=Y1Q_0018187 PE=4 SV=1	3599	84511	362	362	56	56	82.6	754	MPPDMKISSEETVRKYFPETWIWDLIQMDSQGNAVLTLTIPDTITEWKASAFCTSEHSGFGLSPTVSLTAFQPFFLDLTLPYSVVRGEDFPLKATVFNYLAHCIRVSVSLSPCSDFSAAPVEKEEDAYCLCENERKTVSWTVTPKSLGEVEISVSAEALNGGLPCGDKVVEALSNWRKDTIIRKLLVEPEGIPRETTYNSLLCAAEKSAPSPVSLELPQNVVPDSARAYFSVLGDILGTAMHNLHQLLQMPFGCGEQNMVLFAPXXXILDYLNKTGQLKEETKSKAVGYLVSGYQRQLIYKHSDGSYSTFGPHSGQQGNTWLTAFVLKSFAQARRYMYIDSKHIQDAQLWLSSKQKENGCFRSSGMLLNNAIKGGVDDEVTLSAYITIALLEIPLPTTH…	4209	3408	1	1	1	466.905	1397.69	3	1397.69	-0.0003	1	50.08	0.001	K	EAVKEDGSIHWK	R
3	2::tr|A0A151NFJ9|A0A151NFJ9_ALLMI	Uncharacterized protein OS=Alligator mississippiensis OX=8496 GN=Y1Q_0018187 PE=4 SV=1	3599	84511	362	362	56	56	82.6	754	MPPDMKISSEETVRKYFPETWIWDLIQMDSQGNAVLTLTIPDTITEWKASAFCTSEHSGFGLSPTVSLTAFQPFFLDLTLPYSVVRGEDFPLKATVFNYLAHCIRVSVSLSPCSDFSAAPVEKEEDAYCLCENERKTVSWTVTPKSLGEVEISVSAEALNGGLPCGDKVVEALSNWRKDTIIRKLLVEPEGIPRETTYNSLLCAAEKSAPSPVSLELPQNVVPDSARAYFSVLGDILGTAMHNLHQLLQMPFGCGEQNMVLFAPXXXILDYLNKTGQLKEETKSKAVGYLVSGYQRQLIYKHSDGSYSTFGPHSGQQGNTWLTAFVLKSFAQARRYMYIDSKHIQDAQLWLSSKQKENGCFRSSGMLLNNAIKGGVDDEVTLSAYITIALLEIPLPTTH…	4210	9117	1	1	1	466.905	1397.69	3	1397.69	-0.0003	1	31.93	0.068	K	EAVKEDGSIHWK	R
3	2::tr|A0A151NFJ9|A0A151NFJ9_ALLMI	Uncharacterized protein OS=Alligator mississippiensis OX=8496 GN=Y1Q_0018187 PE=4 SV=1	3599	84511	362	362	56	56	82.6	754	MPPDMKISSEETVRKYFPETWIWDLIQMDSQGNAVLTLTIPDTITEWKASAFCTSEHSGFGLSPTVSLTAFQPFFLDLTLPYSVVRGEDFPLKATVFNYLAHCIRVSVSLSPCSDFSAAPVEKEEDAYCLCENERKTVSWTVTPKSLGEVEISVSAEALNGGLPCGDKVVEALSNWRKDTIIRKLLVEPEGIPRETTYNSLLCAAEKSAPSPVSLELPQNVVPDSARAYFSVLGDILGTAMHNLHQLLQMPFGCGEQNMVLFAPXXXILDYLNKTGQLKEETKSKAVGYLVSGYQRQLIYKHSDGSYSTFGPHSGQQGNTWLTAFVLKSFAQARRYMYIDSKHIQDAQLWLSSKQKENGCFRSSGMLLNNAIKGGVDDEVTLSAYITIALLEIPLPTTH…	4211	3250	1	1	1	699.854	1397.69	2	1397.69	-0.0001	1	59.47	0.00012	K	EAVKEDGSIHWK	R
3	2::tr|A0A151NFJ9|A0A151NFJ9_ALLMI	Uncharacterized protein OS=Alligator mississippiensis OX=8496 GN=Y1Q_0018187 PE=4 SV=1	3599	84511	362	362	56	56	82.6	754	MPPDMKISSEETVRKYFPETWIWDLIQMDSQGNAVLTLTIPDTITEWKASAFCTSEHSGFGLSPTVSLTAFQPFFLDLTLPYSVVRGEDFPLKATVFNYLAHCIRVSVSLSPCSDFSAAPVEKEEDAYCLCENERKTVSWTVTPKSLGEVEISVSAEALNGGLPCGDKVVEALSNWRKDTIIRKLLVEPEGIPRETTYNSLLCAAEKSAPSPVSLELPQNVVPDSARAYFSVLGDILGTAMHNLHQLLQMPFGCGEQNMVLFAPXXXILDYLNKTGQLKEETKSKAVGYLVSGYQRQLIYKHSDGSYSTFGPHSGQQGNTWLTAFVLKSFAQARRYMYIDSKHIQDAQLWLSSKQKENGCFRSSGMLLNNAIKGGVDDEVTLSAYITIALLEIPLPTTH…	4212	11144	1	1	1	466.905	1397.69	3	1397.69	0	1	34.23	0.04	K	EAVKEDGSIHWK	R
3	2::tr|A0A151NFJ9|A0A151NFJ9_ALLMI	Uncharacterized protein OS=Alligator mississippiensis OX=8496 GN=Y1Q_0018187 PE=4 SV=1	3599	84511	362	362	56	56	82.6	754	MPPDMKISSEETVRKYFPETWIWDLIQMDSQGNAVLTLTIPDTITEWKASAFCTSEHSGFGLSPTVSLTAFQPFFLDLTLPYSVVRGEDFPLKATVFNYLAHCIRVSVSLSPCSDFSAAPVEKEEDAYCLCENERKTVSWTVTPKSLGEVEISVSAEALNGGLPCGDKVVEALSNWRKDTIIRKLLVEPEGIPRETTYNSLLCAAEKSAPSPVSLELPQNVVPDSARAYFSVLGDILGTAMHNLHQLLQMPFGCGEQNMVLFAPXXXILDYLNKTGQLKEETKSKAVGYLVSGYQRQLIYKHSDGSYSTFGPHSGQQGNTWLTAFVLKSFAQARRYMYIDSKHIQDAQLWLSSKQKENGCFRSSGMLLNNAIKGGVDDEVTLSAYITIALLEIPLPTTH…	4213	8798	1	1	1	466.905	1397.69	3	1397.69	0.0001	1	35.73	0.028	K	EAVKEDGSIHWK	R
3	2::tr|A0A151NFJ9|A0A151NFJ9_ALLMI	Uncharacterized protein OS=Alligator mississippiensis OX=8496 GN=Y1Q_0018187 PE=4 SV=1	3599	84511	362	362	56	56	82.6	754	MPPDMKISSEETVRKYFPETWIWDLIQMDSQGNAVLTLTIPDTITEWKASAFCTSEHSGFGLSPTVSLTAFQPFFLDLTLPYSVVRGEDFPLKATVFNYLAHCIRVSVSLSPCSDFSAAPVEKEEDAYCLCENERKTVSWTVTPKSLGEVEISVSAEALNGGLPCGDKVVEALSNWRKDTIIRKLLVEPEGIPRETTYNSLLCAAEKSAPSPVSLELPQNVVPDSARAYFSVLGDILGTAMHNLHQLLQMPFGCGEQNMVLFAPXXXILDYLNKTGQLKEETKSKAVGYLVSGYQRQLIYKHSDGSYSTFGPHSGQQGNTWLTAFVLKSFAQARRYMYIDSKHIQDAQLWLSSKQKENGCFRSSGMLLNNAIKGGVDDEVTLSAYITIALLEIPLPTTH…	4214	3084	1	1	1	699.854	1397.69	2	1397.69	0.0002	1	62.34	6.1e-05	K	EAVKEDGSIHWK	R
3	2::tr|A0A151NFJ9|A0A151NFJ9_ALLMI	Uncharacterized protein OS=Alligator mississippiensis OX=8496 GN=Y1Q_0018187 PE=4 SV=1	3599	84511	362	362	56	56	82.6	754	MPPDMKISSEETVRKYFPETWIWDLIQMDSQGNAVLTLTIPDTITEWKASAFCTSEHSGFGLSPTVSLTAFQPFFLDLTLPYSVVRGEDFPLKATVFNYLAHCIRVSVSLSPCSDFSAAPVEKEEDAYCLCENERKTVSWTVTPKSLGEVEISVSAEALNGGLPCGDKVVEALSNWRKDTIIRKLLVEPEGIPRETTYNSLLCAAEKSAPSPVSLELPQNVVPDSARAYFSVLGDILGTAMHNLHQLLQMPFGCGEQNMVLFAPXXXILDYLNKTGQLKEETKSKAVGYLVSGYQRQLIYKHSDGSYSTFGPHSGQQGNTWLTAFVLKSFAQARRYMYIDSKHIQDAQLWLSSKQKENGCFRSSGMLLNNAIKGGVDDEVTLSAYITIALLEIPLPTTH…	4215	9580	1	1	1	466.905	1397.69	3	1397.69	0.0002	1	51.96	0.00067	K	EAVKEDGSIHWK	R
3	2::tr|A0A151NFJ9|A0A151NFJ9_ALLMI	Uncharacterized protein OS=Alligator mississippiensis OX=8496 GN=Y1Q_0018187 PE=4 SV=1	3599	84511	362	362	56	56	82.6	754	MPPDMKISSEETVRKYFPETWIWDLIQMDSQGNAVLTLTIPDTITEWKASAFCTSEHSGFGLSPTVSLTAFQPFFLDLTLPYSVVRGEDFPLKATVFNYLAHCIRVSVSLSPCSDFSAAPVEKEEDAYCLCENERKTVSWTVTPKSLGEVEISVSAEALNGGLPCGDKVVEALSNWRKDTIIRKLLVEPEGIPRETTYNSLLCAAEKSAPSPVSLELPQNVVPDSARAYFSVLGDILGTAMHNLHQLLQMPFGCGEQNMVLFAPXXXILDYLNKTGQLKEETKSKAVGYLVSGYQRQLIYKHSDGSYSTFGPHSGQQGNTWLTAFVLKSFAQARRYMYIDSKHIQDAQLWLSSKQKENGCFRSSGMLLNNAIKGGVDDEVTLSAYITIALLEIPLPTTH…	4216	11342	1	1	1	466.905	1397.69	3	1397.69	0.0003	1	38.13	0.016	K	EAVKEDGSIHWK	R
3	2::tr|A0A151NFJ9|A0A151NFJ9_ALLMI	Uncharacterized protein OS=Alligator mississippiensis OX=8496 GN=Y1Q_0018187 PE=4 SV=1	3599	84511	362	362	56	56	82.6	754	MPPDMKISSEETVRKYFPETWIWDLIQMDSQGNAVLTLTIPDTITEWKASAFCTSEHSGFGLSPTVSLTAFQPFFLDLTLPYSVVRGEDFPLKATVFNYLAHCIRVSVSLSPCSDFSAAPVEKEEDAYCLCENERKTVSWTVTPKSLGEVEISVSAEALNGGLPCGDKVVEALSNWRKDTIIRKLLVEPEGIPRETTYNSLLCAAEKSAPSPVSLELPQNVVPDSARAYFSVLGDILGTAMHNLHQLLQMPFGCGEQNMVLFAPXXXILDYLNKTGQLKEETKSKAVGYLVSGYQRQLIYKHSDGSYSTFGPHSGQQGNTWLTAFVLKSFAQARRYMYIDSKHIQDAQLWLSSKQKENGCFRSSGMLLNNAIKGGVDDEVTLSAYITIALLEIPLPTTH…	4217	3228	1	1	1	466.905	1397.69	3	1397.69	0.0003	1	33.84	0.044	K	EAVKEDGSIHWK	R
3	2::tr|A0A151NFJ9|A0A151NFJ9_ALLMI	Uncharacterized protein OS=Alligator mississippiensis OX=8496 GN=Y1Q_0018187 PE=4 SV=1	3599	84511	362	362	56	56	82.6	754	MPPDMKISSEETVRKYFPETWIWDLIQMDSQGNAVLTLTIPDTITEWKASAFCTSEHSGFGLSPTVSLTAFQPFFLDLTLPYSVVRGEDFPLKATVFNYLAHCIRVSVSLSPCSDFSAAPVEKEEDAYCLCENERKTVSWTVTPKSLGEVEISVSAEALNGGLPCGDKVVEALSNWRKDTIIRKLLVEPEGIPRETTYNSLLCAAEKSAPSPVSLELPQNVVPDSARAYFSVLGDILGTAMHNLHQLLQMPFGCGEQNMVLFAPXXXILDYLNKTGQLKEETKSKAVGYLVSGYQRQLIYKHSDGSYSTFGPHSGQQGNTWLTAFVLKSFAQARRYMYIDSKHIQDAQLWLSSKQKENGCFRSSGMLLNNAIKGGVDDEVTLSAYITIALLEIPLPTTH…	4218	10241	1	1	1	466.905	1397.69	3	1397.69	0.0003	1	38.4	0.015	K	EAVKEDGSIHWK	R
3	2::tr|A0A151NFJ9|A0A151NFJ9_ALLMI	Uncharacterized protein OS=Alligator mississippiensis OX=8496 GN=Y1Q_0018187 PE=4 SV=1	3599	84511	362	362	56	56	82.6	754	MPPDMKISSEETVRKYFPETWIWDLIQMDSQGNAVLTLTIPDTITEWKASAFCTSEHSGFGLSPTVSLTAFQPFFLDLTLPYSVVRGEDFPLKATVFNYLAHCIRVSVSLSPCSDFSAAPVEKEEDAYCLCENERKTVSWTVTPKSLGEVEISVSAEALNGGLPCGDKVVEALSNWRKDTIIRKLLVEPEGIPRETTYNSLLCAAEKSAPSPVSLELPQNVVPDSARAYFSVLGDILGTAMHNLHQLLQMPFGCGEQNMVLFAPXXXILDYLNKTGQLKEETKSKAVGYLVSGYQRQLIYKHSDGSYSTFGPHSGQQGNTWLTAFVLKSFAQARRYMYIDSKHIQDAQLWLSSKQKENGCFRSSGMLLNNAIKGGVDDEVTLSAYITIALLEIPLPTTH…	4219	8622	1	1	1	466.905	1397.69	3	1397.69	0.0003	1	26.22	0.25	K	EAVKEDGSIHWK	R
3	2::tr|A0A151NFJ9|A0A151NFJ9_ALLMI	Uncharacterized protein OS=Alligator mississippiensis OX=8496 GN=Y1Q_0018187 PE=4 SV=1	3599	84511	362	362	56	56	82.6	754	MPPDMKISSEETVRKYFPETWIWDLIQMDSQGNAVLTLTIPDTITEWKASAFCTSEHSGFGLSPTVSLTAFQPFFLDLTLPYSVVRGEDFPLKATVFNYLAHCIRVSVSLSPCSDFSAAPVEKEEDAYCLCENERKTVSWTVTPKSLGEVEISVSAEALNGGLPCGDKVVEALSNWRKDTIIRKLLVEPEGIPRETTYNSLLCAAEKSAPSPVSLELPQNVVPDSARAYFSVLGDILGTAMHNLHQLLQMPFGCGEQNMVLFAPXXXILDYLNKTGQLKEETKSKAVGYLVSGYQRQLIYKHSDGSYSTFGPHSGQQGNTWLTAFVLKSFAQARRYMYIDSKHIQDAQLWLSSKQKENGCFRSSGMLLNNAIKGGVDDEVTLSAYITIALLEIPLPTTH…	4220	3592	1	1	1	466.906	1397.69	3	1397.69	0.0006	1	57.84	0.00018	K	EAVKEDGSIHWK	R
3	2::tr|A0A151NFJ9|A0A151NFJ9_ALLMI	Uncharacterized protein OS=Alligator mississippiensis OX=8496 GN=Y1Q_0018187 PE=4 SV=1	3599	84511	362	362	56	56	82.6	754	MPPDMKISSEETVRKYFPETWIWDLIQMDSQGNAVLTLTIPDTITEWKASAFCTSEHSGFGLSPTVSLTAFQPFFLDLTLPYSVVRGEDFPLKATVFNYLAHCIRVSVSLSPCSDFSAAPVEKEEDAYCLCENERKTVSWTVTPKSLGEVEISVSAEALNGGLPCGDKVVEALSNWRKDTIIRKLLVEPEGIPRETTYNSLLCAAEKSAPSPVSLELPQNVVPDSARAYFSVLGDILGTAMHNLHQLLQMPFGCGEQNMVLFAPXXXILDYLNKTGQLKEETKSKAVGYLVSGYQRQLIYKHSDGSYSTFGPHSGQQGNTWLTAFVLKSFAQARRYMYIDSKHIQDAQLWLSSKQKENGCFRSSGMLLNNAIKGGVDDEVTLSAYITIALLEIPLPTTH…	4222	9329	1	1	1	466.906	1397.69	3	1397.69	0.0008	1	38.69	0.015	K	EAVKEDGSIHWK	R
3	2::tr|A0A151NFJ9|A0A151NFJ9_ALLMI	Uncharacterized protein OS=Alligator mississippiensis OX=8496 GN=Y1Q_0018187 PE=4 SV=1	3599	84511	362	362	56	56	82.6	754	MPPDMKISSEETVRKYFPETWIWDLIQMDSQGNAVLTLTIPDTITEWKASAFCTSEHSGFGLSPTVSLTAFQPFFLDLTLPYSVVRGEDFPLKATVFNYLAHCIRVSVSLSPCSDFSAAPVEKEEDAYCLCENERKTVSWTVTPKSLGEVEISVSAEALNGGLPCGDKVVEALSNWRKDTIIRKLLVEPEGIPRETTYNSLLCAAEKSAPSPVSLELPQNVVPDSARAYFSVLGDILGTAMHNLHQLLQMPFGCGEQNMVLFAPXXXILDYLNKTGQLKEETKSKAVGYLVSGYQRQLIYKHSDGSYSTFGPHSGQQGNTWLTAFVLKSFAQARRYMYIDSKHIQDAQLWLSSKQKENGCFRSSGMLLNNAIKGGVDDEVTLSAYITIALLEIPLPTTH…	4223	7027	1	1	1	466.906	1397.69	3	1397.69	0.001	1	42.59	0.0059	K	EAVKEDGSIHWK	R
3	2::tr|A0A151NFJ9|A0A151NFJ9_ALLMI	Uncharacterized protein OS=Alligator mississippiensis OX=8496 GN=Y1Q_0018187 PE=4 SV=1	3599	84511	362	362	56	56	82.6	754	MPPDMKISSEETVRKYFPETWIWDLIQMDSQGNAVLTLTIPDTITEWKASAFCTSEHSGFGLSPTVSLTAFQPFFLDLTLPYSVVRGEDFPLKATVFNYLAHCIRVSVSLSPCSDFSAAPVEKEEDAYCLCENERKTVSWTVTPKSLGEVEISVSAEALNGGLPCGDKVVEALSNWRKDTIIRKLLVEPEGIPRETTYNSLLCAAEKSAPSPVSLELPQNVVPDSARAYFSVLGDILGTAMHNLHQLLQMPFGCGEQNMVLFAPXXXILDYLNKTGQLKEETKSKAVGYLVSGYQRQLIYKHSDGSYSTFGPHSGQQGNTWLTAFVLKSFAQARRYMYIDSKHIQDAQLWLSSKQKENGCFRSSGMLLNNAIKGGVDDEVTLSAYITIALLEIPLPTTH…	4225	6804	1	1	1	466.906	1397.7	3	1397.69	0.0017	1	41.58	0.0073	K	EAVKEDGSIHWK	R
3	2::tr|A0A151NFJ9|A0A151NFJ9_ALLMI	Uncharacterized protein OS=Alligator mississippiensis OX=8496 GN=Y1Q_0018187 PE=4 SV=1	3599	84511	362	362	56	56	82.6	754	MPPDMKISSEETVRKYFPETWIWDLIQMDSQGNAVLTLTIPDTITEWKASAFCTSEHSGFGLSPTVSLTAFQPFFLDLTLPYSVVRGEDFPLKATVFNYLAHCIRVSVSLSPCSDFSAAPVEKEEDAYCLCENERKTVSWTVTPKSLGEVEISVSAEALNGGLPCGDKVVEALSNWRKDTIIRKLLVEPEGIPRETTYNSLLCAAEKSAPSPVSLELPQNVVPDSARAYFSVLGDILGTAMHNLHQLLQMPFGCGEQNMVLFAPXXXILDYLNKTGQLKEETKSKAVGYLVSGYQRQLIYKHSDGSYSTFGPHSGQQGNTWLTAFVLKSFAQARRYMYIDSKHIQDAQLWLSSKQKENGCFRSSGMLLNNAIKGGVDDEVTLSAYITIALLEIPLPTTH…	4455	11320	1	1	1	713.375	1424.74	2	1424.74	-0.0048	0	39.41	0.011	K	HIQDAQLWLSSK	Q
3	2::tr|A0A151NFJ9|A0A151NFJ9_ALLMI	Uncharacterized protein OS=Alligator mississippiensis OX=8496 GN=Y1Q_0018187 PE=4 SV=1	3599	84511	362	362	56	56	82.6	754	MPPDMKISSEETVRKYFPETWIWDLIQMDSQGNAVLTLTIPDTITEWKASAFCTSEHSGFGLSPTVSLTAFQPFFLDLTLPYSVVRGEDFPLKATVFNYLAHCIRVSVSLSPCSDFSAAPVEKEEDAYCLCENERKTVSWTVTPKSLGEVEISVSAEALNGGLPCGDKVVEALSNWRKDTIIRKLLVEPEGIPRETTYNSLLCAAEKSAPSPVSLELPQNVVPDSARAYFSVLGDILGTAMHNLHQLLQMPFGCGEQNMVLFAPXXXILDYLNKTGQLKEETKSKAVGYLVSGYQRQLIYKHSDGSYSTFGPHSGQQGNTWLTAFVLKSFAQARRYMYIDSKHIQDAQLWLSSKQKENGCFRSSGMLLNNAIKGGVDDEVTLSAYITIALLEIPLPTTH…	4456	11429	1	1	1	713.376	1424.74	2	1424.74	-0.0031	0	41.62	0.0064	K	HIQDAQLWLSSK	Q
3	2::tr|A0A151NFJ9|A0A151NFJ9_ALLMI	Uncharacterized protein OS=Alligator mississippiensis OX=8496 GN=Y1Q_0018187 PE=4 SV=1	3599	84511	362	362	56	56	82.6	754	MPPDMKISSEETVRKYFPETWIWDLIQMDSQGNAVLTLTIPDTITEWKASAFCTSEHSGFGLSPTVSLTAFQPFFLDLTLPYSVVRGEDFPLKATVFNYLAHCIRVSVSLSPCSDFSAAPVEKEEDAYCLCENERKTVSWTVTPKSLGEVEISVSAEALNGGLPCGDKVVEALSNWRKDTIIRKLLVEPEGIPRETTYNSLLCAAEKSAPSPVSLELPQNVVPDSARAYFSVLGDILGTAMHNLHQLLQMPFGCGEQNMVLFAPXXXILDYLNKTGQLKEETKSKAVGYLVSGYQRQLIYKHSDGSYSTFGPHSGQQGNTWLTAFVLKSFAQARRYMYIDSKHIQDAQLWLSSKQKENGCFRSSGMLLNNAIKGGVDDEVTLSAYITIALLEIPLPTTH…	4457	6151	1	1	1	713.377	1424.74	2	1424.74	-0.0021	0	75.33	2.8e-06	K	HIQDAQLWLSSK	Q
3	2::tr|A0A151NFJ9|A0A151NFJ9_ALLMI	Uncharacterized protein OS=Alligator mississippiensis OX=8496 GN=Y1Q_0018187 PE=4 SV=1	3599	84511	362	362	56	56	82.6	754	MPPDMKISSEETVRKYFPETWIWDLIQMDSQGNAVLTLTIPDTITEWKASAFCTSEHSGFGLSPTVSLTAFQPFFLDLTLPYSVVRGEDFPLKATVFNYLAHCIRVSVSLSPCSDFSAAPVEKEEDAYCLCENERKTVSWTVTPKSLGEVEISVSAEALNGGLPCGDKVVEALSNWRKDTIIRKLLVEPEGIPRETTYNSLLCAAEKSAPSPVSLELPQNVVPDSARAYFSVLGDILGTAMHNLHQLLQMPFGCGEQNMVLFAPXXXILDYLNKTGQLKEETKSKAVGYLVSGYQRQLIYKHSDGSYSTFGPHSGQQGNTWLTAFVLKSFAQARRYMYIDSKHIQDAQLWLSSKQKENGCFRSSGMLLNNAIKGGVDDEVTLSAYITIALLEIPLPTTH…	4459	6910	1	1	1	713.377	1424.74	2	1424.74	-0.0017	0	62.5	5.3e-05	K	HIQDAQLWLSSK	Q
3	2::tr|A0A151NFJ9|A0A151NFJ9_ALLMI	Uncharacterized protein OS=Alligator mississippiensis OX=8496 GN=Y1Q_0018187 PE=4 SV=1	3599	84511	362	362	56	56	82.6	754	MPPDMKISSEETVRKYFPETWIWDLIQMDSQGNAVLTLTIPDTITEWKASAFCTSEHSGFGLSPTVSLTAFQPFFLDLTLPYSVVRGEDFPLKATVFNYLAHCIRVSVSLSPCSDFSAAPVEKEEDAYCLCENERKTVSWTVTPKSLGEVEISVSAEALNGGLPCGDKVVEALSNWRKDTIIRKLLVEPEGIPRETTYNSLLCAAEKSAPSPVSLELPQNVVPDSARAYFSVLGDILGTAMHNLHQLLQMPFGCGEQNMVLFAPXXXILDYLNKTGQLKEETKSKAVGYLVSGYQRQLIYKHSDGSYSTFGPHSGQQGNTWLTAFVLKSFAQARRYMYIDSKHIQDAQLWLSSKQKENGCFRSSGMLLNNAIKGGVDDEVTLSAYITIALLEIPLPTTH…	4460	6570	1	1	1	475.921	1424.74	3	1424.74	-0.001	0	41.92	0.0061	K	HIQDAQLWLSSK	Q
3	2::tr|A0A151NFJ9|A0A151NFJ9_ALLMI	Uncharacterized protein OS=Alligator mississippiensis OX=8496 GN=Y1Q_0018187 PE=4 SV=1	3599	84511	362	362	56	56	82.6	754	MPPDMKISSEETVRKYFPETWIWDLIQMDSQGNAVLTLTIPDTITEWKASAFCTSEHSGFGLSPTVSLTAFQPFFLDLTLPYSVVRGEDFPLKATVFNYLAHCIRVSVSLSPCSDFSAAPVEKEEDAYCLCENERKTVSWTVTPKSLGEVEISVSAEALNGGLPCGDKVVEALSNWRKDTIIRKLLVEPEGIPRETTYNSLLCAAEKSAPSPVSLELPQNVVPDSARAYFSVLGDILGTAMHNLHQLLQMPFGCGEQNMVLFAPXXXILDYLNKTGQLKEETKSKAVGYLVSGYQRQLIYKHSDGSYSTFGPHSGQQGNTWLTAFVLKSFAQARRYMYIDSKHIQDAQLWLSSKQKENGCFRSSGMLLNNAIKGGVDDEVTLSAYITIALLEIPLPTTH…	4462	6339	1	1	1	713.378	1424.74	2	1424.74	-0.0007	0	87.53	1.7e-07	K	HIQDAQLWLSSK	Q
3	2::tr|A0A151NFJ9|A0A151NFJ9_ALLMI	Uncharacterized protein OS=Alligator mississippiensis OX=8496 GN=Y1Q_0018187 PE=4 SV=1	3599	84511	362	362	56	56	82.6	754	MPPDMKISSEETVRKYFPETWIWDLIQMDSQGNAVLTLTIPDTITEWKASAFCTSEHSGFGLSPTVSLTAFQPFFLDLTLPYSVVRGEDFPLKATVFNYLAHCIRVSVSLSPCSDFSAAPVEKEEDAYCLCENERKTVSWTVTPKSLGEVEISVSAEALNGGLPCGDKVVEALSNWRKDTIIRKLLVEPEGIPRETTYNSLLCAAEKSAPSPVSLELPQNVVPDSARAYFSVLGDILGTAMHNLHQLLQMPFGCGEQNMVLFAPXXXILDYLNKTGQLKEETKSKAVGYLVSGYQRQLIYKHSDGSYSTFGPHSGQQGNTWLTAFVLKSFAQARRYMYIDSKHIQDAQLWLSSKQKENGCFRSSGMLLNNAIKGGVDDEVTLSAYITIALLEIPLPTTH…	4463	6534	1	1	1	713.378	1424.74	2	1424.74	-0.0006	0	87.78	1.6e-07	K	HIQDAQLWLSSK	Q
3	2::tr|A0A151NFJ9|A0A151NFJ9_ALLMI	Uncharacterized protein OS=Alligator mississippiensis OX=8496 GN=Y1Q_0018187 PE=4 SV=1	3599	84511	362	362	56	56	82.6	754	MPPDMKISSEETVRKYFPETWIWDLIQMDSQGNAVLTLTIPDTITEWKASAFCTSEHSGFGLSPTVSLTAFQPFFLDLTLPYSVVRGEDFPLKATVFNYLAHCIRVSVSLSPCSDFSAAPVEKEEDAYCLCENERKTVSWTVTPKSLGEVEISVSAEALNGGLPCGDKVVEALSNWRKDTIIRKLLVEPEGIPRETTYNSLLCAAEKSAPSPVSLELPQNVVPDSARAYFSVLGDILGTAMHNLHQLLQMPFGCGEQNMVLFAPXXXILDYLNKTGQLKEETKSKAVGYLVSGYQRQLIYKHSDGSYSTFGPHSGQQGNTWLTAFVLKSFAQARRYMYIDSKHIQDAQLWLSSKQKENGCFRSSGMLLNNAIKGGVDDEVTLSAYITIALLEIPLPTTH…	4464	6161	1	1	1	475.921	1424.74	3	1424.74	0.0005	0	51.74	0.00063	K	HIQDAQLWLSSK	Q
3	2::tr|A0A151NFJ9|A0A151NFJ9_ALLMI	Uncharacterized protein OS=Alligator mississippiensis OX=8496 GN=Y1Q_0018187 PE=4 SV=1	3599	84511	362	362	56	56	82.6	754	MPPDMKISSEETVRKYFPETWIWDLIQMDSQGNAVLTLTIPDTITEWKASAFCTSEHSGFGLSPTVSLTAFQPFFLDLTLPYSVVRGEDFPLKATVFNYLAHCIRVSVSLSPCSDFSAAPVEKEEDAYCLCENERKTVSWTVTPKSLGEVEISVSAEALNGGLPCGDKVVEALSNWRKDTIIRKLLVEPEGIPRETTYNSLLCAAEKSAPSPVSLELPQNVVPDSARAYFSVLGDILGTAMHNLHQLLQMPFGCGEQNMVLFAPXXXILDYLNKTGQLKEETKSKAVGYLVSGYQRQLIYKHSDGSYSTFGPHSGQQGNTWLTAFVLKSFAQARRYMYIDSKHIQDAQLWLSSKQKENGCFRSSGMLLNNAIKGGVDDEVTLSAYITIALLEIPLPTTH…	4465	7120	1	1	1	713.378	1424.74	2	1424.74	0.0007	0	58.38	0.00014	K	HIQDAQLWLSSK	Q
3	2::tr|A0A151NFJ9|A0A151NFJ9_ALLMI	Uncharacterized protein OS=Alligator mississippiensis OX=8496 GN=Y1Q_0018187 PE=4 SV=1	3599	84511	362	362	56	56	82.6	754	MPPDMKISSEETVRKYFPETWIWDLIQMDSQGNAVLTLTIPDTITEWKASAFCTSEHSGFGLSPTVSLTAFQPFFLDLTLPYSVVRGEDFPLKATVFNYLAHCIRVSVSLSPCSDFSAAPVEKEEDAYCLCENERKTVSWTVTPKSLGEVEISVSAEALNGGLPCGDKVVEALSNWRKDTIIRKLLVEPEGIPRETTYNSLLCAAEKSAPSPVSLELPQNVVPDSARAYFSVLGDILGTAMHNLHQLLQMPFGCGEQNMVLFAPXXXILDYLNKTGQLKEETKSKAVGYLVSGYQRQLIYKHSDGSYSTFGPHSGQQGNTWLTAFVLKSFAQARRYMYIDSKHIQDAQLWLSSKQKENGCFRSSGMLLNNAIKGGVDDEVTLSAYITIALLEIPLPTTH…	4466	6359	1	1	1	475.921	1424.74	3	1424.74	0.001	0	48.85	0.0012	K	HIQDAQLWLSSK	Q
3	2::tr|A0A151NFJ9|A0A151NFJ9_ALLMI	Uncharacterized protein OS=Alligator mississippiensis OX=8496 GN=Y1Q_0018187 PE=4 SV=1	3599	84511	362	362	56	56	82.6	754	MPPDMKISSEETVRKYFPETWIWDLIQMDSQGNAVLTLTIPDTITEWKASAFCTSEHSGFGLSPTVSLTAFQPFFLDLTLPYSVVRGEDFPLKATVFNYLAHCIRVSVSLSPCSDFSAAPVEKEEDAYCLCENERKTVSWTVTPKSLGEVEISVSAEALNGGLPCGDKVVEALSNWRKDTIIRKLLVEPEGIPRETTYNSLLCAAEKSAPSPVSLELPQNVVPDSARAYFSVLGDILGTAMHNLHQLLQMPFGCGEQNMVLFAPXXXILDYLNKTGQLKEETKSKAVGYLVSGYQRQLIYKHSDGSYSTFGPHSGQQGNTWLTAFVLKSFAQARRYMYIDSKHIQDAQLWLSSKQKENGCFRSSGMLLNNAIKGGVDDEVTLSAYITIALLEIPLPTTH…	4467	9861	1	1	1	713.379	1424.74	2	1424.74	0.0015	0	64.08	3.7e-05	K	HIQDAQLWLSSK	Q
3	2::tr|A0A151NFJ9|A0A151NFJ9_ALLMI	Uncharacterized protein OS=Alligator mississippiensis OX=8496 GN=Y1Q_0018187 PE=4 SV=1	3599	84511	362	362	56	56	82.6	754	MPPDMKISSEETVRKYFPETWIWDLIQMDSQGNAVLTLTIPDTITEWKASAFCTSEHSGFGLSPTVSLTAFQPFFLDLTLPYSVVRGEDFPLKATVFNYLAHCIRVSVSLSPCSDFSAAPVEKEEDAYCLCENERKTVSWTVTPKSLGEVEISVSAEALNGGLPCGDKVVEALSNWRKDTIIRKLLVEPEGIPRETTYNSLLCAAEKSAPSPVSLELPQNVVPDSARAYFSVLGDILGTAMHNLHQLLQMPFGCGEQNMVLFAPXXXILDYLNKTGQLKEETKSKAVGYLVSGYQRQLIYKHSDGSYSTFGPHSGQQGNTWLTAFVLKSFAQARRYMYIDSKHIQDAQLWLSSKQKENGCFRSSGMLLNNAIKGGVDDEVTLSAYITIALLEIPLPTTH…	4468	6720	1	1	1	713.379	1424.74	2	1424.74	0.0016	0	66.1	2.3e-05	K	HIQDAQLWLSSK	Q
3	2::tr|A0A151NFJ9|A0A151NFJ9_ALLMI	Uncharacterized protein OS=Alligator mississippiensis OX=8496 GN=Y1Q_0018187 PE=4 SV=1	3599	84511	362	362	56	56	82.6	754	MPPDMKISSEETVRKYFPETWIWDLIQMDSQGNAVLTLTIPDTITEWKASAFCTSEHSGFGLSPTVSLTAFQPFFLDLTLPYSVVRGEDFPLKATVFNYLAHCIRVSVSLSPCSDFSAAPVEKEEDAYCLCENERKTVSWTVTPKSLGEVEISVSAEALNGGLPCGDKVVEALSNWRKDTIIRKLLVEPEGIPRETTYNSLLCAAEKSAPSPVSLELPQNVVPDSARAYFSVLGDILGTAMHNLHQLLQMPFGCGEQNMVLFAPXXXILDYLNKTGQLKEETKSKAVGYLVSGYQRQLIYKHSDGSYSTFGPHSGQQGNTWLTAFVLKSFAQARRYMYIDSKHIQDAQLWLSSKQKENGCFRSSGMLLNNAIKGGVDDEVTLSAYITIALLEIPLPTTH…	4703	8065	1	1	1	488.918	1463.73	3	1463.73	-0.0007	0	51.16	0.0011	K	ATVFNYLAHCIR	V
3	2::tr|A0A151NFJ9|A0A151NFJ9_ALLMI	Uncharacterized protein OS=Alligator mississippiensis OX=8496 GN=Y1Q_0018187 PE=4 SV=1	3599	84511	362	362	56	56	82.6	754	MPPDMKISSEETVRKYFPETWIWDLIQMDSQGNAVLTLTIPDTITEWKASAFCTSEHSGFGLSPTVSLTAFQPFFLDLTLPYSVVRGEDFPLKATVFNYLAHCIRVSVSLSPCSDFSAAPVEKEEDAYCLCENERKTVSWTVTPKSLGEVEISVSAEALNGGLPCGDKVVEALSNWRKDTIIRKLLVEPEGIPRETTYNSLLCAAEKSAPSPVSLELPQNVVPDSARAYFSVLGDILGTAMHNLHQLLQMPFGCGEQNMVLFAPXXXILDYLNKTGQLKEETKSKAVGYLVSGYQRQLIYKHSDGSYSTFGPHSGQQGNTWLTAFVLKSFAQARRYMYIDSKHIQDAQLWLSSKQKENGCFRSSGMLLNNAIKGGVDDEVTLSAYITIALLEIPLPTTH…	4706	8232	1	1	1	488.919	1463.74	3	1463.73	0.0012	0	54.47	0.00049	K	ATVFNYLAHCIR	V
3	2::tr|A0A151NFJ9|A0A151NFJ9_ALLMI	Uncharacterized protein OS=Alligator mississippiensis OX=8496 GN=Y1Q_0018187 PE=4 SV=1	3599	84511	362	362	56	56	82.6	754	MPPDMKISSEETVRKYFPETWIWDLIQMDSQGNAVLTLTIPDTITEWKASAFCTSEHSGFGLSPTVSLTAFQPFFLDLTLPYSVVRGEDFPLKATVFNYLAHCIRVSVSLSPCSDFSAAPVEKEEDAYCLCENERKTVSWTVTPKSLGEVEISVSAEALNGGLPCGDKVVEALSNWRKDTIIRKLLVEPEGIPRETTYNSLLCAAEKSAPSPVSLELPQNVVPDSARAYFSVLGDILGTAMHNLHQLLQMPFGCGEQNMVLFAPXXXILDYLNKTGQLKEETKSKAVGYLVSGYQRQLIYKHSDGSYSTFGPHSGQQGNTWLTAFVLKSFAQARRYMYIDSKHIQDAQLWLSSKQKENGCFRSSGMLLNNAIKGGVDDEVTLSAYITIALLEIPLPTTH…	4707	8403	1	1	1	488.919	1463.74	3	1463.73	0.0014	0	51.05	0.0011	K	ATVFNYLAHCIR	V
3	2::tr|A0A151NFJ9|A0A151NFJ9_ALLMI	Uncharacterized protein OS=Alligator mississippiensis OX=8496 GN=Y1Q_0018187 PE=4 SV=1	3599	84511	362	362	56	56	82.6	754	MPPDMKISSEETVRKYFPETWIWDLIQMDSQGNAVLTLTIPDTITEWKASAFCTSEHSGFGLSPTVSLTAFQPFFLDLTLPYSVVRGEDFPLKATVFNYLAHCIRVSVSLSPCSDFSAAPVEKEEDAYCLCENERKTVSWTVTPKSLGEVEISVSAEALNGGLPCGDKVVEALSNWRKDTIIRKLLVEPEGIPRETTYNSLLCAAEKSAPSPVSLELPQNVVPDSARAYFSVLGDILGTAMHNLHQLLQMPFGCGEQNMVLFAPXXXILDYLNKTGQLKEETKSKAVGYLVSGYQRQLIYKHSDGSYSTFGPHSGQQGNTWLTAFVLKSFAQARRYMYIDSKHIQDAQLWLSSKQKENGCFRSSGMLLNNAIKGGVDDEVTLSAYITIALLEIPLPTTH…	4718	9617	1	1	1	489.246	1464.72	3	1464.72	-0.0025	0	50.96	0.001	K	ATVFNYLAHCIR	V
3	2::tr|A0A151NFJ9|A0A151NFJ9_ALLMI	Uncharacterized protein OS=Alligator mississippiensis OX=8496 GN=Y1Q_0018187 PE=4 SV=1	3599	84511	362	362	56	56	82.6	754	MPPDMKISSEETVRKYFPETWIWDLIQMDSQGNAVLTLTIPDTITEWKASAFCTSEHSGFGLSPTVSLTAFQPFFLDLTLPYSVVRGEDFPLKATVFNYLAHCIRVSVSLSPCSDFSAAPVEKEEDAYCLCENERKTVSWTVTPKSLGEVEISVSAEALNGGLPCGDKVVEALSNWRKDTIIRKLLVEPEGIPRETTYNSLLCAAEKSAPSPVSLELPQNVVPDSARAYFSVLGDILGTAMHNLHQLLQMPFGCGEQNMVLFAPXXXILDYLNKTGQLKEETKSKAVGYLVSGYQRQLIYKHSDGSYSTFGPHSGQQGNTWLTAFVLKSFAQARRYMYIDSKHIQDAQLWLSSKQKENGCFRSSGMLLNNAIKGGVDDEVTLSAYITIALLEIPLPTTH…	4719	7262	1	1	1	489.247	1464.72	3	1464.72	0.0001	0	41.08	0.01	K	ATVFNYLAHCIR	V
3	2::tr|A0A151NFJ9|A0A151NFJ9_ALLMI	Uncharacterized protein OS=Alligator mississippiensis OX=8496 GN=Y1Q_0018187 PE=4 SV=1	3599	84511	362	362	56	56	82.6	754	MPPDMKISSEETVRKYFPETWIWDLIQMDSQGNAVLTLTIPDTITEWKASAFCTSEHSGFGLSPTVSLTAFQPFFLDLTLPYSVVRGEDFPLKATVFNYLAHCIRVSVSLSPCSDFSAAPVEKEEDAYCLCENERKTVSWTVTPKSLGEVEISVSAEALNGGLPCGDKVVEALSNWRKDTIIRKLLVEPEGIPRETTYNSLLCAAEKSAPSPVSLELPQNVVPDSARAYFSVLGDILGTAMHNLHQLLQMPFGCGEQNMVLFAPXXXILDYLNKTGQLKEETKSKAVGYLVSGYQRQLIYKHSDGSYSTFGPHSGQQGNTWLTAFVLKSFAQARRYMYIDSKHIQDAQLWLSSKQKENGCFRSSGMLLNNAIKGGVDDEVTLSAYITIALLEIPLPTTH…	4994	7282	1	1	1	750.355	1498.7	2	1498.7	-0.0013	0	63.59	3.7e-05	R	ETTYNSLLCAAEK	S
3	2::tr|A0A151NFJ9|A0A151NFJ9_ALLMI	Uncharacterized protein OS=Alligator mississippiensis OX=8496 GN=Y1Q_0018187 PE=4 SV=1	3599	84511	362	362	56	56	82.6	754	MPPDMKISSEETVRKYFPETWIWDLIQMDSQGNAVLTLTIPDTITEWKASAFCTSEHSGFGLSPTVSLTAFQPFFLDLTLPYSVVRGEDFPLKATVFNYLAHCIRVSVSLSPCSDFSAAPVEKEEDAYCLCENERKTVSWTVTPKSLGEVEISVSAEALNGGLPCGDKVVEALSNWRKDTIIRKLLVEPEGIPRETTYNSLLCAAEKSAPSPVSLELPQNVVPDSARAYFSVLGDILGTAMHNLHQLLQMPFGCGEQNMVLFAPXXXILDYLNKTGQLKEETKSKAVGYLVSGYQRQLIYKHSDGSYSTFGPHSGQQGNTWLTAFVLKSFAQARRYMYIDSKHIQDAQLWLSSKQKENGCFRSSGMLLNNAIKGGVDDEVTLSAYITIALLEIPLPTTH…	4995	7473	1	1	1	750.356	1498.7	2	1498.7	-0.0009	0	58.62	0.00012	R	ETTYNSLLCAAEK	S
3	2::tr|A0A151NFJ9|A0A151NFJ9_ALLMI	Uncharacterized protein OS=Alligator mississippiensis OX=8496 GN=Y1Q_0018187 PE=4 SV=1	3599	84511	362	362	56	56	82.6	754	MPPDMKISSEETVRKYFPETWIWDLIQMDSQGNAVLTLTIPDTITEWKASAFCTSEHSGFGLSPTVSLTAFQPFFLDLTLPYSVVRGEDFPLKATVFNYLAHCIRVSVSLSPCSDFSAAPVEKEEDAYCLCENERKTVSWTVTPKSLGEVEISVSAEALNGGLPCGDKVVEALSNWRKDTIIRKLLVEPEGIPRETTYNSLLCAAEKSAPSPVSLELPQNVVPDSARAYFSVLGDILGTAMHNLHQLLQMPFGCGEQNMVLFAPXXXILDYLNKTGQLKEETKSKAVGYLVSGYQRQLIYKHSDGSYSTFGPHSGQQGNTWLTAFVLKSFAQARRYMYIDSKHIQDAQLWLSSKQKENGCFRSSGMLLNNAIKGGVDDEVTLSAYITIALLEIPLPTTH…	5005	6873	1	1	1	750.847	1499.68	2	1499.68	-0.0014	0	59.1	8.2e-05	R	ETTYNSLLCAAEK	S
3	2::tr|A0A151NFJ9|A0A151NFJ9_ALLMI	Uncharacterized protein OS=Alligator mississippiensis OX=8496 GN=Y1Q_0018187 PE=4 SV=1	3599	84511	362	362	56	56	82.6	754	MPPDMKISSEETVRKYFPETWIWDLIQMDSQGNAVLTLTIPDTITEWKASAFCTSEHSGFGLSPTVSLTAFQPFFLDLTLPYSVVRGEDFPLKATVFNYLAHCIRVSVSLSPCSDFSAAPVEKEEDAYCLCENERKTVSWTVTPKSLGEVEISVSAEALNGGLPCGDKVVEALSNWRKDTIIRKLLVEPEGIPRETTYNSLLCAAEKSAPSPVSLELPQNVVPDSARAYFSVLGDILGTAMHNLHQLLQMPFGCGEQNMVLFAPXXXILDYLNKTGQLKEETKSKAVGYLVSGYQRQLIYKHSDGSYSTFGPHSGQQGNTWLTAFVLKSFAQARRYMYIDSKHIQDAQLWLSSKQKENGCFRSSGMLLNNAIKGGVDDEVTLSAYITIALLEIPLPTTH…	5007	7317	1	1	1	500.907	1499.7	3	1499.68	0.0188	0	52.41	0.00049	R	ETTYNSLLCAAEK	S
3	2::tr|A0A151NFJ9|A0A151NFJ9_ALLMI	Uncharacterized protein OS=Alligator mississippiensis OX=8496 GN=Y1Q_0018187 PE=4 SV=1	3599	84511	362	362	56	56	82.6	754	MPPDMKISSEETVRKYFPETWIWDLIQMDSQGNAVLTLTIPDTITEWKASAFCTSEHSGFGLSPTVSLTAFQPFFLDLTLPYSVVRGEDFPLKATVFNYLAHCIRVSVSLSPCSDFSAAPVEKEEDAYCLCENERKTVSWTVTPKSLGEVEISVSAEALNGGLPCGDKVVEALSNWRKDTIIRKLLVEPEGIPRETTYNSLLCAAEKSAPSPVSLELPQNVVPDSARAYFSVLGDILGTAMHNLHQLLQMPFGCGEQNMVLFAPXXXILDYLNKTGQLKEETKSKAVGYLVSGYQRQLIYKHSDGSYSTFGPHSGQQGNTWLTAFVLKSFAQARRYMYIDSKHIQDAQLWLSSKQKENGCFRSSGMLLNNAIKGGVDDEVTLSAYITIALLEIPLPTTH…	5092	6423	1	1	1	505.594	1513.76	3	1513.76	0.0021	0	43.34	0.0053	K	EPETILPYYHPR	A
3	2::tr|A0A151NFJ9|A0A151NFJ9_ALLMI	Uncharacterized protein OS=Alligator mississippiensis OX=8496 GN=Y1Q_0018187 PE=4 SV=1	3599	84511	362	362	56	56	82.6	754	MPPDMKISSEETVRKYFPETWIWDLIQMDSQGNAVLTLTIPDTITEWKASAFCTSEHSGFGLSPTVSLTAFQPFFLDLTLPYSVVRGEDFPLKATVFNYLAHCIRVSVSLSPCSDFSAAPVEKEEDAYCLCENERKTVSWTVTPKSLGEVEISVSAEALNGGLPCGDKVVEALSNWRKDTIIRKLLVEPEGIPRETTYNSLLCAAEKSAPSPVSLELPQNVVPDSARAYFSVLGDILGTAMHNLHQLLQMPFGCGEQNMVLFAPXXXILDYLNKTGQLKEETKSKAVGYLVSGYQRQLIYKHSDGSYSTFGPHSGQQGNTWLTAFVLKSFAQARRYMYIDSKHIQDAQLWLSSKQKENGCFRSSGMLLNNAIKGGVDDEVTLSAYITIALLEIPLPTTH…	5245	6162	1	1	1	768.359	1534.7	2	1534.68	0.0198	0	39.96	0.012	K	QAQVEVYDYYEK	D
3	2::tr|A0A151NFJ9|A0A151NFJ9_ALLMI	Uncharacterized protein OS=Alligator mississippiensis OX=8496 GN=Y1Q_0018187 PE=4 SV=1	3599	84511	362	362	56	56	82.6	754	MPPDMKISSEETVRKYFPETWIWDLIQMDSQGNAVLTLTIPDTITEWKASAFCTSEHSGFGLSPTVSLTAFQPFFLDLTLPYSVVRGEDFPLKATVFNYLAHCIRVSVSLSPCSDFSAAPVEKEEDAYCLCENERKTVSWTVTPKSLGEVEISVSAEALNGGLPCGDKVVEALSNWRKDTIIRKLLVEPEGIPRETTYNSLLCAAEKSAPSPVSLELPQNVVPDSARAYFSVLGDILGTAMHNLHQLLQMPFGCGEQNMVLFAPXXXILDYLNKTGQLKEETKSKAVGYLVSGYQRQLIYKHSDGSYSTFGPHSGQQGNTWLTAFVLKSFAQARRYMYIDSKHIQDAQLWLSSKQKENGCFRSSGMLLNNAIKGGVDDEVTLSAYITIALLEIPLPTTH…	5246	2356	1	1	1	768.375	1534.74	2	1534.74	-0.0035	0	80.49	1.4e-06	K	GVQQQFHVDHANR	L
3	2::tr|A0A151NFJ9|A0A151NFJ9_ALLMI	Uncharacterized protein OS=Alligator mississippiensis OX=8496 GN=Y1Q_0018187 PE=4 SV=1	3599	84511	362	362	56	56	82.6	754	MPPDMKISSEETVRKYFPETWIWDLIQMDSQGNAVLTLTIPDTITEWKASAFCTSEHSGFGLSPTVSLTAFQPFFLDLTLPYSVVRGEDFPLKATVFNYLAHCIRVSVSLSPCSDFSAAPVEKEEDAYCLCENERKTVSWTVTPKSLGEVEISVSAEALNGGLPCGDKVVEALSNWRKDTIIRKLLVEPEGIPRETTYNSLLCAAEKSAPSPVSLELPQNVVPDSARAYFSVLGDILGTAMHNLHQLLQMPFGCGEQNMVLFAPXXXILDYLNKTGQLKEETKSKAVGYLVSGYQRQLIYKHSDGSYSTFGPHSGQQGNTWLTAFVLKSFAQARRYMYIDSKHIQDAQLWLSSKQKENGCFRSSGMLLNNAIKGGVDDEVTLSAYITIALLEIPLPTTH…	5247	2504	1	1	1	384.692	1534.74	4	1534.74	-0.0006	0	40.27	0.014	K	GVQQQFHVDHANR	L
3	2::tr|A0A151NFJ9|A0A151NFJ9_ALLMI	Uncharacterized protein OS=Alligator mississippiensis OX=8496 GN=Y1Q_0018187 PE=4 SV=1	3599	84511	362	362	56	56	82.6	754	MPPDMKISSEETVRKYFPETWIWDLIQMDSQGNAVLTLTIPDTITEWKASAFCTSEHSGFGLSPTVSLTAFQPFFLDLTLPYSVVRGEDFPLKATVFNYLAHCIRVSVSLSPCSDFSAAPVEKEEDAYCLCENERKTVSWTVTPKSLGEVEISVSAEALNGGLPCGDKVVEALSNWRKDTIIRKLLVEPEGIPRETTYNSLLCAAEKSAPSPVSLELPQNVVPDSARAYFSVLGDILGTAMHNLHQLLQMPFGCGEQNMVLFAPXXXILDYLNKTGQLKEETKSKAVGYLVSGYQRQLIYKHSDGSYSTFGPHSGQQGNTWLTAFVLKSFAQARRYMYIDSKHIQDAQLWLSSKQKENGCFRSSGMLLNNAIKGGVDDEVTLSAYITIALLEIPLPTTH…	5248	2230	1	1	1	512.587	1534.74	3	1534.74	0.0002	0	44.09	0.006	K	GVQQQFHVDHANR	L
3	2::tr|A0A151NFJ9|A0A151NFJ9_ALLMI	Uncharacterized protein OS=Alligator mississippiensis OX=8496 GN=Y1Q_0018187 PE=4 SV=1	3599	84511	362	362	56	56	82.6	754	MPPDMKISSEETVRKYFPETWIWDLIQMDSQGNAVLTLTIPDTITEWKASAFCTSEHSGFGLSPTVSLTAFQPFFLDLTLPYSVVRGEDFPLKATVFNYLAHCIRVSVSLSPCSDFSAAPVEKEEDAYCLCENERKTVSWTVTPKSLGEVEISVSAEALNGGLPCGDKVVEALSNWRKDTIIRKLLVEPEGIPRETTYNSLLCAAEKSAPSPVSLELPQNVVPDSARAYFSVLGDILGTAMHNLHQLLQMPFGCGEQNMVLFAPXXXILDYLNKTGQLKEETKSKAVGYLVSGYQRQLIYKHSDGSYSTFGPHSGQQGNTWLTAFVLKSFAQARRYMYIDSKHIQDAQLWLSSKQKENGCFRSSGMLLNNAIKGGVDDEVTLSAYITIALLEIPLPTTH…	5249	2336	1	1	1	384.692	1534.74	4	1534.74	0.0008	0	36.69	0.032	K	GVQQQFHVDHANR	L
3	2::tr|A0A151NFJ9|A0A151NFJ9_ALLMI	Uncharacterized protein OS=Alligator mississippiensis OX=8496 GN=Y1Q_0018187 PE=4 SV=1	3599	84511	362	362	56	56	82.6	754	MPPDMKISSEETVRKYFPETWIWDLIQMDSQGNAVLTLTIPDTITEWKASAFCTSEHSGFGLSPTVSLTAFQPFFLDLTLPYSVVRGEDFPLKATVFNYLAHCIRVSVSLSPCSDFSAAPVEKEEDAYCLCENERKTVSWTVTPKSLGEVEISVSAEALNGGLPCGDKVVEALSNWRKDTIIRKLLVEPEGIPRETTYNSLLCAAEKSAPSPVSLELPQNVVPDSARAYFSVLGDILGTAMHNLHQLLQMPFGCGEQNMVLFAPXXXILDYLNKTGQLKEETKSKAVGYLVSGYQRQLIYKHSDGSYSTFGPHSGQQGNTWLTAFVLKSFAQARRYMYIDSKHIQDAQLWLSSKQKENGCFRSSGMLLNNAIKGGVDDEVTLSAYITIALLEIPLPTTH…	5250	2827	1	1	1	384.692	1534.74	4	1534.74	0.001	0	29.72	0.16	K	GVQQQFHVDHANR	L
3	2::tr|A0A151NFJ9|A0A151NFJ9_ALLMI	Uncharacterized protein OS=Alligator mississippiensis OX=8496 GN=Y1Q_0018187 PE=4 SV=1	3599	84511	362	362	56	56	82.6	754	MPPDMKISSEETVRKYFPETWIWDLIQMDSQGNAVLTLTIPDTITEWKASAFCTSEHSGFGLSPTVSLTAFQPFFLDLTLPYSVVRGEDFPLKATVFNYLAHCIRVSVSLSPCSDFSAAPVEKEEDAYCLCENERKTVSWTVTPKSLGEVEISVSAEALNGGLPCGDKVVEALSNWRKDTIIRKLLVEPEGIPRETTYNSLLCAAEKSAPSPVSLELPQNVVPDSARAYFSVLGDILGTAMHNLHQLLQMPFGCGEQNMVLFAPXXXILDYLNKTGQLKEETKSKAVGYLVSGYQRQLIYKHSDGSYSTFGPHSGQQGNTWLTAFVLKSFAQARRYMYIDSKHIQDAQLWLSSKQKENGCFRSSGMLLNNAIKGGVDDEVTLSAYITIALLEIPLPTTH…	5251	2396	1	1	1	512.587	1534.74	3	1534.74	0.0013	0	49.98	0.0015	K	GVQQQFHVDHANR	L
3	2::tr|A0A151NFJ9|A0A151NFJ9_ALLMI	Uncharacterized protein OS=Alligator mississippiensis OX=8496 GN=Y1Q_0018187 PE=4 SV=1	3599	84511	362	362	56	56	82.6	754	MPPDMKISSEETVRKYFPETWIWDLIQMDSQGNAVLTLTIPDTITEWKASAFCTSEHSGFGLSPTVSLTAFQPFFLDLTLPYSVVRGEDFPLKATVFNYLAHCIRVSVSLSPCSDFSAAPVEKEEDAYCLCENERKTVSWTVTPKSLGEVEISVSAEALNGGLPCGDKVVEALSNWRKDTIIRKLLVEPEGIPRETTYNSLLCAAEKSAPSPVSLELPQNVVPDSARAYFSVLGDILGTAMHNLHQLLQMPFGCGEQNMVLFAPXXXILDYLNKTGQLKEETKSKAVGYLVSGYQRQLIYKHSDGSYSTFGPHSGQQGNTWLTAFVLKSFAQARRYMYIDSKHIQDAQLWLSSKQKENGCFRSSGMLLNNAIKGGVDDEVTLSAYITIALLEIPLPTTH…	5598	4704	1	1	1	794.306	1586.6	2	1586.6	-0.0003	0	76.2	1.3e-07	K	EEDAYCLCENER	K
3	2::tr|A0A151NFJ9|A0A151NFJ9_ALLMI	Uncharacterized protein OS=Alligator mississippiensis OX=8496 GN=Y1Q_0018187 PE=4 SV=1	3599	84511	362	362	56	56	82.6	754	MPPDMKISSEETVRKYFPETWIWDLIQMDSQGNAVLTLTIPDTITEWKASAFCTSEHSGFGLSPTVSLTAFQPFFLDLTLPYSVVRGEDFPLKATVFNYLAHCIRVSVSLSPCSDFSAAPVEKEEDAYCLCENERKTVSWTVTPKSLGEVEISVSAEALNGGLPCGDKVVEALSNWRKDTIIRKLLVEPEGIPRETTYNSLLCAAEKSAPSPVSLELPQNVVPDSARAYFSVLGDILGTAMHNLHQLLQMPFGCGEQNMVLFAPXXXILDYLNKTGQLKEETKSKAVGYLVSGYQRQLIYKHSDGSYSTFGPHSGQQGNTWLTAFVLKSFAQARRYMYIDSKHIQDAQLWLSSKQKENGCFRSSGMLLNNAIKGGVDDEVTLSAYITIALLEIPLPTTH…	7376	7867	1	1	1	940.46	1878.91	2	1878.9	0.0027	0	34.31	0.057	R	VSVSLSPCSDFSAAPVEK	E
3	2::tr|A0A151NFJ9|A0A151NFJ9_ALLMI	Uncharacterized protein OS=Alligator mississippiensis OX=8496 GN=Y1Q_0018187 PE=4 SV=1	3599	84511	362	362	56	56	82.6	754	MPPDMKISSEETVRKYFPETWIWDLIQMDSQGNAVLTLTIPDTITEWKASAFCTSEHSGFGLSPTVSLTAFQPFFLDLTLPYSVVRGEDFPLKATVFNYLAHCIRVSVSLSPCSDFSAAPVEKEEDAYCLCENERKTVSWTVTPKSLGEVEISVSAEALNGGLPCGDKVVEALSNWRKDTIIRKLLVEPEGIPRETTYNSLLCAAEKSAPSPVSLELPQNVVPDSARAYFSVLGDILGTAMHNLHQLLQMPFGCGEQNMVLFAPXXXILDYLNKTGQLKEETKSKAVGYLVSGYQRQLIYKHSDGSYSTFGPHSGQQGNTWLTAFVLKSFAQARRYMYIDSKHIQDAQLWLSSKQKENGCFRSSGMLLNNAIKGGVDDEVTLSAYITIALLEIPLPTTH…	7377	7692	1	1	1	940.462	1878.91	2	1878.9	0.0063	0	51.75	0.001	R	VSVSLSPCSDFSAAPVEK	E
3	2::tr|A0A151NFJ9|A0A151NFJ9_ALLMI	Uncharacterized protein OS=Alligator mississippiensis OX=8496 GN=Y1Q_0018187 PE=4 SV=1	3599	84511	362	362	56	56	82.6	754	MPPDMKISSEETVRKYFPETWIWDLIQMDSQGNAVLTLTIPDTITEWKASAFCTSEHSGFGLSPTVSLTAFQPFFLDLTLPYSVVRGEDFPLKATVFNYLAHCIRVSVSLSPCSDFSAAPVEKEEDAYCLCENERKTVSWTVTPKSLGEVEISVSAEALNGGLPCGDKVVEALSNWRKDTIIRKLLVEPEGIPRETTYNSLLCAAEKSAPSPVSLELPQNVVPDSARAYFSVLGDILGTAMHNLHQLLQMPFGCGEQNMVLFAPXXXILDYLNKTGQLKEETKSKAVGYLVSGYQRQLIYKHSDGSYSTFGPHSGQQGNTWLTAFVLKSFAQARRYMYIDSKHIQDAQLWLSSKQKENGCFRSSGMLLNNAIKGGVDDEVTLSAYITIALLEIPLPTTH…	7540	9448	1	1	1	952.939	1903.86	2	1903.87	-0.0035	0	61.15	7.9e-05	K	DEFAIAEYQAPCYTVK	A
3	2::tr|A0A151NFJ9|A0A151NFJ9_ALLMI	Uncharacterized protein OS=Alligator mississippiensis OX=8496 GN=Y1Q_0018187 PE=4 SV=1	3599	84511	362	362	56	56	82.6	754	MPPDMKISSEETVRKYFPETWIWDLIQMDSQGNAVLTLTIPDTITEWKASAFCTSEHSGFGLSPTVSLTAFQPFFLDLTLPYSVVRGEDFPLKATVFNYLAHCIRVSVSLSPCSDFSAAPVEKEEDAYCLCENERKTVSWTVTPKSLGEVEISVSAEALNGGLPCGDKVVEALSNWRKDTIIRKLLVEPEGIPRETTYNSLLCAAEKSAPSPVSLELPQNVVPDSARAYFSVLGDILGTAMHNLHQLLQMPFGCGEQNMVLFAPXXXILDYLNKTGQLKEETKSKAVGYLVSGYQRQLIYKHSDGSYSTFGPHSGQQGNTWLTAFVLKSFAQARRYMYIDSKHIQDAQLWLSSKQKENGCFRSSGMLLNNAIKGGVDDEVTLSAYITIALLEIPLPTTH…	7929	11416	1	1	1	1004.96	2007.9	2	2007.9	-0.0069	0	93.56	4.5e-08	K	YSMAVTGDGCVYTQTSLR	Y
3	2::tr|A0A151NFJ9|A0A151NFJ9_ALLMI	Uncharacterized protein OS=Alligator mississippiensis OX=8496 GN=Y1Q_0018187 PE=4 SV=1	3599	84511	362	362	56	56	82.6	754	MPPDMKISSEETVRKYFPETWIWDLIQMDSQGNAVLTLTIPDTITEWKASAFCTSEHSGFGLSPTVSLTAFQPFFLDLTLPYSVVRGEDFPLKATVFNYLAHCIRVSVSLSPCSDFSAAPVEKEEDAYCLCENERKTVSWTVTPKSLGEVEISVSAEALNGGLPCGDKVVEALSNWRKDTIIRKLLVEPEGIPRETTYNSLLCAAEKSAPSPVSLELPQNVVPDSARAYFSVLGDILGTAMHNLHQLLQMPFGCGEQNMVLFAPXXXILDYLNKTGQLKEETKSKAVGYLVSGYQRQLIYKHSDGSYSTFGPHSGQQGNTWLTAFVLKSFAQARRYMYIDSKHIQDAQLWLSSKQKENGCFRSSGMLLNNAIKGGVDDEVTLSAYITIALLEIPLPTTH…	7930	8286	1	1	1	1004.96	2007.9	2	2007.9	-0.0052	0	98.64	1.4e-08	K	YSMAVTGDGCVYTQTSLR	Y
3	2::tr|A0A151NFJ9|A0A151NFJ9_ALLMI	Uncharacterized protein OS=Alligator mississippiensis OX=8496 GN=Y1Q_0018187 PE=4 SV=1	3599	84511	362	362	56	56	82.6	754	MPPDMKISSEETVRKYFPETWIWDLIQMDSQGNAVLTLTIPDTITEWKASAFCTSEHSGFGLSPTVSLTAFQPFFLDLTLPYSVVRGEDFPLKATVFNYLAHCIRVSVSLSPCSDFSAAPVEKEEDAYCLCENERKTVSWTVTPKSLGEVEISVSAEALNGGLPCGDKVVEALSNWRKDTIIRKLLVEPEGIPRETTYNSLLCAAEKSAPSPVSLELPQNVVPDSARAYFSVLGDILGTAMHNLHQLLQMPFGCGEQNMVLFAPXXXILDYLNKTGQLKEETKSKAVGYLVSGYQRQLIYKHSDGSYSTFGPHSGQQGNTWLTAFVLKSFAQARRYMYIDSKHIQDAQLWLSSKQKENGCFRSSGMLLNNAIKGGVDDEVTLSAYITIALLEIPLPTTH…	7931	10314	1	1	1	1004.96	2007.9	2	2007.9	-0.0045	0	85.41	3e-07	K	YSMAVTGDGCVYTQTSLR	Y
3	2::tr|A0A151NFJ9|A0A151NFJ9_ALLMI	Uncharacterized protein OS=Alligator mississippiensis OX=8496 GN=Y1Q_0018187 PE=4 SV=1	3599	84511	362	362	56	56	82.6	754	MPPDMKISSEETVRKYFPETWIWDLIQMDSQGNAVLTLTIPDTITEWKASAFCTSEHSGFGLSPTVSLTAFQPFFLDLTLPYSVVRGEDFPLKATVFNYLAHCIRVSVSLSPCSDFSAAPVEKEEDAYCLCENERKTVSWTVTPKSLGEVEISVSAEALNGGLPCGDKVVEALSNWRKDTIIRKLLVEPEGIPRETTYNSLLCAAEKSAPSPVSLELPQNVVPDSARAYFSVLGDILGTAMHNLHQLLQMPFGCGEQNMVLFAPXXXILDYLNKTGQLKEETKSKAVGYLVSGYQRQLIYKHSDGSYSTFGPHSGQQGNTWLTAFVLKSFAQARRYMYIDSKHIQDAQLWLSSKQKENGCFRSSGMLLNNAIKGGVDDEVTLSAYITIALLEIPLPTTH…	7932	7240	1	1	1	1004.96	2007.9	2	2007.9	-0.003	0	98.58	1.5e-08	K	YSMAVTGDGCVYTQTSLR	Y
3	2::tr|A0A151NFJ9|A0A151NFJ9_ALLMI	Uncharacterized protein OS=Alligator mississippiensis OX=8496 GN=Y1Q_0018187 PE=4 SV=1	3599	84511	362	362	56	56	82.6	754	MPPDMKISSEETVRKYFPETWIWDLIQMDSQGNAVLTLTIPDTITEWKASAFCTSEHSGFGLSPTVSLTAFQPFFLDLTLPYSVVRGEDFPLKATVFNYLAHCIRVSVSLSPCSDFSAAPVEKEEDAYCLCENERKTVSWTVTPKSLGEVEISVSAEALNGGLPCGDKVVEALSNWRKDTIIRKLLVEPEGIPRETTYNSLLCAAEKSAPSPVSLELPQNVVPDSARAYFSVLGDILGTAMHNLHQLLQMPFGCGEQNMVLFAPXXXILDYLNKTGQLKEETKSKAVGYLVSGYQRQLIYKHSDGSYSTFGPHSGQQGNTWLTAFVLKSFAQARRYMYIDSKHIQDAQLWLSSKQKENGCFRSSGMLLNNAIKGGVDDEVTLSAYITIALLEIPLPTTH…	7933	7941	1	1	1	1004.96	2007.9	2	2007.9	-0.0027	0	61.39	7.8e-05	K	YSMAVTGDGCVYTQTSLR	Y
3	2::tr|A0A151NFJ9|A0A151NFJ9_ALLMI	Uncharacterized protein OS=Alligator mississippiensis OX=8496 GN=Y1Q_0018187 PE=4 SV=1	3599	84511	362	362	56	56	82.6	754	MPPDMKISSEETVRKYFPETWIWDLIQMDSQGNAVLTLTIPDTITEWKASAFCTSEHSGFGLSPTVSLTAFQPFFLDLTLPYSVVRGEDFPLKATVFNYLAHCIRVSVSLSPCSDFSAAPVEKEEDAYCLCENERKTVSWTVTPKSLGEVEISVSAEALNGGLPCGDKVVEALSNWRKDTIIRKLLVEPEGIPRETTYNSLLCAAEKSAPSPVSLELPQNVVPDSARAYFSVLGDILGTAMHNLHQLLQMPFGCGEQNMVLFAPXXXILDYLNKTGQLKEETKSKAVGYLVSGYQRQLIYKHSDGSYSTFGPHSGQQGNTWLTAFVLKSFAQARRYMYIDSKHIQDAQLWLSSKQKENGCFRSSGMLLNNAIKGGVDDEVTLSAYITIALLEIPLPTTH…	7935	10485	1	1	1	1004.96	2007.9	2	2007.9	-0.0023	0	85.91	2.8e-07	K	YSMAVTGDGCVYTQTSLR	Y
3	2::tr|A0A151NFJ9|A0A151NFJ9_ALLMI	Uncharacterized protein OS=Alligator mississippiensis OX=8496 GN=Y1Q_0018187 PE=4 SV=1	3599	84511	362	362	56	56	82.6	754	MPPDMKISSEETVRKYFPETWIWDLIQMDSQGNAVLTLTIPDTITEWKASAFCTSEHSGFGLSPTVSLTAFQPFFLDLTLPYSVVRGEDFPLKATVFNYLAHCIRVSVSLSPCSDFSAAPVEKEEDAYCLCENERKTVSWTVTPKSLGEVEISVSAEALNGGLPCGDKVVEALSNWRKDTIIRKLLVEPEGIPRETTYNSLLCAAEKSAPSPVSLELPQNVVPDSARAYFSVLGDILGTAMHNLHQLLQMPFGCGEQNMVLFAPXXXILDYLNKTGQLKEETKSKAVGYLVSGYQRQLIYKHSDGSYSTFGPHSGQQGNTWLTAFVLKSFAQARRYMYIDSKHIQDAQLWLSSKQKENGCFRSSGMLLNNAIKGGVDDEVTLSAYITIALLEIPLPTTH…	7936	11099	1	1	1	1004.96	2007.9	2	2007.9	-0.0022	0	104.46	3.9e-09	K	YSMAVTGDGCVYTQTSLR	Y
3	2::tr|A0A151NFJ9|A0A151NFJ9_ALLMI	Uncharacterized protein OS=Alligator mississippiensis OX=8496 GN=Y1Q_0018187 PE=4 SV=1	3599	84511	362	362	56	56	82.6	754	MPPDMKISSEETVRKYFPETWIWDLIQMDSQGNAVLTLTIPDTITEWKASAFCTSEHSGFGLSPTVSLTAFQPFFLDLTLPYSVVRGEDFPLKATVFNYLAHCIRVSVSLSPCSDFSAAPVEKEEDAYCLCENERKTVSWTVTPKSLGEVEISVSAEALNGGLPCGDKVVEALSNWRKDTIIRKLLVEPEGIPRETTYNSLLCAAEKSAPSPVSLELPQNVVPDSARAYFSVLGDILGTAMHNLHQLLQMPFGCGEQNMVLFAPXXXILDYLNKTGQLKEETKSKAVGYLVSGYQRQLIYKHSDGSYSTFGPHSGQQGNTWLTAFVLKSFAQARRYMYIDSKHIQDAQLWLSSKQKENGCFRSSGMLLNNAIKGGVDDEVTLSAYITIALLEIPLPTTH…	7937	7523	1	1	1	1004.96	2007.9	2	2007.9	-0.0021	0	96.59	2.4e-08	K	YSMAVTGDGCVYTQTSLR	Y
3	2::tr|A0A151NFJ9|A0A151NFJ9_ALLMI	Uncharacterized protein OS=Alligator mississippiensis OX=8496 GN=Y1Q_0018187 PE=4 SV=1	3599	84511	362	362	56	56	82.6	754	MPPDMKISSEETVRKYFPETWIWDLIQMDSQGNAVLTLTIPDTITEWKASAFCTSEHSGFGLSPTVSLTAFQPFFLDLTLPYSVVRGEDFPLKATVFNYLAHCIRVSVSLSPCSDFSAAPVEKEEDAYCLCENERKTVSWTVTPKSLGEVEISVSAEALNGGLPCGDKVVEALSNWRKDTIIRKLLVEPEGIPRETTYNSLLCAAEKSAPSPVSLELPQNVVPDSARAYFSVLGDILGTAMHNLHQLLQMPFGCGEQNMVLFAPXXXILDYLNKTGQLKEETKSKAVGYLVSGYQRQLIYKHSDGSYSTFGPHSGQQGNTWLTAFVLKSFAQARRYMYIDSKHIQDAQLWLSSKQKENGCFRSSGMLLNNAIKGGVDDEVTLSAYITIALLEIPLPTTH…	7938	11206	1	1	1	1004.96	2007.9	2	2007.9	-0.0014	0	90.35	9.9e-08	K	YSMAVTGDGCVYTQTSLR	Y
3	2::tr|A0A151NFJ9|A0A151NFJ9_ALLMI	Uncharacterized protein OS=Alligator mississippiensis OX=8496 GN=Y1Q_0018187 PE=4 SV=1	3599	84511	362	362	56	56	82.6	754	MPPDMKISSEETVRKYFPETWIWDLIQMDSQGNAVLTLTIPDTITEWKASAFCTSEHSGFGLSPTVSLTAFQPFFLDLTLPYSVVRGEDFPLKATVFNYLAHCIRVSVSLSPCSDFSAAPVEKEEDAYCLCENERKTVSWTVTPKSLGEVEISVSAEALNGGLPCGDKVVEALSNWRKDTIIRKLLVEPEGIPRETTYNSLLCAAEKSAPSPVSLELPQNVVPDSARAYFSVLGDILGTAMHNLHQLLQMPFGCGEQNMVLFAPXXXILDYLNKTGQLKEETKSKAVGYLVSGYQRQLIYKHSDGSYSTFGPHSGQQGNTWLTAFVLKSFAQARRYMYIDSKHIQDAQLWLSSKQKENGCFRSSGMLLNNAIKGGVDDEVTLSAYITIALLEIPLPTTH…	7939	9453	1	1	1	1004.96	2007.9	2	2007.9	-0.0013	0	81.51	7.8e-07	K	YSMAVTGDGCVYTQTSLR	Y
3	2::tr|A0A151NFJ9|A0A151NFJ9_ALLMI	Uncharacterized protein OS=Alligator mississippiensis OX=8496 GN=Y1Q_0018187 PE=4 SV=1	3599	84511	362	362	56	56	82.6	754	MPPDMKISSEETVRKYFPETWIWDLIQMDSQGNAVLTLTIPDTITEWKASAFCTSEHSGFGLSPTVSLTAFQPFFLDLTLPYSVVRGEDFPLKATVFNYLAHCIRVSVSLSPCSDFSAAPVEKEEDAYCLCENERKTVSWTVTPKSLGEVEISVSAEALNGGLPCGDKVVEALSNWRKDTIIRKLLVEPEGIPRETTYNSLLCAAEKSAPSPVSLELPQNVVPDSARAYFSVLGDILGTAMHNLHQLLQMPFGCGEQNMVLFAPXXXILDYLNKTGQLKEETKSKAVGYLVSGYQRQLIYKHSDGSYSTFGPHSGQQGNTWLTAFVLKSFAQARRYMYIDSKHIQDAQLWLSSKQKENGCFRSSGMLLNNAIKGGVDDEVTLSAYITIALLEIPLPTTH…	7940	10142	1	1	1	1004.96	2007.9	2	2007.9	-0.0011	0	81.74	7.4e-07	K	YSMAVTGDGCVYTQTSLR	Y
3	2::tr|A0A151NFJ9|A0A151NFJ9_ALLMI	Uncharacterized protein OS=Alligator mississippiensis OX=8496 GN=Y1Q_0018187 PE=4 SV=1	3599	84511	362	362	56	56	82.6	754	MPPDMKISSEETVRKYFPETWIWDLIQMDSQGNAVLTLTIPDTITEWKASAFCTSEHSGFGLSPTVSLTAFQPFFLDLTLPYSVVRGEDFPLKATVFNYLAHCIRVSVSLSPCSDFSAAPVEKEEDAYCLCENERKTVSWTVTPKSLGEVEISVSAEALNGGLPCGDKVVEALSNWRKDTIIRKLLVEPEGIPRETTYNSLLCAAEKSAPSPVSLELPQNVVPDSARAYFSVLGDILGTAMHNLHQLLQMPFGCGEQNMVLFAPXXXILDYLNKTGQLKEETKSKAVGYLVSGYQRQLIYKHSDGSYSTFGPHSGQQGNTWLTAFVLKSFAQARRYMYIDSKHIQDAQLWLSSKQKENGCFRSSGMLLNNAIKGGVDDEVTLSAYITIALLEIPLPTTH…	7941	9775	1	1	1	1004.96	2007.9	2	2007.9	-0.0003	0	85.52	3.2e-07	K	YSMAVTGDGCVYTQTSLR	Y
3	2::tr|A0A151NFJ9|A0A151NFJ9_ALLMI	Uncharacterized protein OS=Alligator mississippiensis OX=8496 GN=Y1Q_0018187 PE=4 SV=1	3599	84511	362	362	56	56	82.6	754	MPPDMKISSEETVRKYFPETWIWDLIQMDSQGNAVLTLTIPDTITEWKASAFCTSEHSGFGLSPTVSLTAFQPFFLDLTLPYSVVRGEDFPLKATVFNYLAHCIRVSVSLSPCSDFSAAPVEKEEDAYCLCENERKTVSWTVTPKSLGEVEISVSAEALNGGLPCGDKVVEALSNWRKDTIIRKLLVEPEGIPRETTYNSLLCAAEKSAPSPVSLELPQNVVPDSARAYFSVLGDILGTAMHNLHQLLQMPFGCGEQNMVLFAPXXXILDYLNKTGQLKEETKSKAVGYLVSGYQRQLIYKHSDGSYSTFGPHSGQQGNTWLTAFVLKSFAQARRYMYIDSKHIQDAQLWLSSKQKENGCFRSSGMLLNNAIKGGVDDEVTLSAYITIALLEIPLPTTH…	7942	7063	1	1	1	1004.96	2007.9	2	2007.9	0.0003	0	103.3	5.3e-09	K	YSMAVTGDGCVYTQTSLR	Y
3	2::tr|A0A151NFJ9|A0A151NFJ9_ALLMI	Uncharacterized protein OS=Alligator mississippiensis OX=8496 GN=Y1Q_0018187 PE=4 SV=1	3599	84511	362	362	56	56	82.6	754	MPPDMKISSEETVRKYFPETWIWDLIQMDSQGNAVLTLTIPDTITEWKASAFCTSEHSGFGLSPTVSLTAFQPFFLDLTLPYSVVRGEDFPLKATVFNYLAHCIRVSVSLSPCSDFSAAPVEKEEDAYCLCENERKTVSWTVTPKSLGEVEISVSAEALNGGLPCGDKVVEALSNWRKDTIIRKLLVEPEGIPRETTYNSLLCAAEKSAPSPVSLELPQNVVPDSARAYFSVLGDILGTAMHNLHQLLQMPFGCGEQNMVLFAPXXXILDYLNKTGQLKEETKSKAVGYLVSGYQRQLIYKHSDGSYSTFGPHSGQQGNTWLTAFVLKSFAQARRYMYIDSKHIQDAQLWLSSKQKENGCFRSSGMLLNNAIKGGVDDEVTLSAYITIALLEIPLPTTH…	7943	8461	1	1	1	1004.96	2007.9	2	2007.9	0.0005	0	45	0.0035	K	YSMAVTGDGCVYTQTSLR	Y
3	2::tr|A0A151NFJ9|A0A151NFJ9_ALLMI	Uncharacterized protein OS=Alligator mississippiensis OX=8496 GN=Y1Q_0018187 PE=4 SV=1	3599	84511	362	362	56	56	82.6	754	MPPDMKISSEETVRKYFPETWIWDLIQMDSQGNAVLTLTIPDTITEWKASAFCTSEHSGFGLSPTVSLTAFQPFFLDLTLPYSVVRGEDFPLKATVFNYLAHCIRVSVSLSPCSDFSAAPVEKEEDAYCLCENERKTVSWTVTPKSLGEVEISVSAEALNGGLPCGDKVVEALSNWRKDTIIRKLLVEPEGIPRETTYNSLLCAAEKSAPSPVSLELPQNVVPDSARAYFSVLGDILGTAMHNLHQLLQMPFGCGEQNMVLFAPXXXILDYLNKTGQLKEETKSKAVGYLVSGYQRQLIYKHSDGSYSTFGPHSGQQGNTWLTAFVLKSFAQARRYMYIDSKHIQDAQLWLSSKQKENGCFRSSGMLLNNAIKGGVDDEVTLSAYITIALLEIPLPTTH…	7944	10984	1	1	1	1004.96	2007.9	2	2007.9	0.001	0	93.51	5.1e-08	K	YSMAVTGDGCVYTQTSLR	Y
3	2::tr|A0A151NFJ9|A0A151NFJ9_ALLMI	Uncharacterized protein OS=Alligator mississippiensis OX=8496 GN=Y1Q_0018187 PE=4 SV=1	3599	84511	362	362	56	56	82.6	754	MPPDMKISSEETVRKYFPETWIWDLIQMDSQGNAVLTLTIPDTITEWKASAFCTSEHSGFGLSPTVSLTAFQPFFLDLTLPYSVVRGEDFPLKATVFNYLAHCIRVSVSLSPCSDFSAAPVEKEEDAYCLCENERKTVSWTVTPKSLGEVEISVSAEALNGGLPCGDKVVEALSNWRKDTIIRKLLVEPEGIPRETTYNSLLCAAEKSAPSPVSLELPQNVVPDSARAYFSVLGDILGTAMHNLHQLLQMPFGCGEQNMVLFAPXXXILDYLNKTGQLKEETKSKAVGYLVSGYQRQLIYKHSDGSYSTFGPHSGQQGNTWLTAFVLKSFAQARRYMYIDSKHIQDAQLWLSSKQKENGCFRSSGMLLNNAIKGGVDDEVTLSAYITIALLEIPLPTTH…	7945	7762	1	1	1	1004.96	2007.9	2	2007.9	0.0017	0	69.45	1.3e-05	K	YSMAVTGDGCVYTQTSLR	Y
3	2::tr|A0A151NFJ9|A0A151NFJ9_ALLMI	Uncharacterized protein OS=Alligator mississippiensis OX=8496 GN=Y1Q_0018187 PE=4 SV=1	3599	84511	362	362	56	56	82.6	754	MPPDMKISSEETVRKYFPETWIWDLIQMDSQGNAVLTLTIPDTITEWKASAFCTSEHSGFGLSPTVSLTAFQPFFLDLTLPYSVVRGEDFPLKATVFNYLAHCIRVSVSLSPCSDFSAAPVEKEEDAYCLCENERKTVSWTVTPKSLGEVEISVSAEALNGGLPCGDKVVEALSNWRKDTIIRKLLVEPEGIPRETTYNSLLCAAEKSAPSPVSLELPQNVVPDSARAYFSVLGDILGTAMHNLHQLLQMPFGCGEQNMVLFAPXXXILDYLNKTGQLKEETKSKAVGYLVSGYQRQLIYKHSDGSYSTFGPHSGQQGNTWLTAFVLKSFAQARRYMYIDSKHIQDAQLWLSSKQKENGCFRSSGMLLNNAIKGGVDDEVTLSAYITIALLEIPLPTTH…	7946	10873	1	1	1	1004.96	2007.91	2	2007.9	0.0036	0	88.62	1.6e-07	K	YSMAVTGDGCVYTQTSLR	Y
3	2::tr|A0A151NFJ9|A0A151NFJ9_ALLMI	Uncharacterized protein OS=Alligator mississippiensis OX=8496 GN=Y1Q_0018187 PE=4 SV=1	3599	84511	362	362	56	56	82.6	754	MPPDMKISSEETVRKYFPETWIWDLIQMDSQGNAVLTLTIPDTITEWKASAFCTSEHSGFGLSPTVSLTAFQPFFLDLTLPYSVVRGEDFPLKATVFNYLAHCIRVSVSLSPCSDFSAAPVEKEEDAYCLCENERKTVSWTVTPKSLGEVEISVSAEALNGGLPCGDKVVEALSNWRKDTIIRKLLVEPEGIPRETTYNSLLCAAEKSAPSPVSLELPQNVVPDSARAYFSVLGDILGTAMHNLHQLLQMPFGCGEQNMVLFAPXXXILDYLNKTGQLKEETKSKAVGYLVSGYQRQLIYKHSDGSYSTFGPHSGQQGNTWLTAFVLKSFAQARRYMYIDSKHIQDAQLWLSSKQKENGCFRSSGMLLNNAIKGGVDDEVTLSAYITIALLEIPLPTTH…	7947	9622	1	1	1	1004.96	2007.91	2	2007.9	0.0051	0	87	2.3e-07	K	YSMAVTGDGCVYTQTSLR	Y
3	2::tr|A0A151NFJ9|A0A151NFJ9_ALLMI	Uncharacterized protein OS=Alligator mississippiensis OX=8496 GN=Y1Q_0018187 PE=4 SV=1	3599	84511	362	362	56	56	82.6	754	MPPDMKISSEETVRKYFPETWIWDLIQMDSQGNAVLTLTIPDTITEWKASAFCTSEHSGFGLSPTVSLTAFQPFFLDLTLPYSVVRGEDFPLKATVFNYLAHCIRVSVSLSPCSDFSAAPVEKEEDAYCLCENERKTVSWTVTPKSLGEVEISVSAEALNGGLPCGDKVVEALSNWRKDTIIRKLLVEPEGIPRETTYNSLLCAAEKSAPSPVSLELPQNVVPDSARAYFSVLGDILGTAMHNLHQLLQMPFGCGEQNMVLFAPXXXILDYLNKTGQLKEETKSKAVGYLVSGYQRQLIYKHSDGSYSTFGPHSGQQGNTWLTAFVLKSFAQARRYMYIDSKHIQDAQLWLSSKQKENGCFRSSGMLLNNAIKGGVDDEVTLSAYITIALLEIPLPTTH…	7949	11308	1	1	1	1005.46	2008.9	2	2008.89	0.011	0	79.7	1.1e-06	K	YSMAVTGDGCVYTQTSLR	Y
3	2::tr|A0A151NFJ9|A0A151NFJ9_ALLMI	Uncharacterized protein OS=Alligator mississippiensis OX=8496 GN=Y1Q_0018187 PE=4 SV=1	3599	84511	362	362	56	56	82.6	754	MPPDMKISSEETVRKYFPETWIWDLIQMDSQGNAVLTLTIPDTITEWKASAFCTSEHSGFGLSPTVSLTAFQPFFLDLTLPYSVVRGEDFPLKATVFNYLAHCIRVSVSLSPCSDFSAAPVEKEEDAYCLCENERKTVSWTVTPKSLGEVEISVSAEALNGGLPCGDKVVEALSNWRKDTIIRKLLVEPEGIPRETTYNSLLCAAEKSAPSPVSLELPQNVVPDSARAYFSVLGDILGTAMHNLHQLLQMPFGCGEQNMVLFAPXXXILDYLNKTGQLKEETKSKAVGYLVSGYQRQLIYKHSDGSYSTFGPHSGQQGNTWLTAFVLKSFAQARRYMYIDSKHIQDAQLWLSSKQKENGCFRSSGMLLNNAIKGGVDDEVTLSAYITIALLEIPLPTTH…	7950	9155	1	1	1	1005.46	2008.91	2	2008.89	0.0195	0	53.31	0.00054	K	YSMAVTGDGCVYTQTSLR	Y
3	2::tr|A0A151NFJ9|A0A151NFJ9_ALLMI	Uncharacterized protein OS=Alligator mississippiensis OX=8496 GN=Y1Q_0018187 PE=4 SV=1	3599	84511	362	362	56	56	82.6	754	MPPDMKISSEETVRKYFPETWIWDLIQMDSQGNAVLTLTIPDTITEWKASAFCTSEHSGFGLSPTVSLTAFQPFFLDLTLPYSVVRGEDFPLKATVFNYLAHCIRVSVSLSPCSDFSAAPVEKEEDAYCLCENERKTVSWTVTPKSLGEVEISVSAEALNGGLPCGDKVVEALSNWRKDTIIRKLLVEPEGIPRETTYNSLLCAAEKSAPSPVSLELPQNVVPDSARAYFSVLGDILGTAMHNLHQLLQMPFGCGEQNMVLFAPXXXILDYLNKTGQLKEETKSKAVGYLVSGYQRQLIYKHSDGSYSTFGPHSGQQGNTWLTAFVLKSFAQARRYMYIDSKHIQDAQLWLSSKQKENGCFRSSGMLLNNAIKGGVDDEVTLSAYITIALLEIPLPTTH…	7951	9272	1	1	1	1005.46	2008.91	2	2008.89	0.0228	0	62.04	7.4e-05	K	YSMAVTGDGCVYTQTSLR	Y
3	2::tr|A0A151NFJ9|A0A151NFJ9_ALLMI	Uncharacterized protein OS=Alligator mississippiensis OX=8496 GN=Y1Q_0018187 PE=4 SV=1	3599	84511	362	362	56	56	82.6	754	MPPDMKISSEETVRKYFPETWIWDLIQMDSQGNAVLTLTIPDTITEWKASAFCTSEHSGFGLSPTVSLTAFQPFFLDLTLPYSVVRGEDFPLKATVFNYLAHCIRVSVSLSPCSDFSAAPVEKEEDAYCLCENERKTVSWTVTPKSLGEVEISVSAEALNGGLPCGDKVVEALSNWRKDTIIRKLLVEPEGIPRETTYNSLLCAAEKSAPSPVSLELPQNVVPDSARAYFSVLGDILGTAMHNLHQLLQMPFGCGEQNMVLFAPXXXILDYLNKTGQLKEETKSKAVGYLVSGYQRQLIYKHSDGSYSTFGPHSGQQGNTWLTAFVLKSFAQARRYMYIDSKHIQDAQLWLSSKQKENGCFRSSGMLLNNAIKGGVDDEVTLSAYITIALLEIPLPTTH…	7991	5981	1	1	1	1012.96	2023.9	2	2023.9	0.0003	0	91.36	6.6e-08	K	YSMAVTGDGCVYTQTSLR	Y
3	2::tr|A0A151NFJ9|A0A151NFJ9_ALLMI	Uncharacterized protein OS=Alligator mississippiensis OX=8496 GN=Y1Q_0018187 PE=4 SV=1	3599	84511	362	362	56	56	82.6	754	MPPDMKISSEETVRKYFPETWIWDLIQMDSQGNAVLTLTIPDTITEWKASAFCTSEHSGFGLSPTVSLTAFQPFFLDLTLPYSVVRGEDFPLKATVFNYLAHCIRVSVSLSPCSDFSAAPVEKEEDAYCLCENERKTVSWTVTPKSLGEVEISVSAEALNGGLPCGDKVVEALSNWRKDTIIRKLLVEPEGIPRETTYNSLLCAAEKSAPSPVSLELPQNVVPDSARAYFSVLGDILGTAMHNLHQLLQMPFGCGEQNMVLFAPXXXILDYLNKTGQLKEETKSKAVGYLVSGYQRQLIYKHSDGSYSTFGPHSGQQGNTWLTAFVLKSFAQARRYMYIDSKHIQDAQLWLSSKQKENGCFRSSGMLLNNAIKGGVDDEVTLSAYITIALLEIPLPTTH…	7992	5011	1	1	1	675.689	2024.04	3	2024.05	-0.0034	1	38.18	0.019	K	RPEKEPETILPYYHPR	A
3	2::tr|A0A151NFJ9|A0A151NFJ9_ALLMI	Uncharacterized protein OS=Alligator mississippiensis OX=8496 GN=Y1Q_0018187 PE=4 SV=1	3599	84511	362	362	56	56	82.6	754	MPPDMKISSEETVRKYFPETWIWDLIQMDSQGNAVLTLTIPDTITEWKASAFCTSEHSGFGLSPTVSLTAFQPFFLDLTLPYSVVRGEDFPLKATVFNYLAHCIRVSVSLSPCSDFSAAPVEKEEDAYCLCENERKTVSWTVTPKSLGEVEISVSAEALNGGLPCGDKVVEALSNWRKDTIIRKLLVEPEGIPRETTYNSLLCAAEKSAPSPVSLELPQNVVPDSARAYFSVLGDILGTAMHNLHQLLQMPFGCGEQNMVLFAPXXXILDYLNKTGQLKEETKSKAVGYLVSGYQRQLIYKHSDGSYSTFGPHSGQQGNTWLTAFVLKSFAQARRYMYIDSKHIQDAQLWLSSKQKENGCFRSSGMLLNNAIKGGVDDEVTLSAYITIALLEIPLPTTH…	7993	5191	1	1	1	507.019	2024.05	4	2024.05	-0.0017	1	67	2.4e-05	K	RPEKEPETILPYYHPR	A
3	2::tr|A0A151NFJ9|A0A151NFJ9_ALLMI	Uncharacterized protein OS=Alligator mississippiensis OX=8496 GN=Y1Q_0018187 PE=4 SV=1	3599	84511	362	362	56	56	82.6	754	MPPDMKISSEETVRKYFPETWIWDLIQMDSQGNAVLTLTIPDTITEWKASAFCTSEHSGFGLSPTVSLTAFQPFFLDLTLPYSVVRGEDFPLKATVFNYLAHCIRVSVSLSPCSDFSAAPVEKEEDAYCLCENERKTVSWTVTPKSLGEVEISVSAEALNGGLPCGDKVVEALSNWRKDTIIRKLLVEPEGIPRETTYNSLLCAAEKSAPSPVSLELPQNVVPDSARAYFSVLGDILGTAMHNLHQLLQMPFGCGEQNMVLFAPXXXILDYLNKTGQLKEETKSKAVGYLVSGYQRQLIYKHSDGSYSTFGPHSGQQGNTWLTAFVLKSFAQARRYMYIDSKHIQDAQLWLSSKQKENGCFRSSGMLLNNAIKGGVDDEVTLSAYITIALLEIPLPTTH…	7994	4454	1	1	1	675.689	2024.05	3	2024.05	-0.0012	1	46.64	0.0026	K	RPEKEPETILPYYHPR	A
3	2::tr|A0A151NFJ9|A0A151NFJ9_ALLMI	Uncharacterized protein OS=Alligator mississippiensis OX=8496 GN=Y1Q_0018187 PE=4 SV=1	3599	84511	362	362	56	56	82.6	754	MPPDMKISSEETVRKYFPETWIWDLIQMDSQGNAVLTLTIPDTITEWKASAFCTSEHSGFGLSPTVSLTAFQPFFLDLTLPYSVVRGEDFPLKATVFNYLAHCIRVSVSLSPCSDFSAAPVEKEEDAYCLCENERKTVSWTVTPKSLGEVEISVSAEALNGGLPCGDKVVEALSNWRKDTIIRKLLVEPEGIPRETTYNSLLCAAEKSAPSPVSLELPQNVVPDSARAYFSVLGDILGTAMHNLHQLLQMPFGCGEQNMVLFAPXXXILDYLNKTGQLKEETKSKAVGYLVSGYQRQLIYKHSDGSYSTFGPHSGQQGNTWLTAFVLKSFAQARRYMYIDSKHIQDAQLWLSSKQKENGCFRSSGMLLNNAIKGGVDDEVTLSAYITIALLEIPLPTTH…	7995	4797	1	1	1	507.019	2024.05	4	2024.05	-0.0003	1	67.73	2e-05	K	RPEKEPETILPYYHPR	A
3	2::tr|A0A151NFJ9|A0A151NFJ9_ALLMI	Uncharacterized protein OS=Alligator mississippiensis OX=8496 GN=Y1Q_0018187 PE=4 SV=1	3599	84511	362	362	56	56	82.6	754	MPPDMKISSEETVRKYFPETWIWDLIQMDSQGNAVLTLTIPDTITEWKASAFCTSEHSGFGLSPTVSLTAFQPFFLDLTLPYSVVRGEDFPLKATVFNYLAHCIRVSVSLSPCSDFSAAPVEKEEDAYCLCENERKTVSWTVTPKSLGEVEISVSAEALNGGLPCGDKVVEALSNWRKDTIIRKLLVEPEGIPRETTYNSLLCAAEKSAPSPVSLELPQNVVPDSARAYFSVLGDILGTAMHNLHQLLQMPFGCGEQNMVLFAPXXXILDYLNKTGQLKEETKSKAVGYLVSGYQRQLIYKHSDGSYSTFGPHSGQQGNTWLTAFVLKSFAQARRYMYIDSKHIQDAQLWLSSKQKENGCFRSSGMLLNNAIKGGVDDEVTLSAYITIALLEIPLPTTH…	7996	4638	1	1	1	675.69	2024.05	3	2024.05	-0.0003	1	41.02	0.0092	K	RPEKEPETILPYYHPR	A
3	2::tr|A0A151NFJ9|A0A151NFJ9_ALLMI	Uncharacterized protein OS=Alligator mississippiensis OX=8496 GN=Y1Q_0018187 PE=4 SV=1	3599	84511	362	362	56	56	82.6	754	MPPDMKISSEETVRKYFPETWIWDLIQMDSQGNAVLTLTIPDTITEWKASAFCTSEHSGFGLSPTVSLTAFQPFFLDLTLPYSVVRGEDFPLKATVFNYLAHCIRVSVSLSPCSDFSAAPVEKEEDAYCLCENERKTVSWTVTPKSLGEVEISVSAEALNGGLPCGDKVVEALSNWRKDTIIRKLLVEPEGIPRETTYNSLLCAAEKSAPSPVSLELPQNVVPDSARAYFSVLGDILGTAMHNLHQLLQMPFGCGEQNMVLFAPXXXILDYLNKTGQLKEETKSKAVGYLVSGYQRQLIYKHSDGSYSTFGPHSGQQGNTWLTAFVLKSFAQARRYMYIDSKHIQDAQLWLSSKQKENGCFRSSGMLLNNAIKGGVDDEVTLSAYITIALLEIPLPTTH…	7997	4816	1	1	1	675.69	2024.05	3	2024.05	-0.0003	1	54.68	0.0004	K	RPEKEPETILPYYHPR	A
3	2::tr|A0A151NFJ9|A0A151NFJ9_ALLMI	Uncharacterized protein OS=Alligator mississippiensis OX=8496 GN=Y1Q_0018187 PE=4 SV=1	3599	84511	362	362	56	56	82.6	754	MPPDMKISSEETVRKYFPETWIWDLIQMDSQGNAVLTLTIPDTITEWKASAFCTSEHSGFGLSPTVSLTAFQPFFLDLTLPYSVVRGEDFPLKATVFNYLAHCIRVSVSLSPCSDFSAAPVEKEEDAYCLCENERKTVSWTVTPKSLGEVEISVSAEALNGGLPCGDKVVEALSNWRKDTIIRKLLVEPEGIPRETTYNSLLCAAEKSAPSPVSLELPQNVVPDSARAYFSVLGDILGTAMHNLHQLLQMPFGCGEQNMVLFAPXXXILDYLNKTGQLKEETKSKAVGYLVSGYQRQLIYKHSDGSYSTFGPHSGQQGNTWLTAFVLKSFAQARRYMYIDSKHIQDAQLWLSSKQKENGCFRSSGMLLNNAIKGGVDDEVTLSAYITIALLEIPLPTTH…	7998	5468	1	1	1	507.019	2024.05	4	2024.05	-0.0001	1	47.29	0.0022	K	RPEKEPETILPYYHPR	A
3	2::tr|A0A151NFJ9|A0A151NFJ9_ALLMI	Uncharacterized protein OS=Alligator mississippiensis OX=8496 GN=Y1Q_0018187 PE=4 SV=1	3599	84511	362	362	56	56	82.6	754	MPPDMKISSEETVRKYFPETWIWDLIQMDSQGNAVLTLTIPDTITEWKASAFCTSEHSGFGLSPTVSLTAFQPFFLDLTLPYSVVRGEDFPLKATVFNYLAHCIRVSVSLSPCSDFSAAPVEKEEDAYCLCENERKTVSWTVTPKSLGEVEISVSAEALNGGLPCGDKVVEALSNWRKDTIIRKLLVEPEGIPRETTYNSLLCAAEKSAPSPVSLELPQNVVPDSARAYFSVLGDILGTAMHNLHQLLQMPFGCGEQNMVLFAPXXXILDYLNKTGQLKEETKSKAVGYLVSGYQRQLIYKHSDGSYSTFGPHSGQQGNTWLTAFVLKSFAQARRYMYIDSKHIQDAQLWLSSKQKENGCFRSSGMLLNNAIKGGVDDEVTLSAYITIALLEIPLPTTH…	7999	4942	1	1	1	405.817	2024.05	5	2024.05	0.0002	1	43.58	0.0051	K	RPEKEPETILPYYHPR	A
3	2::tr|A0A151NFJ9|A0A151NFJ9_ALLMI	Uncharacterized protein OS=Alligator mississippiensis OX=8496 GN=Y1Q_0018187 PE=4 SV=1	3599	84511	362	362	56	56	82.6	754	MPPDMKISSEETVRKYFPETWIWDLIQMDSQGNAVLTLTIPDTITEWKASAFCTSEHSGFGLSPTVSLTAFQPFFLDLTLPYSVVRGEDFPLKATVFNYLAHCIRVSVSLSPCSDFSAAPVEKEEDAYCLCENERKTVSWTVTPKSLGEVEISVSAEALNGGLPCGDKVVEALSNWRKDTIIRKLLVEPEGIPRETTYNSLLCAAEKSAPSPVSLELPQNVVPDSARAYFSVLGDILGTAMHNLHQLLQMPFGCGEQNMVLFAPXXXILDYLNKTGQLKEETKSKAVGYLVSGYQRQLIYKHSDGSYSTFGPHSGQQGNTWLTAFVLKSFAQARRYMYIDSKHIQDAQLWLSSKQKENGCFRSSGMLLNNAIKGGVDDEVTLSAYITIALLEIPLPTTH…	8000	4469	1	1	1	405.817	2024.05	5	2024.05	0.0002	1	35.28	0.034	K	RPEKEPETILPYYHPR	A
3	2::tr|A0A151NFJ9|A0A151NFJ9_ALLMI	Uncharacterized protein OS=Alligator mississippiensis OX=8496 GN=Y1Q_0018187 PE=4 SV=1	3599	84511	362	362	56	56	82.6	754	MPPDMKISSEETVRKYFPETWIWDLIQMDSQGNAVLTLTIPDTITEWKASAFCTSEHSGFGLSPTVSLTAFQPFFLDLTLPYSVVRGEDFPLKATVFNYLAHCIRVSVSLSPCSDFSAAPVEKEEDAYCLCENERKTVSWTVTPKSLGEVEISVSAEALNGGLPCGDKVVEALSNWRKDTIIRKLLVEPEGIPRETTYNSLLCAAEKSAPSPVSLELPQNVVPDSARAYFSVLGDILGTAMHNLHQLLQMPFGCGEQNMVLFAPXXXILDYLNKTGQLKEETKSKAVGYLVSGYQRQLIYKHSDGSYSTFGPHSGQQGNTWLTAFVLKSFAQARRYMYIDSKHIQDAQLWLSSKQKENGCFRSSGMLLNNAIKGGVDDEVTLSAYITIALLEIPLPTTH…	8001	4991	1	1	1	507.019	2024.05	4	2024.05	0.0011	1	66.92	2.3e-05	K	RPEKEPETILPYYHPR	A
3	2::tr|A0A151NFJ9|A0A151NFJ9_ALLMI	Uncharacterized protein OS=Alligator mississippiensis OX=8496 GN=Y1Q_0018187 PE=4 SV=1	3599	84511	362	362	56	56	82.6	754	MPPDMKISSEETVRKYFPETWIWDLIQMDSQGNAVLTLTIPDTITEWKASAFCTSEHSGFGLSPTVSLTAFQPFFLDLTLPYSVVRGEDFPLKATVFNYLAHCIRVSVSLSPCSDFSAAPVEKEEDAYCLCENERKTVSWTVTPKSLGEVEISVSAEALNGGLPCGDKVVEALSNWRKDTIIRKLLVEPEGIPRETTYNSLLCAAEKSAPSPVSLELPQNVVPDSARAYFSVLGDILGTAMHNLHQLLQMPFGCGEQNMVLFAPXXXILDYLNKTGQLKEETKSKAVGYLVSGYQRQLIYKHSDGSYSTFGPHSGQQGNTWLTAFVLKSFAQARRYMYIDSKHIQDAQLWLSSKQKENGCFRSSGMLLNNAIKGGVDDEVTLSAYITIALLEIPLPTTH…	8002	4440	1	1	1	507.02	2024.05	4	2024.05	0.0013	1	66	2.9e-05	K	RPEKEPETILPYYHPR	A
3	2::tr|A0A151NFJ9|A0A151NFJ9_ALLMI	Uncharacterized protein OS=Alligator mississippiensis OX=8496 GN=Y1Q_0018187 PE=4 SV=1	3599	84511	362	362	56	56	82.6	754	MPPDMKISSEETVRKYFPETWIWDLIQMDSQGNAVLTLTIPDTITEWKASAFCTSEHSGFGLSPTVSLTAFQPFFLDLTLPYSVVRGEDFPLKATVFNYLAHCIRVSVSLSPCSDFSAAPVEKEEDAYCLCENERKTVSWTVTPKSLGEVEISVSAEALNGGLPCGDKVVEALSNWRKDTIIRKLLVEPEGIPRETTYNSLLCAAEKSAPSPVSLELPQNVVPDSARAYFSVLGDILGTAMHNLHQLLQMPFGCGEQNMVLFAPXXXILDYLNKTGQLKEETKSKAVGYLVSGYQRQLIYKHSDGSYSTFGPHSGQQGNTWLTAFVLKSFAQARRYMYIDSKHIQDAQLWLSSKQKENGCFRSSGMLLNNAIKGGVDDEVTLSAYITIALLEIPLPTTH…	8004	4658	1	1	1	405.817	2024.05	5	2024.05	0.0017	1	35.8	0.03	K	RPEKEPETILPYYHPR	A
3	2::tr|A0A151NFJ9|A0A151NFJ9_ALLMI	Uncharacterized protein OS=Alligator mississippiensis OX=8496 GN=Y1Q_0018187 PE=4 SV=1	3599	84511	362	362	56	56	82.6	754	MPPDMKISSEETVRKYFPETWIWDLIQMDSQGNAVLTLTIPDTITEWKASAFCTSEHSGFGLSPTVSLTAFQPFFLDLTLPYSVVRGEDFPLKATVFNYLAHCIRVSVSLSPCSDFSAAPVEKEEDAYCLCENERKTVSWTVTPKSLGEVEISVSAEALNGGLPCGDKVVEALSNWRKDTIIRKLLVEPEGIPRETTYNSLLCAAEKSAPSPVSLELPQNVVPDSARAYFSVLGDILGTAMHNLHQLLQMPFGCGEQNMVLFAPXXXILDYLNKTGQLKEETKSKAVGYLVSGYQRQLIYKHSDGSYSTFGPHSGQQGNTWLTAFVLKSFAQARRYMYIDSKHIQDAQLWLSSKQKENGCFRSSGMLLNNAIKGGVDDEVTLSAYITIALLEIPLPTTH…	8005	4618	1	1	1	507.02	2024.05	4	2024.05	0.0033	1	60.51	0.0001	K	RPEKEPETILPYYHPR	A
3	2::tr|A0A151NFJ9|A0A151NFJ9_ALLMI	Uncharacterized protein OS=Alligator mississippiensis OX=8496 GN=Y1Q_0018187 PE=4 SV=1	3599	84511	362	362	56	56	82.6	754	MPPDMKISSEETVRKYFPETWIWDLIQMDSQGNAVLTLTIPDTITEWKASAFCTSEHSGFGLSPTVSLTAFQPFFLDLTLPYSVVRGEDFPLKATVFNYLAHCIRVSVSLSPCSDFSAAPVEKEEDAYCLCENERKTVSWTVTPKSLGEVEISVSAEALNGGLPCGDKVVEALSNWRKDTIIRKLLVEPEGIPRETTYNSLLCAAEKSAPSPVSLELPQNVVPDSARAYFSVLGDILGTAMHNLHQLLQMPFGCGEQNMVLFAPXXXILDYLNKTGQLKEETKSKAVGYLVSGYQRQLIYKHSDGSYSTFGPHSGQQGNTWLTAFVLKSFAQARRYMYIDSKHIQDAQLWLSSKQKENGCFRSSGMLLNNAIKGGVDDEVTLSAYITIALLEIPLPTTH…	8006	5739	1	1	1	1013.46	2024.9	2	2024.88	0.0183	0	65.4	2.7e-05	K	YSMAVTGDGCVYTQTSLR	Y
3	2::tr|A0A151NFJ9|A0A151NFJ9_ALLMI	Uncharacterized protein OS=Alligator mississippiensis OX=8496 GN=Y1Q_0018187 PE=4 SV=1	3599	84511	362	362	56	56	82.6	754	MPPDMKISSEETVRKYFPETWIWDLIQMDSQGNAVLTLTIPDTITEWKASAFCTSEHSGFGLSPTVSLTAFQPFFLDLTLPYSVVRGEDFPLKATVFNYLAHCIRVSVSLSPCSDFSAAPVEKEEDAYCLCENERKTVSWTVTPKSLGEVEISVSAEALNGGLPCGDKVVEALSNWRKDTIIRKLLVEPEGIPRETTYNSLLCAAEKSAPSPVSLELPQNVVPDSARAYFSVLGDILGTAMHNLHQLLQMPFGCGEQNMVLFAPXXXILDYLNKTGQLKEETKSKAVGYLVSGYQRQLIYKHSDGSYSTFGPHSGQQGNTWLTAFVLKSFAQARRYMYIDSKHIQDAQLWLSSKQKENGCFRSSGMLLNNAIKGGVDDEVTLSAYITIALLEIPLPTTH…	8008	4699	1	1	1	1013.53	2025.05	2	2025.03	0.0199	1	25.85	0.29	K	RPEKEPETILPYYHPR	A
3	2::tr|A0A151NFJ9|A0A151NFJ9_ALLMI	Uncharacterized protein OS=Alligator mississippiensis OX=8496 GN=Y1Q_0018187 PE=4 SV=1	3599	84511	362	362	56	56	82.6	754	MPPDMKISSEETVRKYFPETWIWDLIQMDSQGNAVLTLTIPDTITEWKASAFCTSEHSGFGLSPTVSLTAFQPFFLDLTLPYSVVRGEDFPLKATVFNYLAHCIRVSVSLSPCSDFSAAPVEKEEDAYCLCENERKTVSWTVTPKSLGEVEISVSAEALNGGLPCGDKVVEALSNWRKDTIIRKLLVEPEGIPRETTYNSLLCAAEKSAPSPVSLELPQNVVPDSARAYFSVLGDILGTAMHNLHQLLQMPFGCGEQNMVLFAPXXXILDYLNKTGQLKEETKSKAVGYLVSGYQRQLIYKHSDGSYSTFGPHSGQQGNTWLTAFVLKSFAQARRYMYIDSKHIQDAQLWLSSKQKENGCFRSSGMLLNNAIKGGVDDEVTLSAYITIALLEIPLPTTH…	8013	4514	1	1	1	1014.03	2026.06	2	2026.02	0.0396	1	40.11	0.011	K	RPEKEPETILPYYHPR	A
3	2::tr|A0A151NFJ9|A0A151NFJ9_ALLMI	Uncharacterized protein OS=Alligator mississippiensis OX=8496 GN=Y1Q_0018187 PE=4 SV=1	3599	84511	362	362	56	56	82.6	754	MPPDMKISSEETVRKYFPETWIWDLIQMDSQGNAVLTLTIPDTITEWKASAFCTSEHSGFGLSPTVSLTAFQPFFLDLTLPYSVVRGEDFPLKATVFNYLAHCIRVSVSLSPCSDFSAAPVEKEEDAYCLCENERKTVSWTVTPKSLGEVEISVSAEALNGGLPCGDKVVEALSNWRKDTIIRKLLVEPEGIPRETTYNSLLCAAEKSAPSPVSLELPQNVVPDSARAYFSVLGDILGTAMHNLHQLLQMPFGCGEQNMVLFAPXXXILDYLNKTGQLKEETKSKAVGYLVSGYQRQLIYKHSDGSYSTFGPHSGQQGNTWLTAFVLKSFAQARRYMYIDSKHIQDAQLWLSSKQKENGCFRSSGMLLNNAIKGGVDDEVTLSAYITIALLEIPLPTTH…	8151	9466	1	1	1	1032.03	2062.05	2	2062.07	-0.0152	0	68.4	2.2e-05	K	SAPSPVSLELPQNVVPDSAR	A
3	2::tr|A0A151NFJ9|A0A151NFJ9_ALLMI	Uncharacterized protein OS=Alligator mississippiensis OX=8496 GN=Y1Q_0018187 PE=4 SV=1	3599	84511	362	362	56	56	82.6	754	MPPDMKISSEETVRKYFPETWIWDLIQMDSQGNAVLTLTIPDTITEWKASAFCTSEHSGFGLSPTVSLTAFQPFFLDLTLPYSVVRGEDFPLKATVFNYLAHCIRVSVSLSPCSDFSAAPVEKEEDAYCLCENERKTVSWTVTPKSLGEVEISVSAEALNGGLPCGDKVVEALSNWRKDTIIRKLLVEPEGIPRETTYNSLLCAAEKSAPSPVSLELPQNVVPDSARAYFSVLGDILGTAMHNLHQLLQMPFGCGEQNMVLFAPXXXILDYLNKTGQLKEETKSKAVGYLVSGYQRQLIYKHSDGSYSTFGPHSGQQGNTWLTAFVLKSFAQARRYMYIDSKHIQDAQLWLSSKQKENGCFRSSGMLLNNAIKGGVDDEVTLSAYITIALLEIPLPTTH…	8155	9077	1	1	1	688.363	2062.07	3	2062.07	-0.0028	0	38.86	0.018	K	SAPSPVSLELPQNVVPDSAR	A
3	2::tr|A0A151NFJ9|A0A151NFJ9_ALLMI	Uncharacterized protein OS=Alligator mississippiensis OX=8496 GN=Y1Q_0018187 PE=4 SV=1	3599	84511	362	362	56	56	82.6	754	MPPDMKISSEETVRKYFPETWIWDLIQMDSQGNAVLTLTIPDTITEWKASAFCTSEHSGFGLSPTVSLTAFQPFFLDLTLPYSVVRGEDFPLKATVFNYLAHCIRVSVSLSPCSDFSAAPVEKEEDAYCLCENERKTVSWTVTPKSLGEVEISVSAEALNGGLPCGDKVVEALSNWRKDTIIRKLLVEPEGIPRETTYNSLLCAAEKSAPSPVSLELPQNVVPDSARAYFSVLGDILGTAMHNLHQLLQMPFGCGEQNMVLFAPXXXILDYLNKTGQLKEETKSKAVGYLVSGYQRQLIYKHSDGSYSTFGPHSGQQGNTWLTAFVLKSFAQARRYMYIDSKHIQDAQLWLSSKQKENGCFRSSGMLLNNAIKGGVDDEVTLSAYITIALLEIPLPTTH…	8157	8988	1	1	1	1032.04	2062.07	2	2062.07	-0.0015	0	92.9	6.9e-08	K	SAPSPVSLELPQNVVPDSAR	A
3	2::tr|A0A151NFJ9|A0A151NFJ9_ALLMI	Uncharacterized protein OS=Alligator mississippiensis OX=8496 GN=Y1Q_0018187 PE=4 SV=1	3599	84511	362	362	56	56	82.6	754	MPPDMKISSEETVRKYFPETWIWDLIQMDSQGNAVLTLTIPDTITEWKASAFCTSEHSGFGLSPTVSLTAFQPFFLDLTLPYSVVRGEDFPLKATVFNYLAHCIRVSVSLSPCSDFSAAPVEKEEDAYCLCENERKTVSWTVTPKSLGEVEISVSAEALNGGLPCGDKVVEALSNWRKDTIIRKLLVEPEGIPRETTYNSLLCAAEKSAPSPVSLELPQNVVPDSARAYFSVLGDILGTAMHNLHQLLQMPFGCGEQNMVLFAPXXXILDYLNKTGQLKEETKSKAVGYLVSGYQRQLIYKHSDGSYSTFGPHSGQQGNTWLTAFVLKSFAQARRYMYIDSKHIQDAQLWLSSKQKENGCFRSSGMLLNNAIKGGVDDEVTLSAYITIALLEIPLPTTH…	8159	8825	1	1	1	688.363	2062.07	3	2062.07	-0.0015	0	72.88	6.9e-06	K	SAPSPVSLELPQNVVPDSAR	A
3	2::tr|A0A151NFJ9|A0A151NFJ9_ALLMI	Uncharacterized protein OS=Alligator mississippiensis OX=8496 GN=Y1Q_0018187 PE=4 SV=1	3599	84511	362	362	56	56	82.6	754	MPPDMKISSEETVRKYFPETWIWDLIQMDSQGNAVLTLTIPDTITEWKASAFCTSEHSGFGLSPTVSLTAFQPFFLDLTLPYSVVRGEDFPLKATVFNYLAHCIRVSVSLSPCSDFSAAPVEKEEDAYCLCENERKTVSWTVTPKSLGEVEISVSAEALNGGLPCGDKVVEALSNWRKDTIIRKLLVEPEGIPRETTYNSLLCAAEKSAPSPVSLELPQNVVPDSARAYFSVLGDILGTAMHNLHQLLQMPFGCGEQNMVLFAPXXXILDYLNKTGQLKEETKSKAVGYLVSGYQRQLIYKHSDGSYSTFGPHSGQQGNTWLTAFVLKSFAQARRYMYIDSKHIQDAQLWLSSKQKENGCFRSSGMLLNNAIKGGVDDEVTLSAYITIALLEIPLPTTH…	8163	8625	1	1	1	1032.04	2062.07	2	2062.07	0.0005	0	92.68	7.3e-08	K	SAPSPVSLELPQNVVPDSAR	A
3	2::tr|A0A151NFJ9|A0A151NFJ9_ALLMI	Uncharacterized protein OS=Alligator mississippiensis OX=8496 GN=Y1Q_0018187 PE=4 SV=1	3599	84511	362	362	56	56	82.6	754	MPPDMKISSEETVRKYFPETWIWDLIQMDSQGNAVLTLTIPDTITEWKASAFCTSEHSGFGLSPTVSLTAFQPFFLDLTLPYSVVRGEDFPLKATVFNYLAHCIRVSVSLSPCSDFSAAPVEKEEDAYCLCENERKTVSWTVTPKSLGEVEISVSAEALNGGLPCGDKVVEALSNWRKDTIIRKLLVEPEGIPRETTYNSLLCAAEKSAPSPVSLELPQNVVPDSARAYFSVLGDILGTAMHNLHQLLQMPFGCGEQNMVLFAPXXXILDYLNKTGQLKEETKSKAVGYLVSGYQRQLIYKHSDGSYSTFGPHSGQQGNTWLTAFVLKSFAQARRYMYIDSKHIQDAQLWLSSKQKENGCFRSSGMLLNNAIKGGVDDEVTLSAYITIALLEIPLPTTH…	8165	9160	1	1	1	1032.04	2062.07	2	2062.07	0.0019	0	67.2	2.5e-05	K	SAPSPVSLELPQNVVPDSAR	A
3	2::tr|A0A151NFJ9|A0A151NFJ9_ALLMI	Uncharacterized protein OS=Alligator mississippiensis OX=8496 GN=Y1Q_0018187 PE=4 SV=1	3599	84511	362	362	56	56	82.6	754	MPPDMKISSEETVRKYFPETWIWDLIQMDSQGNAVLTLTIPDTITEWKASAFCTSEHSGFGLSPTVSLTAFQPFFLDLTLPYSVVRGEDFPLKATVFNYLAHCIRVSVSLSPCSDFSAAPVEKEEDAYCLCENERKTVSWTVTPKSLGEVEISVSAEALNGGLPCGDKVVEALSNWRKDTIIRKLLVEPEGIPRETTYNSLLCAAEKSAPSPVSLELPQNVVPDSARAYFSVLGDILGTAMHNLHQLLQMPFGCGEQNMVLFAPXXXILDYLNKTGQLKEETKSKAVGYLVSGYQRQLIYKHSDGSYSTFGPHSGQQGNTWLTAFVLKSFAQARRYMYIDSKHIQDAQLWLSSKQKENGCFRSSGMLLNNAIKGGVDDEVTLSAYITIALLEIPLPTTH…	8169	8816	1	1	1	1032.04	2062.07	2	2062.07	0.0053	0	99.79	1.3e-08	K	SAPSPVSLELPQNVVPDSAR	A
3	2::tr|A0A151NFJ9|A0A151NFJ9_ALLMI	Uncharacterized protein OS=Alligator mississippiensis OX=8496 GN=Y1Q_0018187 PE=4 SV=1	3599	84511	362	362	56	56	82.6	754	MPPDMKISSEETVRKYFPETWIWDLIQMDSQGNAVLTLTIPDTITEWKASAFCTSEHSGFGLSPTVSLTAFQPFFLDLTLPYSVVRGEDFPLKATVFNYLAHCIRVSVSLSPCSDFSAAPVEKEEDAYCLCENERKTVSWTVTPKSLGEVEISVSAEALNGGLPCGDKVVEALSNWRKDTIIRKLLVEPEGIPRETTYNSLLCAAEKSAPSPVSLELPQNVVPDSARAYFSVLGDILGTAMHNLHQLLQMPFGCGEQNMVLFAPXXXILDYLNKTGQLKEETKSKAVGYLVSGYQRQLIYKHSDGSYSTFGPHSGQQGNTWLTAFVLKSFAQARRYMYIDSKHIQDAQLWLSSKQKENGCFRSSGMLLNNAIKGGVDDEVTLSAYITIALLEIPLPTTH…	9024	7638	1	1	1	574.276	2293.07	4	2293.08	-0.006	0	50.07	0.0015	R	NALFCLETAAQQEGNHVYTK	A
3	2::tr|A0A151NFJ9|A0A151NFJ9_ALLMI	Uncharacterized protein OS=Alligator mississippiensis OX=8496 GN=Y1Q_0018187 PE=4 SV=1	3599	84511	362	362	56	56	82.6	754	MPPDMKISSEETVRKYFPETWIWDLIQMDSQGNAVLTLTIPDTITEWKASAFCTSEHSGFGLSPTVSLTAFQPFFLDLTLPYSVVRGEDFPLKATVFNYLAHCIRVSVSLSPCSDFSAAPVEKEEDAYCLCENERKTVSWTVTPKSLGEVEISVSAEALNGGLPCGDKVVEALSNWRKDTIIRKLLVEPEGIPRETTYNSLLCAAEKSAPSPVSLELPQNVVPDSARAYFSVLGDILGTAMHNLHQLLQMPFGCGEQNMVLFAPXXXILDYLNKTGQLKEETKSKAVGYLVSGYQRQLIYKHSDGSYSTFGPHSGQQGNTWLTAFVLKSFAQARRYMYIDSKHIQDAQLWLSSKQKENGCFRSSGMLLNNAIKGGVDDEVTLSAYITIALLEIPLPTTH…	9027	9731	1	1	1	765.366	2293.08	3	2293.08	-0.004	0	51.28	0.0011	R	NALFCLETAAQQEGNHVYTK	A
3	2::tr|A0A151NFJ9|A0A151NFJ9_ALLMI	Uncharacterized protein OS=Alligator mississippiensis OX=8496 GN=Y1Q_0018187 PE=4 SV=1	3599	84511	362	362	56	56	82.6	754	MPPDMKISSEETVRKYFPETWIWDLIQMDSQGNAVLTLTIPDTITEWKASAFCTSEHSGFGLSPTVSLTAFQPFFLDLTLPYSVVRGEDFPLKATVFNYLAHCIRVSVSLSPCSDFSAAPVEKEEDAYCLCENERKTVSWTVTPKSLGEVEISVSAEALNGGLPCGDKVVEALSNWRKDTIIRKLLVEPEGIPRETTYNSLLCAAEKSAPSPVSLELPQNVVPDSARAYFSVLGDILGTAMHNLHQLLQMPFGCGEQNMVLFAPXXXILDYLNKTGQLKEETKSKAVGYLVSGYQRQLIYKHSDGSYSTFGPHSGQQGNTWLTAFVLKSFAQARRYMYIDSKHIQDAQLWLSSKQKENGCFRSSGMLLNNAIKGGVDDEVTLSAYITIALLEIPLPTTH…	9030	7630	1	1	1	1147.55	2293.08	2	2293.08	-0.0012	0	121.31	1.1e-10	R	NALFCLETAAQQEGNHVYTK	A
3	2::tr|A0A151NFJ9|A0A151NFJ9_ALLMI	Uncharacterized protein OS=Alligator mississippiensis OX=8496 GN=Y1Q_0018187 PE=4 SV=1	3599	84511	362	362	56	56	82.6	754	MPPDMKISSEETVRKYFPETWIWDLIQMDSQGNAVLTLTIPDTITEWKASAFCTSEHSGFGLSPTVSLTAFQPFFLDLTLPYSVVRGEDFPLKATVFNYLAHCIRVSVSLSPCSDFSAAPVEKEEDAYCLCENERKTVSWTVTPKSLGEVEISVSAEALNGGLPCGDKVVEALSNWRKDTIIRKLLVEPEGIPRETTYNSLLCAAEKSAPSPVSLELPQNVVPDSARAYFSVLGDILGTAMHNLHQLLQMPFGCGEQNMVLFAPXXXILDYLNKTGQLKEETKSKAVGYLVSGYQRQLIYKHSDGSYSTFGPHSGQQGNTWLTAFVLKSFAQARRYMYIDSKHIQDAQLWLSSKQKENGCFRSSGMLLNNAIKGGVDDEVTLSAYITIALLEIPLPTTH…	9033	7401	1	1	1	765.367	2293.08	3	2293.08	0.0006	0	91.74	1e-07	R	NALFCLETAAQQEGNHVYTK	A
3	2::tr|A0A151NFJ9|A0A151NFJ9_ALLMI	Uncharacterized protein OS=Alligator mississippiensis OX=8496 GN=Y1Q_0018187 PE=4 SV=1	3599	84511	362	362	56	56	82.6	754	MPPDMKISSEETVRKYFPETWIWDLIQMDSQGNAVLTLTIPDTITEWKASAFCTSEHSGFGLSPTVSLTAFQPFFLDLTLPYSVVRGEDFPLKATVFNYLAHCIRVSVSLSPCSDFSAAPVEKEEDAYCLCENERKTVSWTVTPKSLGEVEISVSAEALNGGLPCGDKVVEALSNWRKDTIIRKLLVEPEGIPRETTYNSLLCAAEKSAPSPVSLELPQNVVPDSARAYFSVLGDILGTAMHNLHQLLQMPFGCGEQNMVLFAPXXXILDYLNKTGQLKEETKSKAVGYLVSGYQRQLIYKHSDGSYSTFGPHSGQQGNTWLTAFVLKSFAQARRYMYIDSKHIQDAQLWLSSKQKENGCFRSSGMLLNNAIKGGVDDEVTLSAYITIALLEIPLPTTH…	9034	7610	1	1	1	765.368	2293.08	3	2293.08	0.0011	0	98.92	2e-08	R	NALFCLETAAQQEGNHVYTK	A
3	2::tr|A0A151NFJ9|A0A151NFJ9_ALLMI	Uncharacterized protein OS=Alligator mississippiensis OX=8496 GN=Y1Q_0018187 PE=4 SV=1	3599	84511	362	362	56	56	82.6	754	MPPDMKISSEETVRKYFPETWIWDLIQMDSQGNAVLTLTIPDTITEWKASAFCTSEHSGFGLSPTVSLTAFQPFFLDLTLPYSVVRGEDFPLKATVFNYLAHCIRVSVSLSPCSDFSAAPVEKEEDAYCLCENERKTVSWTVTPKSLGEVEISVSAEALNGGLPCGDKVVEALSNWRKDTIIRKLLVEPEGIPRETTYNSLLCAAEKSAPSPVSLELPQNVVPDSARAYFSVLGDILGTAMHNLHQLLQMPFGCGEQNMVLFAPXXXILDYLNKTGQLKEETKSKAVGYLVSGYQRQLIYKHSDGSYSTFGPHSGQQGNTWLTAFVLKSFAQARRYMYIDSKHIQDAQLWLSSKQKENGCFRSSGMLLNNAIKGGVDDEVTLSAYITIALLEIPLPTTH…	9038	9076	1	1	1	765.368	2293.08	3	2293.08	0.0017	0	79.3	1.8e-06	R	NALFCLETAAQQEGNHVYTK	A
3	2::tr|A0A151NFJ9|A0A151NFJ9_ALLMI	Uncharacterized protein OS=Alligator mississippiensis OX=8496 GN=Y1Q_0018187 PE=4 SV=1	3599	84511	362	362	56	56	82.6	754	MPPDMKISSEETVRKYFPETWIWDLIQMDSQGNAVLTLTIPDTITEWKASAFCTSEHSGFGLSPTVSLTAFQPFFLDLTLPYSVVRGEDFPLKATVFNYLAHCIRVSVSLSPCSDFSAAPVEKEEDAYCLCENERKTVSWTVTPKSLGEVEISVSAEALNGGLPCGDKVVEALSNWRKDTIIRKLLVEPEGIPRETTYNSLLCAAEKSAPSPVSLELPQNVVPDSARAYFSVLGDILGTAMHNLHQLLQMPFGCGEQNMVLFAPXXXILDYLNKTGQLKEETKSKAVGYLVSGYQRQLIYKHSDGSYSTFGPHSGQQGNTWLTAFVLKSFAQARRYMYIDSKHIQDAQLWLSSKQKENGCFRSSGMLLNNAIKGGVDDEVTLSAYITIALLEIPLPTTH…	9041	7024	1	1	1	765.368	2293.08	3	2293.08	0.0033	0	81.94	9.9e-07	R	NALFCLETAAQQEGNHVYTK	A
3	2::tr|A0A151NFJ9|A0A151NFJ9_ALLMI	Uncharacterized protein OS=Alligator mississippiensis OX=8496 GN=Y1Q_0018187 PE=4 SV=1	3599	84511	362	362	56	56	82.6	754	MPPDMKISSEETVRKYFPETWIWDLIQMDSQGNAVLTLTIPDTITEWKASAFCTSEHSGFGLSPTVSLTAFQPFFLDLTLPYSVVRGEDFPLKATVFNYLAHCIRVSVSLSPCSDFSAAPVEKEEDAYCLCENERKTVSWTVTPKSLGEVEISVSAEALNGGLPCGDKVVEALSNWRKDTIIRKLLVEPEGIPRETTYNSLLCAAEKSAPSPVSLELPQNVVPDSARAYFSVLGDILGTAMHNLHQLLQMPFGCGEQNMVLFAPXXXILDYLNKTGQLKEETKSKAVGYLVSGYQRQLIYKHSDGSYSTFGPHSGQQGNTWLTAFVLKSFAQARRYMYIDSKHIQDAQLWLSSKQKENGCFRSSGMLLNNAIKGGVDDEVTLSAYITIALLEIPLPTTH…	9050	9088	1	1	1	1148.04	2294.06	2	2294.06	-0.0075	0	110.76	1.1e-09	R	NALFCLETAAQQEGNHVYTK	A
3	2::tr|A0A151NFJ9|A0A151NFJ9_ALLMI	Uncharacterized protein OS=Alligator mississippiensis OX=8496 GN=Y1Q_0018187 PE=4 SV=1	3599	84511	362	362	56	56	82.6	754	MPPDMKISSEETVRKYFPETWIWDLIQMDSQGNAVLTLTIPDTITEWKASAFCTSEHSGFGLSPTVSLTAFQPFFLDLTLPYSVVRGEDFPLKATVFNYLAHCIRVSVSLSPCSDFSAAPVEKEEDAYCLCENERKTVSWTVTPKSLGEVEISVSAEALNGGLPCGDKVVEALSNWRKDTIIRKLLVEPEGIPRETTYNSLLCAAEKSAPSPVSLELPQNVVPDSARAYFSVLGDILGTAMHNLHQLLQMPFGCGEQNMVLFAPXXXILDYLNKTGQLKEETKSKAVGYLVSGYQRQLIYKHSDGSYSTFGPHSGQQGNTWLTAFVLKSFAQARRYMYIDSKHIQDAQLWLSSKQKENGCFRSSGMLLNNAIKGGVDDEVTLSAYITIALLEIPLPTTH…	9051	8369	1	1	1	765.695	2294.06	3	2294.06	-0.0016	0	70.49	1.2e-05	R	NALFCLETAAQQEGNHVYTK	A
3	2::tr|A0A151NFJ9|A0A151NFJ9_ALLMI	Uncharacterized protein OS=Alligator mississippiensis OX=8496 GN=Y1Q_0018187 PE=4 SV=1	3599	84511	362	362	56	56	82.6	754	MPPDMKISSEETVRKYFPETWIWDLIQMDSQGNAVLTLTIPDTITEWKASAFCTSEHSGFGLSPTVSLTAFQPFFLDLTLPYSVVRGEDFPLKATVFNYLAHCIRVSVSLSPCSDFSAAPVEKEEDAYCLCENERKTVSWTVTPKSLGEVEISVSAEALNGGLPCGDKVVEALSNWRKDTIIRKLLVEPEGIPRETTYNSLLCAAEKSAPSPVSLELPQNVVPDSARAYFSVLGDILGTAMHNLHQLLQMPFGCGEQNMVLFAPXXXILDYLNKTGQLKEETKSKAVGYLVSGYQRQLIYKHSDGSYSTFGPHSGQQGNTWLTAFVLKSFAQARRYMYIDSKHIQDAQLWLSSKQKENGCFRSSGMLLNNAIKGGVDDEVTLSAYITIALLEIPLPTTH…	9054	7959	1	1	1	765.696	2294.07	3	2294.06	0.0024	0	105.58	3.9e-09	R	NALFCLETAAQQEGNHVYTK	A
3	2::tr|A0A151NFJ9|A0A151NFJ9_ALLMI	Uncharacterized protein OS=Alligator mississippiensis OX=8496 GN=Y1Q_0018187 PE=4 SV=1	3599	84511	362	362	56	56	82.6	754	MPPDMKISSEETVRKYFPETWIWDLIQMDSQGNAVLTLTIPDTITEWKASAFCTSEHSGFGLSPTVSLTAFQPFFLDLTLPYSVVRGEDFPLKATVFNYLAHCIRVSVSLSPCSDFSAAPVEKEEDAYCLCENERKTVSWTVTPKSLGEVEISVSAEALNGGLPCGDKVVEALSNWRKDTIIRKLLVEPEGIPRETTYNSLLCAAEKSAPSPVSLELPQNVVPDSARAYFSVLGDILGTAMHNLHQLLQMPFGCGEQNMVLFAPXXXILDYLNKTGQLKEETKSKAVGYLVSGYQRQLIYKHSDGSYSTFGPHSGQQGNTWLTAFVLKSFAQARRYMYIDSKHIQDAQLWLSSKQKENGCFRSSGMLLNNAIKGGVDDEVTLSAYITIALLEIPLPTTH…	9055	8184	1	1	1	765.697	2294.07	3	2294.06	0.0063	0	64.93	4.6e-05	R	NALFCLETAAQQEGNHVYTK	A
3	2::tr|A0A151NFJ9|A0A151NFJ9_ALLMI	Uncharacterized protein OS=Alligator mississippiensis OX=8496 GN=Y1Q_0018187 PE=4 SV=1	3599	84511	362	362	56	56	82.6	754	MPPDMKISSEETVRKYFPETWIWDLIQMDSQGNAVLTLTIPDTITEWKASAFCTSEHSGFGLSPTVSLTAFQPFFLDLTLPYSVVRGEDFPLKATVFNYLAHCIRVSVSLSPCSDFSAAPVEKEEDAYCLCENERKTVSWTVTPKSLGEVEISVSAEALNGGLPCGDKVVEALSNWRKDTIIRKLLVEPEGIPRETTYNSLLCAAEKSAPSPVSLELPQNVVPDSARAYFSVLGDILGTAMHNLHQLLQMPFGCGEQNMVLFAPXXXILDYLNKTGQLKEETKSKAVGYLVSGYQRQLIYKHSDGSYSTFGPHSGQQGNTWLTAFVLKSFAQARRYMYIDSKHIQDAQLWLSSKQKENGCFRSSGMLLNNAIKGGVDDEVTLSAYITIALLEIPLPTTH…	9058	7789	1	1	1	765.699	2294.07	3	2294.06	0.0106	0	74.96	4.7e-06	R	NALFCLETAAQQEGNHVYTK	A
3	2::tr|A0A151NFJ9|A0A151NFJ9_ALLMI	Uncharacterized protein OS=Alligator mississippiensis OX=8496 GN=Y1Q_0018187 PE=4 SV=1	3599	84511	362	362	56	56	82.6	754	MPPDMKISSEETVRKYFPETWIWDLIQMDSQGNAVLTLTIPDTITEWKASAFCTSEHSGFGLSPTVSLTAFQPFFLDLTLPYSVVRGEDFPLKATVFNYLAHCIRVSVSLSPCSDFSAAPVEKEEDAYCLCENERKTVSWTVTPKSLGEVEISVSAEALNGGLPCGDKVVEALSNWRKDTIIRKLLVEPEGIPRETTYNSLLCAAEKSAPSPVSLELPQNVVPDSARAYFSVLGDILGTAMHNLHQLLQMPFGCGEQNMVLFAPXXXILDYLNKTGQLKEETKSKAVGYLVSGYQRQLIYKHSDGSYSTFGPHSGQQGNTWLTAFVLKSFAQARRYMYIDSKHIQDAQLWLSSKQKENGCFRSSGMLLNNAIKGGVDDEVTLSAYITIALLEIPLPTTH…	9074	9345	1	1	1	766.023	2295.05	3	2295.05	-0.0007	0	91	9.7e-08	R	NALFCLETAAQQEGNHVYTK	A
3	2::tr|A0A151NFJ9|A0A151NFJ9_ALLMI	Uncharacterized protein OS=Alligator mississippiensis OX=8496 GN=Y1Q_0018187 PE=4 SV=1	3599	84511	362	362	56	56	82.6	754	MPPDMKISSEETVRKYFPETWIWDLIQMDSQGNAVLTLTIPDTITEWKASAFCTSEHSGFGLSPTVSLTAFQPFFLDLTLPYSVVRGEDFPLKATVFNYLAHCIRVSVSLSPCSDFSAAPVEKEEDAYCLCENERKTVSWTVTPKSLGEVEISVSAEALNGGLPCGDKVVEALSNWRKDTIIRKLLVEPEGIPRETTYNSLLCAAEKSAPSPVSLELPQNVVPDSARAYFSVLGDILGTAMHNLHQLLQMPFGCGEQNMVLFAPXXXILDYLNKTGQLKEETKSKAVGYLVSGYQRQLIYKHSDGSYSTFGPHSGQQGNTWLTAFVLKSFAQARRYMYIDSKHIQDAQLWLSSKQKENGCFRSSGMLLNNAIKGGVDDEVTLSAYITIALLEIPLPTTH…	9079	10094	1	1	1	766.034	2295.08	3	2295.05	0.0328	0	63.07	7.6e-05	R	NALFCLETAAQQEGNHVYTK	A
3	2::tr|A0A151NFJ9|A0A151NFJ9_ALLMI	Uncharacterized protein OS=Alligator mississippiensis OX=8496 GN=Y1Q_0018187 PE=4 SV=1	3599	84511	362	362	56	56	82.6	754	MPPDMKISSEETVRKYFPETWIWDLIQMDSQGNAVLTLTIPDTITEWKASAFCTSEHSGFGLSPTVSLTAFQPFFLDLTLPYSVVRGEDFPLKATVFNYLAHCIRVSVSLSPCSDFSAAPVEKEEDAYCLCENERKTVSWTVTPKSLGEVEISVSAEALNGGLPCGDKVVEALSNWRKDTIIRKLLVEPEGIPRETTYNSLLCAAEKSAPSPVSLELPQNVVPDSARAYFSVLGDILGTAMHNLHQLLQMPFGCGEQNMVLFAPXXXILDYLNKTGQLKEETKSKAVGYLVSGYQRQLIYKHSDGSYSTFGPHSGQQGNTWLTAFVLKSFAQARRYMYIDSKHIQDAQLWLSSKQKENGCFRSSGMLLNNAIKGGVDDEVTLSAYITIALLEIPLPTTH…	9082	11396	1	1	1	766.038	2295.09	3	2295.05	0.0441	0	33.57	0.072	R	NALFCLETAAQQEGNHVYTK	A
3	2::tr|A0A151NFJ9|A0A151NFJ9_ALLMI	Uncharacterized protein OS=Alligator mississippiensis OX=8496 GN=Y1Q_0018187 PE=4 SV=1	3599	84511	362	362	56	56	82.6	754	MPPDMKISSEETVRKYFPETWIWDLIQMDSQGNAVLTLTIPDTITEWKASAFCTSEHSGFGLSPTVSLTAFQPFFLDLTLPYSVVRGEDFPLKATVFNYLAHCIRVSVSLSPCSDFSAAPVEKEEDAYCLCENERKTVSWTVTPKSLGEVEISVSAEALNGGLPCGDKVVEALSNWRKDTIIRKLLVEPEGIPRETTYNSLLCAAEKSAPSPVSLELPQNVVPDSARAYFSVLGDILGTAMHNLHQLLQMPFGCGEQNMVLFAPXXXILDYLNKTGQLKEETKSKAVGYLVSGYQRQLIYKHSDGSYSTFGPHSGQQGNTWLTAFVLKSFAQARRYMYIDSKHIQDAQLWLSSKQKENGCFRSSGMLLNNAIKGGVDDEVTLSAYITIALLEIPLPTTH…	9115	11296	1	1	1	768.366	2302.08	3	2302.1	-0.0221	0	71.96	9.5e-06	K	SLGEVEISVSAEALNGGLPCGDK	V
3	2::tr|A0A151NFJ9|A0A151NFJ9_ALLMI	Uncharacterized protein OS=Alligator mississippiensis OX=8496 GN=Y1Q_0018187 PE=4 SV=1	3599	84511	362	362	56	56	82.6	754	MPPDMKISSEETVRKYFPETWIWDLIQMDSQGNAVLTLTIPDTITEWKASAFCTSEHSGFGLSPTVSLTAFQPFFLDLTLPYSVVRGEDFPLKATVFNYLAHCIRVSVSLSPCSDFSAAPVEKEEDAYCLCENERKTVSWTVTPKSLGEVEISVSAEALNGGLPCGDKVVEALSNWRKDTIIRKLLVEPEGIPRETTYNSLLCAAEKSAPSPVSLELPQNVVPDSARAYFSVLGDILGTAMHNLHQLLQMPFGCGEQNMVLFAPXXXILDYLNKTGQLKEETKSKAVGYLVSGYQRQLIYKHSDGSYSTFGPHSGQQGNTWLTAFVLKSFAQARRYMYIDSKHIQDAQLWLSSKQKENGCFRSSGMLLNNAIKGGVDDEVTLSAYITIALLEIPLPTTH…	9116	9765	1	1	1	1152.05	2302.08	2	2302.1	-0.0158	0	108.94	2e-09	K	SLGEVEISVSAEALNGGLPCGDK	V
3	2::tr|A0A151NFJ9|A0A151NFJ9_ALLMI	Uncharacterized protein OS=Alligator mississippiensis OX=8496 GN=Y1Q_0018187 PE=4 SV=1	3599	84511	362	362	56	56	82.6	754	MPPDMKISSEETVRKYFPETWIWDLIQMDSQGNAVLTLTIPDTITEWKASAFCTSEHSGFGLSPTVSLTAFQPFFLDLTLPYSVVRGEDFPLKATVFNYLAHCIRVSVSLSPCSDFSAAPVEKEEDAYCLCENERKTVSWTVTPKSLGEVEISVSAEALNGGLPCGDKVVEALSNWRKDTIIRKLLVEPEGIPRETTYNSLLCAAEKSAPSPVSLELPQNVVPDSARAYFSVLGDILGTAMHNLHQLLQMPFGCGEQNMVLFAPXXXILDYLNKTGQLKEETKSKAVGYLVSGYQRQLIYKHSDGSYSTFGPHSGQQGNTWLTAFVLKSFAQARRYMYIDSKHIQDAQLWLSSKQKENGCFRSSGMLLNNAIKGGVDDEVTLSAYITIALLEIPLPTTH…	9117	11197	1	1	1	1152.05	2302.09	2	2302.1	-0.0072	0	94.64	5.5e-08	K	SLGEVEISVSAEALNGGLPCGDK	V
3	2::tr|A0A151NFJ9|A0A151NFJ9_ALLMI	Uncharacterized protein OS=Alligator mississippiensis OX=8496 GN=Y1Q_0018187 PE=4 SV=1	3599	84511	362	362	56	56	82.6	754	MPPDMKISSEETVRKYFPETWIWDLIQMDSQGNAVLTLTIPDTITEWKASAFCTSEHSGFGLSPTVSLTAFQPFFLDLTLPYSVVRGEDFPLKATVFNYLAHCIRVSVSLSPCSDFSAAPVEKEEDAYCLCENERKTVSWTVTPKSLGEVEISVSAEALNGGLPCGDKVVEALSNWRKDTIIRKLLVEPEGIPRETTYNSLLCAAEKSAPSPVSLELPQNVVPDSARAYFSVLGDILGTAMHNLHQLLQMPFGCGEQNMVLFAPXXXILDYLNKTGQLKEETKSKAVGYLVSGYQRQLIYKHSDGSYSTFGPHSGQQGNTWLTAFVLKSFAQARRYMYIDSKHIQDAQLWLSSKQKENGCFRSSGMLLNNAIKGGVDDEVTLSAYITIALLEIPLPTTH…	9118	9294	1	1	1	768.371	2302.09	3	2302.1	-0.0071	0	71.49	1.1e-05	K	SLGEVEISVSAEALNGGLPCGDK	V
3	2::tr|A0A151NFJ9|A0A151NFJ9_ALLMI	Uncharacterized protein OS=Alligator mississippiensis OX=8496 GN=Y1Q_0018187 PE=4 SV=1	3599	84511	362	362	56	56	82.6	754	MPPDMKISSEETVRKYFPETWIWDLIQMDSQGNAVLTLTIPDTITEWKASAFCTSEHSGFGLSPTVSLTAFQPFFLDLTLPYSVVRGEDFPLKATVFNYLAHCIRVSVSLSPCSDFSAAPVEKEEDAYCLCENERKTVSWTVTPKSLGEVEISVSAEALNGGLPCGDKVVEALSNWRKDTIIRKLLVEPEGIPRETTYNSLLCAAEKSAPSPVSLELPQNVVPDSARAYFSVLGDILGTAMHNLHQLLQMPFGCGEQNMVLFAPXXXILDYLNKTGQLKEETKSKAVGYLVSGYQRQLIYKHSDGSYSTFGPHSGQQGNTWLTAFVLKSFAQARRYMYIDSKHIQDAQLWLSSKQKENGCFRSSGMLLNNAIKGGVDDEVTLSAYITIALLEIPLPTTH…	9119	9842	1	1	1	768.373	2302.1	3	2302.1	-0.0038	0	82.07	1e-06	K	SLGEVEISVSAEALNGGLPCGDK	V
3	2::tr|A0A151NFJ9|A0A151NFJ9_ALLMI	Uncharacterized protein OS=Alligator mississippiensis OX=8496 GN=Y1Q_0018187 PE=4 SV=1	3599	84511	362	362	56	56	82.6	754	MPPDMKISSEETVRKYFPETWIWDLIQMDSQGNAVLTLTIPDTITEWKASAFCTSEHSGFGLSPTVSLTAFQPFFLDLTLPYSVVRGEDFPLKATVFNYLAHCIRVSVSLSPCSDFSAAPVEKEEDAYCLCENERKTVSWTVTPKSLGEVEISVSAEALNGGLPCGDKVVEALSNWRKDTIIRKLLVEPEGIPRETTYNSLLCAAEKSAPSPVSLELPQNVVPDSARAYFSVLGDILGTAMHNLHQLLQMPFGCGEQNMVLFAPXXXILDYLNKTGQLKEETKSKAVGYLVSGYQRQLIYKHSDGSYSTFGPHSGQQGNTWLTAFVLKSFAQARRYMYIDSKHIQDAQLWLSSKQKENGCFRSSGMLLNNAIKGGVDDEVTLSAYITIALLEIPLPTTH…	9120	10252	1	1	1	768.373	2302.1	3	2302.1	-0.0034	0	91.51	1.2e-07	K	SLGEVEISVSAEALNGGLPCGDK	V
3	2::tr|A0A151NFJ9|A0A151NFJ9_ALLMI	Uncharacterized protein OS=Alligator mississippiensis OX=8496 GN=Y1Q_0018187 PE=4 SV=1	3599	84511	362	362	56	56	82.6	754	MPPDMKISSEETVRKYFPETWIWDLIQMDSQGNAVLTLTIPDTITEWKASAFCTSEHSGFGLSPTVSLTAFQPFFLDLTLPYSVVRGEDFPLKATVFNYLAHCIRVSVSLSPCSDFSAAPVEKEEDAYCLCENERKTVSWTVTPKSLGEVEISVSAEALNGGLPCGDKVVEALSNWRKDTIIRKLLVEPEGIPRETTYNSLLCAAEKSAPSPVSLELPQNVVPDSARAYFSVLGDILGTAMHNLHQLLQMPFGCGEQNMVLFAPXXXILDYLNKTGQLKEETKSKAVGYLVSGYQRQLIYKHSDGSYSTFGPHSGQQGNTWLTAFVLKSFAQARRYMYIDSKHIQDAQLWLSSKQKENGCFRSSGMLLNNAIKGGVDDEVTLSAYITIALLEIPLPTTH…	9121	11086	1	1	1	768.373	2302.1	3	2302.1	-0.0029	0	49.99	0.0016	K	SLGEVEISVSAEALNGGLPCGDK	V
3	2::tr|A0A151NFJ9|A0A151NFJ9_ALLMI	Uncharacterized protein OS=Alligator mississippiensis OX=8496 GN=Y1Q_0018187 PE=4 SV=1	3599	84511	362	362	56	56	82.6	754	MPPDMKISSEETVRKYFPETWIWDLIQMDSQGNAVLTLTIPDTITEWKASAFCTSEHSGFGLSPTVSLTAFQPFFLDLTLPYSVVRGEDFPLKATVFNYLAHCIRVSVSLSPCSDFSAAPVEKEEDAYCLCENERKTVSWTVTPKSLGEVEISVSAEALNGGLPCGDKVVEALSNWRKDTIIRKLLVEPEGIPRETTYNSLLCAAEKSAPSPVSLELPQNVVPDSARAYFSVLGDILGTAMHNLHQLLQMPFGCGEQNMVLFAPXXXILDYLNKTGQLKEETKSKAVGYLVSGYQRQLIYKHSDGSYSTFGPHSGQQGNTWLTAFVLKSFAQARRYMYIDSKHIQDAQLWLSSKQKENGCFRSSGMLLNNAIKGGVDDEVTLSAYITIALLEIPLPTTH…	9122	10436	1	1	1	1152.06	2302.1	2	2302.1	-0.0028	0	97.66	2.8e-08	K	SLGEVEISVSAEALNGGLPCGDK	V
3	2::tr|A0A151NFJ9|A0A151NFJ9_ALLMI	Uncharacterized protein OS=Alligator mississippiensis OX=8496 GN=Y1Q_0018187 PE=4 SV=1	3599	84511	362	362	56	56	82.6	754	MPPDMKISSEETVRKYFPETWIWDLIQMDSQGNAVLTLTIPDTITEWKASAFCTSEHSGFGLSPTVSLTAFQPFFLDLTLPYSVVRGEDFPLKATVFNYLAHCIRVSVSLSPCSDFSAAPVEKEEDAYCLCENERKTVSWTVTPKSLGEVEISVSAEALNGGLPCGDKVVEALSNWRKDTIIRKLLVEPEGIPRETTYNSLLCAAEKSAPSPVSLELPQNVVPDSARAYFSVLGDILGTAMHNLHQLLQMPFGCGEQNMVLFAPXXXILDYLNKTGQLKEETKSKAVGYLVSGYQRQLIYKHSDGSYSTFGPHSGQQGNTWLTAFVLKSFAQARRYMYIDSKHIQDAQLWLSSKQKENGCFRSSGMLLNNAIKGGVDDEVTLSAYITIALLEIPLPTTH…	9123	10135	1	1	1	1152.06	2302.1	2	2302.1	-0.0016	0	107.1	3.2e-09	K	SLGEVEISVSAEALNGGLPCGDK	V
3	2::tr|A0A151NFJ9|A0A151NFJ9_ALLMI	Uncharacterized protein OS=Alligator mississippiensis OX=8496 GN=Y1Q_0018187 PE=4 SV=1	3599	84511	362	362	56	56	82.6	754	MPPDMKISSEETVRKYFPETWIWDLIQMDSQGNAVLTLTIPDTITEWKASAFCTSEHSGFGLSPTVSLTAFQPFFLDLTLPYSVVRGEDFPLKATVFNYLAHCIRVSVSLSPCSDFSAAPVEKEEDAYCLCENERKTVSWTVTPKSLGEVEISVSAEALNGGLPCGDKVVEALSNWRKDTIIRKLLVEPEGIPRETTYNSLLCAAEKSAPSPVSLELPQNVVPDSARAYFSVLGDILGTAMHNLHQLLQMPFGCGEQNMVLFAPXXXILDYLNKTGQLKEETKSKAVGYLVSGYQRQLIYKHSDGSYSTFGPHSGQQGNTWLTAFVLKSFAQARRYMYIDSKHIQDAQLWLSSKQKENGCFRSSGMLLNNAIKGGVDDEVTLSAYITIALLEIPLPTTH…	9124	10867	1	1	1	1152.06	2302.1	2	2302.1	-0.0014	0	82.69	8.9e-07	K	SLGEVEISVSAEALNGGLPCGDK	V
3	2::tr|A0A151NFJ9|A0A151NFJ9_ALLMI	Uncharacterized protein OS=Alligator mississippiensis OX=8496 GN=Y1Q_0018187 PE=4 SV=1	3599	84511	362	362	56	56	82.6	754	MPPDMKISSEETVRKYFPETWIWDLIQMDSQGNAVLTLTIPDTITEWKASAFCTSEHSGFGLSPTVSLTAFQPFFLDLTLPYSVVRGEDFPLKATVFNYLAHCIRVSVSLSPCSDFSAAPVEKEEDAYCLCENERKTVSWTVTPKSLGEVEISVSAEALNGGLPCGDKVVEALSNWRKDTIIRKLLVEPEGIPRETTYNSLLCAAEKSAPSPVSLELPQNVVPDSARAYFSVLGDILGTAMHNLHQLLQMPFGCGEQNMVLFAPXXXILDYLNKTGQLKEETKSKAVGYLVSGYQRQLIYKHSDGSYSTFGPHSGQQGNTWLTAFVLKSFAQARRYMYIDSKHIQDAQLWLSSKQKENGCFRSSGMLLNNAIKGGVDDEVTLSAYITIALLEIPLPTTH…	9125	9417	1	1	1	1152.06	2302.1	2	2302.1	-0.0014	0	112.33	9.7e-10	K	SLGEVEISVSAEALNGGLPCGDK	V
3	2::tr|A0A151NFJ9|A0A151NFJ9_ALLMI	Uncharacterized protein OS=Alligator mississippiensis OX=8496 GN=Y1Q_0018187 PE=4 SV=1	3599	84511	362	362	56	56	82.6	754	MPPDMKISSEETVRKYFPETWIWDLIQMDSQGNAVLTLTIPDTITEWKASAFCTSEHSGFGLSPTVSLTAFQPFFLDLTLPYSVVRGEDFPLKATVFNYLAHCIRVSVSLSPCSDFSAAPVEKEEDAYCLCENERKTVSWTVTPKSLGEVEISVSAEALNGGLPCGDKVVEALSNWRKDTIIRKLLVEPEGIPRETTYNSLLCAAEKSAPSPVSLELPQNVVPDSARAYFSVLGDILGTAMHNLHQLLQMPFGCGEQNMVLFAPXXXILDYLNKTGQLKEETKSKAVGYLVSGYQRQLIYKHSDGSYSTFGPHSGQQGNTWLTAFVLKSFAQARRYMYIDSKHIQDAQLWLSSKQKENGCFRSSGMLLNNAIKGGVDDEVTLSAYITIALLEIPLPTTH…	9126	10292	1	1	1	1152.06	2302.1	2	2302.1	-0.0011	0	117.35	3e-10	K	SLGEVEISVSAEALNGGLPCGDK	V
3	2::tr|A0A151NFJ9|A0A151NFJ9_ALLMI	Uncharacterized protein OS=Alligator mississippiensis OX=8496 GN=Y1Q_0018187 PE=4 SV=1	3599	84511	362	362	56	56	82.6	754	MPPDMKISSEETVRKYFPETWIWDLIQMDSQGNAVLTLTIPDTITEWKASAFCTSEHSGFGLSPTVSLTAFQPFFLDLTLPYSVVRGEDFPLKATVFNYLAHCIRVSVSLSPCSDFSAAPVEKEEDAYCLCENERKTVSWTVTPKSLGEVEISVSAEALNGGLPCGDKVVEALSNWRKDTIIRKLLVEPEGIPRETTYNSLLCAAEKSAPSPVSLELPQNVVPDSARAYFSVLGDILGTAMHNLHQLLQMPFGCGEQNMVLFAPXXXILDYLNKTGQLKEETKSKAVGYLVSGYQRQLIYKHSDGSYSTFGPHSGQQGNTWLTAFVLKSFAQARRYMYIDSKHIQDAQLWLSSKQKENGCFRSSGMLLNNAIKGGVDDEVTLSAYITIALLEIPLPTTH…	9127	11095	1	1	1	1152.06	2302.1	2	2302.1	-0.0009	0	81.42	1.2e-06	K	SLGEVEISVSAEALNGGLPCGDK	V
3	2::tr|A0A151NFJ9|A0A151NFJ9_ALLMI	Uncharacterized protein OS=Alligator mississippiensis OX=8496 GN=Y1Q_0018187 PE=4 SV=1	3599	84511	362	362	56	56	82.6	754	MPPDMKISSEETVRKYFPETWIWDLIQMDSQGNAVLTLTIPDTITEWKASAFCTSEHSGFGLSPTVSLTAFQPFFLDLTLPYSVVRGEDFPLKATVFNYLAHCIRVSVSLSPCSDFSAAPVEKEEDAYCLCENERKTVSWTVTPKSLGEVEISVSAEALNGGLPCGDKVVEALSNWRKDTIIRKLLVEPEGIPRETTYNSLLCAAEKSAPSPVSLELPQNVVPDSARAYFSVLGDILGTAMHNLHQLLQMPFGCGEQNMVLFAPXXXILDYLNKTGQLKEETKSKAVGYLVSGYQRQLIYKHSDGSYSTFGPHSGQQGNTWLTAFVLKSFAQARRYMYIDSKHIQDAQLWLSSKQKENGCFRSSGMLLNNAIKGGVDDEVTLSAYITIALLEIPLPTTH…	9128	11297	1	1	1	1152.06	2302.1	2	2302.1	-0.0004	0	116.11	4.1e-10	K	SLGEVEISVSAEALNGGLPCGDK	V
3	2::tr|A0A151NFJ9|A0A151NFJ9_ALLMI	Uncharacterized protein OS=Alligator mississippiensis OX=8496 GN=Y1Q_0018187 PE=4 SV=1	3599	84511	362	362	56	56	82.6	754	MPPDMKISSEETVRKYFPETWIWDLIQMDSQGNAVLTLTIPDTITEWKASAFCTSEHSGFGLSPTVSLTAFQPFFLDLTLPYSVVRGEDFPLKATVFNYLAHCIRVSVSLSPCSDFSAAPVEKEEDAYCLCENERKTVSWTVTPKSLGEVEISVSAEALNGGLPCGDKVVEALSNWRKDTIIRKLLVEPEGIPRETTYNSLLCAAEKSAPSPVSLELPQNVVPDSARAYFSVLGDILGTAMHNLHQLLQMPFGCGEQNMVLFAPXXXILDYLNKTGQLKEETKSKAVGYLVSGYQRQLIYKHSDGSYSTFGPHSGQQGNTWLTAFVLKSFAQARRYMYIDSKHIQDAQLWLSSKQKENGCFRSSGMLLNNAIKGGVDDEVTLSAYITIALLEIPLPTTH…	9129	9249	1	1	1	1152.06	2302.1	2	2302.1	0.0008	0	91.75	1.1e-07	K	SLGEVEISVSAEALNGGLPCGDK	V
3	2::tr|A0A151NFJ9|A0A151NFJ9_ALLMI	Uncharacterized protein OS=Alligator mississippiensis OX=8496 GN=Y1Q_0018187 PE=4 SV=1	3599	84511	362	362	56	56	82.6	754	MPPDMKISSEETVRKYFPETWIWDLIQMDSQGNAVLTLTIPDTITEWKASAFCTSEHSGFGLSPTVSLTAFQPFFLDLTLPYSVVRGEDFPLKATVFNYLAHCIRVSVSLSPCSDFSAAPVEKEEDAYCLCENERKTVSWTVTPKSLGEVEISVSAEALNGGLPCGDKVVEALSNWRKDTIIRKLLVEPEGIPRETTYNSLLCAAEKSAPSPVSLELPQNVVPDSARAYFSVLGDILGTAMHNLHQLLQMPFGCGEQNMVLFAPXXXILDYLNKTGQLKEETKSKAVGYLVSGYQRQLIYKHSDGSYSTFGPHSGQQGNTWLTAFVLKSFAQARRYMYIDSKHIQDAQLWLSSKQKENGCFRSSGMLLNNAIKGGVDDEVTLSAYITIALLEIPLPTTH…	9130	10081	1	1	1	768.375	2302.1	3	2302.1	0.0039	0	104.69	5.7e-09	K	SLGEVEISVSAEALNGGLPCGDK	V
3	2::tr|A0A151NFJ9|A0A151NFJ9_ALLMI	Uncharacterized protein OS=Alligator mississippiensis OX=8496 GN=Y1Q_0018187 PE=4 SV=1	3599	84511	362	362	56	56	82.6	754	MPPDMKISSEETVRKYFPETWIWDLIQMDSQGNAVLTLTIPDTITEWKASAFCTSEHSGFGLSPTVSLTAFQPFFLDLTLPYSVVRGEDFPLKATVFNYLAHCIRVSVSLSPCSDFSAAPVEKEEDAYCLCENERKTVSWTVTPKSLGEVEISVSAEALNGGLPCGDKVVEALSNWRKDTIIRKLLVEPEGIPRETTYNSLLCAAEKSAPSPVSLELPQNVVPDSARAYFSVLGDILGTAMHNLHQLLQMPFGCGEQNMVLFAPXXXILDYLNKTGQLKEETKSKAVGYLVSGYQRQLIYKHSDGSYSTFGPHSGQQGNTWLTAFVLKSFAQARRYMYIDSKHIQDAQLWLSSKQKENGCFRSSGMLLNNAIKGGVDDEVTLSAYITIALLEIPLPTTH…	9131	10983	1	1	1	1152.06	2302.1	2	2302.1	0.0043	0	100.05	1.7e-08	K	SLGEVEISVSAEALNGGLPCGDK	V
3	2::tr|A0A151NFJ9|A0A151NFJ9_ALLMI	Uncharacterized protein OS=Alligator mississippiensis OX=8496 GN=Y1Q_0018187 PE=4 SV=1	3599	84511	362	362	56	56	82.6	754	MPPDMKISSEETVRKYFPETWIWDLIQMDSQGNAVLTLTIPDTITEWKASAFCTSEHSGFGLSPTVSLTAFQPFFLDLTLPYSVVRGEDFPLKATVFNYLAHCIRVSVSLSPCSDFSAAPVEKEEDAYCLCENERKTVSWTVTPKSLGEVEISVSAEALNGGLPCGDKVVEALSNWRKDTIIRKLLVEPEGIPRETTYNSLLCAAEKSAPSPVSLELPQNVVPDSARAYFSVLGDILGTAMHNLHQLLQMPFGCGEQNMVLFAPXXXILDYLNKTGQLKEETKSKAVGYLVSGYQRQLIYKHSDGSYSTFGPHSGQQGNTWLTAFVLKSFAQARRYMYIDSKHIQDAQLWLSSKQKENGCFRSSGMLLNNAIKGGVDDEVTLSAYITIALLEIPLPTTH…	9132	11406	1	1	1	1152.06	2302.1	2	2302.1	0.0045	0	76.73	3.6e-06	K	SLGEVEISVSAEALNGGLPCGDK	V
3	2::tr|A0A151NFJ9|A0A151NFJ9_ALLMI	Uncharacterized protein OS=Alligator mississippiensis OX=8496 GN=Y1Q_0018187 PE=4 SV=1	3599	84511	362	362	56	56	82.6	754	MPPDMKISSEETVRKYFPETWIWDLIQMDSQGNAVLTLTIPDTITEWKASAFCTSEHSGFGLSPTVSLTAFQPFFLDLTLPYSVVRGEDFPLKATVFNYLAHCIRVSVSLSPCSDFSAAPVEKEEDAYCLCENERKTVSWTVTPKSLGEVEISVSAEALNGGLPCGDKVVEALSNWRKDTIIRKLLVEPEGIPRETTYNSLLCAAEKSAPSPVSLELPQNVVPDSARAYFSVLGDILGTAMHNLHQLLQMPFGCGEQNMVLFAPXXXILDYLNKTGQLKEETKSKAVGYLVSGYQRQLIYKHSDGSYSTFGPHSGQQGNTWLTAFVLKSFAQARRYMYIDSKHIQDAQLWLSSKQKENGCFRSSGMLLNNAIKGGVDDEVTLSAYITIALLEIPLPTTH…	9133	9588	1	1	1	1152.06	2302.1	2	2302.1	0.0048	0	89.56	1.9e-07	K	SLGEVEISVSAEALNGGLPCGDK	V
3	2::tr|A0A151NFJ9|A0A151NFJ9_ALLMI	Uncharacterized protein OS=Alligator mississippiensis OX=8496 GN=Y1Q_0018187 PE=4 SV=1	3599	84511	362	362	56	56	82.6	754	MPPDMKISSEETVRKYFPETWIWDLIQMDSQGNAVLTLTIPDTITEWKASAFCTSEHSGFGLSPTVSLTAFQPFFLDLTLPYSVVRGEDFPLKATVFNYLAHCIRVSVSLSPCSDFSAAPVEKEEDAYCLCENERKTVSWTVTPKSLGEVEISVSAEALNGGLPCGDKVVEALSNWRKDTIIRKLLVEPEGIPRETTYNSLLCAAEKSAPSPVSLELPQNVVPDSARAYFSVLGDILGTAMHNLHQLLQMPFGCGEQNMVLFAPXXXILDYLNKTGQLKEETKSKAVGYLVSGYQRQLIYKHSDGSYSTFGPHSGQQGNTWLTAFVLKSFAQARRYMYIDSKHIQDAQLWLSSKQKENGCFRSSGMLLNNAIKGGVDDEVTLSAYITIALLEIPLPTTH…	9134	10962	1	1	1	768.377	2302.11	3	2302.1	0.0101	0	28.11	0.27	K	SLGEVEISVSAEALNGGLPCGDK	V
3	2::tr|A0A151NFJ9|A0A151NFJ9_ALLMI	Uncharacterized protein OS=Alligator mississippiensis OX=8496 GN=Y1Q_0018187 PE=4 SV=1	3599	84511	362	362	56	56	82.6	754	MPPDMKISSEETVRKYFPETWIWDLIQMDSQGNAVLTLTIPDTITEWKASAFCTSEHSGFGLSPTVSLTAFQPFFLDLTLPYSVVRGEDFPLKATVFNYLAHCIRVSVSLSPCSDFSAAPVEKEEDAYCLCENERKTVSWTVTPKSLGEVEISVSAEALNGGLPCGDKVVEALSNWRKDTIIRKLLVEPEGIPRETTYNSLLCAAEKSAPSPVSLELPQNVVPDSARAYFSVLGDILGTAMHNLHQLLQMPFGCGEQNMVLFAPXXXILDYLNKTGQLKEETKSKAVGYLVSGYQRQLIYKHSDGSYSTFGPHSGQQGNTWLTAFVLKSFAQARRYMYIDSKHIQDAQLWLSSKQKENGCFRSSGMLLNNAIKGGVDDEVTLSAYITIALLEIPLPTTH…	11176	10216	1	1	1	974.797	2921.37	3	2921.37	-0.004	0	39.26	0.02	K	HSDGSYSTFGPHSGQQGNTWLTAFVLK	S
3	2::tr|A0A151NFJ9|A0A151NFJ9_ALLMI	Uncharacterized protein OS=Alligator mississippiensis OX=8496 GN=Y1Q_0018187 PE=4 SV=1	3599	84511	362	362	56	56	82.6	754	MPPDMKISSEETVRKYFPETWIWDLIQMDSQGNAVLTLTIPDTITEWKASAFCTSEHSGFGLSPTVSLTAFQPFFLDLTLPYSVVRGEDFPLKATVFNYLAHCIRVSVSLSPCSDFSAAPVEKEEDAYCLCENERKTVSWTVTPKSLGEVEISVSAEALNGGLPCGDKVVEALSNWRKDTIIRKLLVEPEGIPRETTYNSLLCAAEKSAPSPVSLELPQNVVPDSARAYFSVLGDILGTAMHNLHQLLQMPFGCGEQNMVLFAPXXXILDYLNKTGQLKEETKSKAVGYLVSGYQRQLIYKHSDGSYSTFGPHSGQQGNTWLTAFVLKSFAQARRYMYIDSKHIQDAQLWLSSKQKENGCFRSSGMLLNNAIKGGVDDEVTLSAYITIALLEIPLPTTH…	11177	9894	1	1	1	974.798	2921.37	3	2921.37	-0.0025	0	38.46	0.024	K	HSDGSYSTFGPHSGQQGNTWLTAFVLK	S
3	2::tr|A0A151NFJ9|A0A151NFJ9_ALLMI	Uncharacterized protein OS=Alligator mississippiensis OX=8496 GN=Y1Q_0018187 PE=4 SV=1	3599	84511	362	362	56	56	82.6	754	MPPDMKISSEETVRKYFPETWIWDLIQMDSQGNAVLTLTIPDTITEWKASAFCTSEHSGFGLSPTVSLTAFQPFFLDLTLPYSVVRGEDFPLKATVFNYLAHCIRVSVSLSPCSDFSAAPVEKEEDAYCLCENERKTVSWTVTPKSLGEVEISVSAEALNGGLPCGDKVVEALSNWRKDTIIRKLLVEPEGIPRETTYNSLLCAAEKSAPSPVSLELPQNVVPDSARAYFSVLGDILGTAMHNLHQLLQMPFGCGEQNMVLFAPXXXILDYLNKTGQLKEETKSKAVGYLVSGYQRQLIYKHSDGSYSTFGPHSGQQGNTWLTAFVLKSFAQARRYMYIDSKHIQDAQLWLSSKQKENGCFRSSGMLLNNAIKGGVDDEVTLSAYITIALLEIPLPTTH…	11178	10377	1	1	1	974.798	2921.37	3	2921.37	-0.0021	0	53.74	0.00072	K	HSDGSYSTFGPHSGQQGNTWLTAFVLK	S
3	2::tr|A0A151NFJ9|A0A151NFJ9_ALLMI	Uncharacterized protein OS=Alligator mississippiensis OX=8496 GN=Y1Q_0018187 PE=4 SV=1	3599	84511	362	362	56	56	82.6	754	MPPDMKISSEETVRKYFPETWIWDLIQMDSQGNAVLTLTIPDTITEWKASAFCTSEHSGFGLSPTVSLTAFQPFFLDLTLPYSVVRGEDFPLKATVFNYLAHCIRVSVSLSPCSDFSAAPVEKEEDAYCLCENERKTVSWTVTPKSLGEVEISVSAEALNGGLPCGDKVVEALSNWRKDTIIRKLLVEPEGIPRETTYNSLLCAAEKSAPSPVSLELPQNVVPDSARAYFSVLGDILGTAMHNLHQLLQMPFGCGEQNMVLFAPXXXILDYLNKTGQLKEETKSKAVGYLVSGYQRQLIYKHSDGSYSTFGPHSGQQGNTWLTAFVLKSFAQARRYMYIDSKHIQDAQLWLSSKQKENGCFRSSGMLLNNAIKGGVDDEVTLSAYITIALLEIPLPTTH…	11179	9892	1	1	1	731.35	2921.37	4	2921.37	-0.0015	0	61.34	0.00013	K	HSDGSYSTFGPHSGQQGNTWLTAFVLK	S
3	2::tr|A0A151NFJ9|A0A151NFJ9_ALLMI	Uncharacterized protein OS=Alligator mississippiensis OX=8496 GN=Y1Q_0018187 PE=4 SV=1	3599	84511	362	362	56	56	82.6	754	MPPDMKISSEETVRKYFPETWIWDLIQMDSQGNAVLTLTIPDTITEWKASAFCTSEHSGFGLSPTVSLTAFQPFFLDLTLPYSVVRGEDFPLKATVFNYLAHCIRVSVSLSPCSDFSAAPVEKEEDAYCLCENERKTVSWTVTPKSLGEVEISVSAEALNGGLPCGDKVVEALSNWRKDTIIRKLLVEPEGIPRETTYNSLLCAAEKSAPSPVSLELPQNVVPDSARAYFSVLGDILGTAMHNLHQLLQMPFGCGEQNMVLFAPXXXILDYLNKTGQLKEETKSKAVGYLVSGYQRQLIYKHSDGSYSTFGPHSGQQGNTWLTAFVLKSFAQARRYMYIDSKHIQDAQLWLSSKQKENGCFRSSGMLLNNAIKGGVDDEVTLSAYITIALLEIPLPTTH…	11180	10362	1	1	1	731.35	2921.37	4	2921.37	-0.0015	0	58.9	0.00022	K	HSDGSYSTFGPHSGQQGNTWLTAFVLK	S
3	2::tr|A0A151NFJ9|A0A151NFJ9_ALLMI	Uncharacterized protein OS=Alligator mississippiensis OX=8496 GN=Y1Q_0018187 PE=4 SV=1	3599	84511	362	362	56	56	82.6	754	MPPDMKISSEETVRKYFPETWIWDLIQMDSQGNAVLTLTIPDTITEWKASAFCTSEHSGFGLSPTVSLTAFQPFFLDLTLPYSVVRGEDFPLKATVFNYLAHCIRVSVSLSPCSDFSAAPVEKEEDAYCLCENERKTVSWTVTPKSLGEVEISVSAEALNGGLPCGDKVVEALSNWRKDTIIRKLLVEPEGIPRETTYNSLLCAAEKSAPSPVSLELPQNVVPDSARAYFSVLGDILGTAMHNLHQLLQMPFGCGEQNMVLFAPXXXILDYLNKTGQLKEETKSKAVGYLVSGYQRQLIYKHSDGSYSTFGPHSGQQGNTWLTAFVLKSFAQARRYMYIDSKHIQDAQLWLSSKQKENGCFRSSGMLLNNAIKGGVDDEVTLSAYITIALLEIPLPTTH…	11181	10035	1	1	1	731.351	2921.37	4	2921.37	-0.0006	0	69.29	2e-05	K	HSDGSYSTFGPHSGQQGNTWLTAFVLK	S
3	2::tr|A0A151NFJ9|A0A151NFJ9_ALLMI	Uncharacterized protein OS=Alligator mississippiensis OX=8496 GN=Y1Q_0018187 PE=4 SV=1	3599	84511	362	362	56	56	82.6	754	MPPDMKISSEETVRKYFPETWIWDLIQMDSQGNAVLTLTIPDTITEWKASAFCTSEHSGFGLSPTVSLTAFQPFFLDLTLPYSVVRGEDFPLKATVFNYLAHCIRVSVSLSPCSDFSAAPVEKEEDAYCLCENERKTVSWTVTPKSLGEVEISVSAEALNGGLPCGDKVVEALSNWRKDTIIRKLLVEPEGIPRETTYNSLLCAAEKSAPSPVSLELPQNVVPDSARAYFSVLGDILGTAMHNLHQLLQMPFGCGEQNMVLFAPXXXILDYLNKTGQLKEETKSKAVGYLVSGYQRQLIYKHSDGSYSTFGPHSGQQGNTWLTAFVLKSFAQARRYMYIDSKHIQDAQLWLSSKQKENGCFRSSGMLLNNAIKGGVDDEVTLSAYITIALLEIPLPTTH…	11182	10055	1	1	1	974.799	2921.37	3	2921.37	0.0006	0	53.23	0.00082	K	HSDGSYSTFGPHSGQQGNTWLTAFVLK	S
3	2::tr|A0A151NFJ9|A0A151NFJ9_ALLMI	Uncharacterized protein OS=Alligator mississippiensis OX=8496 GN=Y1Q_0018187 PE=4 SV=1	3599	84511	362	362	56	56	82.6	754	MPPDMKISSEETVRKYFPETWIWDLIQMDSQGNAVLTLTIPDTITEWKASAFCTSEHSGFGLSPTVSLTAFQPFFLDLTLPYSVVRGEDFPLKATVFNYLAHCIRVSVSLSPCSDFSAAPVEKEEDAYCLCENERKTVSWTVTPKSLGEVEISVSAEALNGGLPCGDKVVEALSNWRKDTIIRKLLVEPEGIPRETTYNSLLCAAEKSAPSPVSLELPQNVVPDSARAYFSVLGDILGTAMHNLHQLLQMPFGCGEQNMVLFAPXXXILDYLNKTGQLKEETKSKAVGYLVSGYQRQLIYKHSDGSYSTFGPHSGQQGNTWLTAFVLKSFAQARRYMYIDSKHIQDAQLWLSSKQKENGCFRSSGMLLNNAIKGGVDDEVTLSAYITIALLEIPLPTTH…	11183	10194	1	1	1	731.351	2921.37	4	2921.37	0.0007	0	78.18	2.6e-06	K	HSDGSYSTFGPHSGQQGNTWLTAFVLK	S
3	2::tr|A0A151NFJ9|A0A151NFJ9_ALLMI	Uncharacterized protein OS=Alligator mississippiensis OX=8496 GN=Y1Q_0018187 PE=4 SV=1	3599	84511	362	362	56	56	82.6	754	MPPDMKISSEETVRKYFPETWIWDLIQMDSQGNAVLTLTIPDTITEWKASAFCTSEHSGFGLSPTVSLTAFQPFFLDLTLPYSVVRGEDFPLKATVFNYLAHCIRVSVSLSPCSDFSAAPVEKEEDAYCLCENERKTVSWTVTPKSLGEVEISVSAEALNGGLPCGDKVVEALSNWRKDTIIRKLLVEPEGIPRETTYNSLLCAAEKSAPSPVSLELPQNVVPDSARAYFSVLGDILGTAMHNLHQLLQMPFGCGEQNMVLFAPXXXILDYLNKTGQLKEETKSKAVGYLVSGYQRQLIYKHSDGSYSTFGPHSGQQGNTWLTAFVLKSFAQARRYMYIDSKHIQDAQLWLSSKQKENGCFRSSGMLLNNAIKGGVDDEVTLSAYITIALLEIPLPTTH…	11184	10291	1	1	1	1461.7	2921.38	2	2921.37	0.0067	0	69.1	2.2e-05	K	HSDGSYSTFGPHSGQQGNTWLTAFVLK	S
3	2::tr|A0A151NFJ9|A0A151NFJ9_ALLMI	Uncharacterized protein OS=Alligator mississippiensis OX=8496 GN=Y1Q_0018187 PE=4 SV=1	3599	84511	362	362	56	56	82.6	754	MPPDMKISSEETVRKYFPETWIWDLIQMDSQGNAVLTLTIPDTITEWKASAFCTSEHSGFGLSPTVSLTAFQPFFLDLTLPYSVVRGEDFPLKATVFNYLAHCIRVSVSLSPCSDFSAAPVEKEEDAYCLCENERKTVSWTVTPKSLGEVEISVSAEALNGGLPCGDKVVEALSNWRKDTIIRKLLVEPEGIPRETTYNSLLCAAEKSAPSPVSLELPQNVVPDSARAYFSVLGDILGTAMHNLHQLLQMPFGCGEQNMVLFAPXXXILDYLNKTGQLKEETKSKAVGYLVSGYQRQLIYKHSDGSYSTFGPHSGQQGNTWLTAFVLKSFAQARRYMYIDSKHIQDAQLWLSSKQKENGCFRSSGMLLNNAIKGGVDDEVTLSAYITIALLEIPLPTTH…	11185	10067	1	1	1	1461.7	2921.39	2	2921.37	0.0128	0	70.81	1.5e-05	K	HSDGSYSTFGPHSGQQGNTWLTAFVLK	S
3	2::tr|A0A151NFJ9|A0A151NFJ9_ALLMI	Uncharacterized protein OS=Alligator mississippiensis OX=8496 GN=Y1Q_0018187 PE=4 SV=1	3599	84511	362	362	56	56	82.6	754	MPPDMKISSEETVRKYFPETWIWDLIQMDSQGNAVLTLTIPDTITEWKASAFCTSEHSGFGLSPTVSLTAFQPFFLDLTLPYSVVRGEDFPLKATVFNYLAHCIRVSVSLSPCSDFSAAPVEKEEDAYCLCENERKTVSWTVTPKSLGEVEISVSAEALNGGLPCGDKVVEALSNWRKDTIIRKLLVEPEGIPRETTYNSLLCAAEKSAPSPVSLELPQNVVPDSARAYFSVLGDILGTAMHNLHQLLQMPFGCGEQNMVLFAPXXXILDYLNKTGQLKEETKSKAVGYLVSGYQRQLIYKHSDGSYSTFGPHSGQQGNTWLTAFVLKSFAQARRYMYIDSKHIQDAQLWLSSKQKENGCFRSSGMLLNNAIKGGVDDEVTLSAYITIALLEIPLPTTH…	11193	10515	1	1	1	731.6	2922.37	4	2922.36	0.0149	0	43.1	0.0084	K	HSDGSYSTFGPHSGQQGNTWLTAFVLK	S
3	2::tr|A0A151NFJ9|A0A151NFJ9_ALLMI	Uncharacterized protein OS=Alligator mississippiensis OX=8496 GN=Y1Q_0018187 PE=4 SV=1	3599	84511	362	362	56	56	82.6	754	MPPDMKISSEETVRKYFPETWIWDLIQMDSQGNAVLTLTIPDTITEWKASAFCTSEHSGFGLSPTVSLTAFQPFFLDLTLPYSVVRGEDFPLKATVFNYLAHCIRVSVSLSPCSDFSAAPVEKEEDAYCLCENERKTVSWTVTPKSLGEVEISVSAEALNGGLPCGDKVVEALSNWRKDTIIRKLLVEPEGIPRETTYNSLLCAAEKSAPSPVSLELPQNVVPDSARAYFSVLGDILGTAMHNLHQLLQMPFGCGEQNMVLFAPXXXILDYLNKTGQLKEETKSKAVGYLVSGYQRQLIYKHSDGSYSTFGPHSGQQGNTWLTAFVLKSFAQARRYMYIDSKHIQDAQLWLSSKQKENGCFRSSGMLLNNAIKGGVDDEVTLSAYITIALLEIPLPTTH…	11194	9722	1	1	1	731.601	2922.37	4	2922.36	0.0159	0	55.81	0.00044	K	HSDGSYSTFGPHSGQQGNTWLTAFVLK	S
3	2::tr|A0A151NFJ9|A0A151NFJ9_ALLMI	Uncharacterized protein OS=Alligator mississippiensis OX=8496 GN=Y1Q_0018187 PE=4 SV=1	3599	84511	362	362	56	56	82.6	754	MPPDMKISSEETVRKYFPETWIWDLIQMDSQGNAVLTLTIPDTITEWKASAFCTSEHSGFGLSPTVSLTAFQPFFLDLTLPYSVVRGEDFPLKATVFNYLAHCIRVSVSLSPCSDFSAAPVEKEEDAYCLCENERKTVSWTVTPKSLGEVEISVSAEALNGGLPCGDKVVEALSNWRKDTIIRKLLVEPEGIPRETTYNSLLCAAEKSAPSPVSLELPQNVVPDSARAYFSVLGDILGTAMHNLHQLLQMPFGCGEQNMVLFAPXXXILDYLNKTGQLKEETKSKAVGYLVSGYQRQLIYKHSDGSYSTFGPHSGQQGNTWLTAFVLKSFAQARRYMYIDSKHIQDAQLWLSSKQKENGCFRSSGMLLNNAIKGGVDDEVTLSAYITIALLEIPLPTTH…	11205	11887	1	1	1	731.849	2923.37	4	2923.34	0.0268	0	30.57	0.15	K	HSDGSYSTFGPHSGQQGNTWLTAFVLK	S
3	2::tr|A0A151NFJ9|A0A151NFJ9_ALLMI	Uncharacterized protein OS=Alligator mississippiensis OX=8496 GN=Y1Q_0018187 PE=4 SV=1	3599	84511	362	362	56	56	82.6	754	MPPDMKISSEETVRKYFPETWIWDLIQMDSQGNAVLTLTIPDTITEWKASAFCTSEHSGFGLSPTVSLTAFQPFFLDLTLPYSVVRGEDFPLKATVFNYLAHCIRVSVSLSPCSDFSAAPVEKEEDAYCLCENERKTVSWTVTPKSLGEVEISVSAEALNGGLPCGDKVVEALSNWRKDTIIRKLLVEPEGIPRETTYNSLLCAAEKSAPSPVSLELPQNVVPDSARAYFSVLGDILGTAMHNLHQLLQMPFGCGEQNMVLFAPXXXILDYLNKTGQLKEETKSKAVGYLVSGYQRQLIYKHSDGSYSTFGPHSGQQGNTWLTAFVLKSFAQARRYMYIDSKHIQDAQLWLSSKQKENGCFRSSGMLLNNAIKGGVDDEVTLSAYITIALLEIPLPTTH…	11984	6554	1	1	1	799.89	3195.53	4	3195.53	-0.0006	0	43.93	0.0075	R	YNVYPKPEEAPFQLHVHTIPETCDSPK	A
3	2::tr|A0A151NFJ9|A0A151NFJ9_ALLMI	Uncharacterized protein OS=Alligator mississippiensis OX=8496 GN=Y1Q_0018187 PE=4 SV=1	3599	84511	362	362	56	56	82.6	754	MPPDMKISSEETVRKYFPETWIWDLIQMDSQGNAVLTLTIPDTITEWKASAFCTSEHSGFGLSPTVSLTAFQPFFLDLTLPYSVVRGEDFPLKATVFNYLAHCIRVSVSLSPCSDFSAAPVEKEEDAYCLCENERKTVSWTVTPKSLGEVEISVSAEALNGGLPCGDKVVEALSNWRKDTIIRKLLVEPEGIPRETTYNSLLCAAEKSAPSPVSLELPQNVVPDSARAYFSVLGDILGTAMHNLHQLLQMPFGCGEQNMVLFAPXXXILDYLNKTGQLKEETKSKAVGYLVSGYQRQLIYKHSDGSYSTFGPHSGQQGNTWLTAFVLKSFAQARRYMYIDSKHIQDAQLWLSSKQKENGCFRSSGMLLNNAIKGGVDDEVTLSAYITIALLEIPLPTTH…	11986	6737	1	1	1	799.891	3195.53	4	3195.53	0.0004	0	29.54	0.21	R	YNVYPKPEEAPFQLHVHTIPETCDSPK	A
3	2::tr|A0A151NFJ9|A0A151NFJ9_ALLMI	Uncharacterized protein OS=Alligator mississippiensis OX=8496 GN=Y1Q_0018187 PE=4 SV=1	3599	84511	362	362	56	56	82.6	754	MPPDMKISSEETVRKYFPETWIWDLIQMDSQGNAVLTLTIPDTITEWKASAFCTSEHSGFGLSPTVSLTAFQPFFLDLTLPYSVVRGEDFPLKATVFNYLAHCIRVSVSLSPCSDFSAAPVEKEEDAYCLCENERKTVSWTVTPKSLGEVEISVSAEALNGGLPCGDKVVEALSNWRKDTIIRKLLVEPEGIPRETTYNSLLCAAEKSAPSPVSLELPQNVVPDSARAYFSVLGDILGTAMHNLHQLLQMPFGCGEQNMVLFAPXXXILDYLNKTGQLKEETKSKAVGYLVSGYQRQLIYKHSDGSYSTFGPHSGQQGNTWLTAFVLKSFAQARRYMYIDSKHIQDAQLWLSSKQKENGCFRSSGMLLNNAIKGGVDDEVTLSAYITIALLEIPLPTTH…	11987	6484	1	1	1	1066.19	3195.54	3	3195.53	0.0024	0	47.94	0.003	R	YNVYPKPEEAPFQLHVHTIPETCDSPK	A
3	2::tr|A0A151NFJ9|A0A151NFJ9_ALLMI	Uncharacterized protein OS=Alligator mississippiensis OX=8496 GN=Y1Q_0018187 PE=4 SV=1	3599	84511	362	362	56	56	82.6	754	MPPDMKISSEETVRKYFPETWIWDLIQMDSQGNAVLTLTIPDTITEWKASAFCTSEHSGFGLSPTVSLTAFQPFFLDLTLPYSVVRGEDFPLKATVFNYLAHCIRVSVSLSPCSDFSAAPVEKEEDAYCLCENERKTVSWTVTPKSLGEVEISVSAEALNGGLPCGDKVVEALSNWRKDTIIRKLLVEPEGIPRETTYNSLLCAAEKSAPSPVSLELPQNVVPDSARAYFSVLGDILGTAMHNLHQLLQMPFGCGEQNMVLFAPXXXILDYLNKTGQLKEETKSKAVGYLVSGYQRQLIYKHSDGSYSTFGPHSGQQGNTWLTAFVLKSFAQARRYMYIDSKHIQDAQLWLSSKQKENGCFRSSGMLLNNAIKGGVDDEVTLSAYITIALLEIPLPTTH…	11988	6665	1	1	1	1066.19	3195.54	3	3195.53	0.0035	0	37.1	0.036	R	YNVYPKPEEAPFQLHVHTIPETCDSPK	A
3	2::tr|A0A151NFJ9|A0A151NFJ9_ALLMI	Uncharacterized protein OS=Alligator mississippiensis OX=8496 GN=Y1Q_0018187 PE=4 SV=1	3599	84511	362	362	56	56	82.6	754	MPPDMKISSEETVRKYFPETWIWDLIQMDSQGNAVLTLTIPDTITEWKASAFCTSEHSGFGLSPTVSLTAFQPFFLDLTLPYSVVRGEDFPLKATVFNYLAHCIRVSVSLSPCSDFSAAPVEKEEDAYCLCENERKTVSWTVTPKSLGEVEISVSAEALNGGLPCGDKVVEALSNWRKDTIIRKLLVEPEGIPRETTYNSLLCAAEKSAPSPVSLELPQNVVPDSARAYFSVLGDILGTAMHNLHQLLQMPFGCGEQNMVLFAPXXXILDYLNKTGQLKEETKSKAVGYLVSGYQRQLIYKHSDGSYSTFGPHSGQQGNTWLTAFVLKSFAQARRYMYIDSKHIQDAQLWLSSKQKENGCFRSSGMLLNNAIKGGVDDEVTLSAYITIALLEIPLPTTH…	12059	11272	1	1	1	1073.93	3218.77	3	3218.78	-0.0101	0	83.98	1e-07	K	GGVDDEVTLSAYITIALLEIPLPTTHIIVR	N
3	2::tr|A0A151NFJ9|A0A151NFJ9_ALLMI	Uncharacterized protein OS=Alligator mississippiensis OX=8496 GN=Y1Q_0018187 PE=4 SV=1	3599	84511	362	362	56	56	82.6	754	MPPDMKISSEETVRKYFPETWIWDLIQMDSQGNAVLTLTIPDTITEWKASAFCTSEHSGFGLSPTVSLTAFQPFFLDLTLPYSVVRGEDFPLKATVFNYLAHCIRVSVSLSPCSDFSAAPVEKEEDAYCLCENERKTVSWTVTPKSLGEVEISVSAEALNGGLPCGDKVVEALSNWRKDTIIRKLLVEPEGIPRETTYNSLLCAAEKSAPSPVSLELPQNVVPDSARAYFSVLGDILGTAMHNLHQLLQMPFGCGEQNMVLFAPXXXILDYLNKTGQLKEETKSKAVGYLVSGYQRQLIYKHSDGSYSTFGPHSGQQGNTWLTAFVLKSFAQARRYMYIDSKHIQDAQLWLSSKQKENGCFRSSGMLLNNAIKGGVDDEVTLSAYITIALLEIPLPTTH…	12061	11750	1	1	1	1073.93	3218.77	3	3218.78	-0.009	0	38.71	0.0033	K	GGVDDEVTLSAYITIALLEIPLPTTHIIVR	N
3	2::tr|A0A151NFJ9|A0A151NFJ9_ALLMI	Uncharacterized protein OS=Alligator mississippiensis OX=8496 GN=Y1Q_0018187 PE=4 SV=1	3599	84511	362	362	56	56	82.6	754	MPPDMKISSEETVRKYFPETWIWDLIQMDSQGNAVLTLTIPDTITEWKASAFCTSEHSGFGLSPTVSLTAFQPFFLDLTLPYSVVRGEDFPLKATVFNYLAHCIRVSVSLSPCSDFSAAPVEKEEDAYCLCENERKTVSWTVTPKSLGEVEISVSAEALNGGLPCGDKVVEALSNWRKDTIIRKLLVEPEGIPRETTYNSLLCAAEKSAPSPVSLELPQNVVPDSARAYFSVLGDILGTAMHNLHQLLQMPFGCGEQNMVLFAPXXXILDYLNKTGQLKEETKSKAVGYLVSGYQRQLIYKHSDGSYSTFGPHSGQQGNTWLTAFVLKSFAQARRYMYIDSKHIQDAQLWLSSKQKENGCFRSSGMLLNNAIKGGVDDEVTLSAYITIALLEIPLPTTH…	12063	11935	1	1	1	1073.93	3218.77	3	3218.78	-0.006	0	43.94	0.00095	K	GGVDDEVTLSAYITIALLEIPLPTTHIIVR	N
3	2::tr|A0A151NFJ9|A0A151NFJ9_ALLMI	Uncharacterized protein OS=Alligator mississippiensis OX=8496 GN=Y1Q_0018187 PE=4 SV=1	3599	84511	362	362	56	56	82.6	754	MPPDMKISSEETVRKYFPETWIWDLIQMDSQGNAVLTLTIPDTITEWKASAFCTSEHSGFGLSPTVSLTAFQPFFLDLTLPYSVVRGEDFPLKATVFNYLAHCIRVSVSLSPCSDFSAAPVEKEEDAYCLCENERKTVSWTVTPKSLGEVEISVSAEALNGGLPCGDKVVEALSNWRKDTIIRKLLVEPEGIPRETTYNSLLCAAEKSAPSPVSLELPQNVVPDSARAYFSVLGDILGTAMHNLHQLLQMPFGCGEQNMVLFAPXXXILDYLNKTGQLKEETKSKAVGYLVSGYQRQLIYKHSDGSYSTFGPHSGQQGNTWLTAFVLKSFAQARRYMYIDSKHIQDAQLWLSSKQKENGCFRSSGMLLNNAIKGGVDDEVTLSAYITIALLEIPLPTTH…	12064	11066	1	1	1	1073.93	3218.78	3	3218.78	-0.0035	0	78.96	2.9e-07	K	GGVDDEVTLSAYITIALLEIPLPTTHIIVR	N
3	2::tr|A0A151NFJ9|A0A151NFJ9_ALLMI	Uncharacterized protein OS=Alligator mississippiensis OX=8496 GN=Y1Q_0018187 PE=4 SV=1	3599	84511	362	362	56	56	82.6	754	MPPDMKISSEETVRKYFPETWIWDLIQMDSQGNAVLTLTIPDTITEWKASAFCTSEHSGFGLSPTVSLTAFQPFFLDLTLPYSVVRGEDFPLKATVFNYLAHCIRVSVSLSPCSDFSAAPVEKEEDAYCLCENERKTVSWTVTPKSLGEVEISVSAEALNGGLPCGDKVVEALSNWRKDTIIRKLLVEPEGIPRETTYNSLLCAAEKSAPSPVSLELPQNVVPDSARAYFSVLGDILGTAMHNLHQLLQMPFGCGEQNMVLFAPXXXILDYLNKTGQLKEETKSKAVGYLVSGYQRQLIYKHSDGSYSTFGPHSGQQGNTWLTAFVLKSFAQARRYMYIDSKHIQDAQLWLSSKQKENGCFRSSGMLLNNAIKGGVDDEVTLSAYITIALLEIPLPTTH…	12065	11173	1	1	1	1073.93	3218.78	3	3218.78	-0.0035	0	59.18	2.7e-05	K	GGVDDEVTLSAYITIALLEIPLPTTHIIVR	N
3	2::tr|A0A151NFJ9|A0A151NFJ9_ALLMI	Uncharacterized protein OS=Alligator mississippiensis OX=8496 GN=Y1Q_0018187 PE=4 SV=1	3599	84511	362	362	56	56	82.6	754	MPPDMKISSEETVRKYFPETWIWDLIQMDSQGNAVLTLTIPDTITEWKASAFCTSEHSGFGLSPTVSLTAFQPFFLDLTLPYSVVRGEDFPLKATVFNYLAHCIRVSVSLSPCSDFSAAPVEKEEDAYCLCENERKTVSWTVTPKSLGEVEISVSAEALNGGLPCGDKVVEALSNWRKDTIIRKLLVEPEGIPRETTYNSLLCAAEKSAPSPVSLELPQNVVPDSARAYFSVLGDILGTAMHNLHQLLQMPFGCGEQNMVLFAPXXXILDYLNKTGQLKEETKSKAVGYLVSGYQRQLIYKHSDGSYSTFGPHSGQQGNTWLTAFVLKSFAQARRYMYIDSKHIQDAQLWLSSKQKENGCFRSSGMLLNNAIKGGVDDEVTLSAYITIALLEIPLPTTH…	12066	11589	1	1	1	1073.93	3218.78	3	3218.78	-0.0024	0	41.76	0.0015	K	GGVDDEVTLSAYITIALLEIPLPTTHIIVR	N
3	2::tr|A0A151NFJ9|A0A151NFJ9_ALLMI	Uncharacterized protein OS=Alligator mississippiensis OX=8496 GN=Y1Q_0018187 PE=4 SV=1	3599	84511	362	362	56	56	82.6	754	MPPDMKISSEETVRKYFPETWIWDLIQMDSQGNAVLTLTIPDTITEWKASAFCTSEHSGFGLSPTVSLTAFQPFFLDLTLPYSVVRGEDFPLKATVFNYLAHCIRVSVSLSPCSDFSAAPVEKEEDAYCLCENERKTVSWTVTPKSLGEVEISVSAEALNGGLPCGDKVVEALSNWRKDTIIRKLLVEPEGIPRETTYNSLLCAAEKSAPSPVSLELPQNVVPDSARAYFSVLGDILGTAMHNLHQLLQMPFGCGEQNMVLFAPXXXILDYLNKTGQLKEETKSKAVGYLVSGYQRQLIYKHSDGSYSTFGPHSGQQGNTWLTAFVLKSFAQARRYMYIDSKHIQDAQLWLSSKQKENGCFRSSGMLLNNAIKGGVDDEVTLSAYITIALLEIPLPTTH…	12067	11387	1	1	1	1073.93	3218.78	3	3218.78	-0.0024	0	38.91	0.0029	K	GGVDDEVTLSAYITIALLEIPLPTTHIIVR	N
3	2::tr|A0A151NFJ9|A0A151NFJ9_ALLMI	Uncharacterized protein OS=Alligator mississippiensis OX=8496 GN=Y1Q_0018187 PE=4 SV=1	3599	84511	362	362	56	56	82.6	754	MPPDMKISSEETVRKYFPETWIWDLIQMDSQGNAVLTLTIPDTITEWKASAFCTSEHSGFGLSPTVSLTAFQPFFLDLTLPYSVVRGEDFPLKATVFNYLAHCIRVSVSLSPCSDFSAAPVEKEEDAYCLCENERKTVSWTVTPKSLGEVEISVSAEALNGGLPCGDKVVEALSNWRKDTIIRKLLVEPEGIPRETTYNSLLCAAEKSAPSPVSLELPQNVVPDSARAYFSVLGDILGTAMHNLHQLLQMPFGCGEQNMVLFAPXXXILDYLNKTGQLKEETKSKAVGYLVSGYQRQLIYKHSDGSYSTFGPHSGQQGNTWLTAFVLKSFAQARRYMYIDSKHIQDAQLWLSSKQKENGCFRSSGMLLNNAIKGGVDDEVTLSAYITIALLEIPLPTTH…	12068	10967	1	1	1	805.703	3218.78	4	3218.78	0.0012	0	34.91	0.0069	K	GGVDDEVTLSAYITIALLEIPLPTTHIIVR	N
3	2::tr|A0A151NFJ9|A0A151NFJ9_ALLMI	Uncharacterized protein OS=Alligator mississippiensis OX=8496 GN=Y1Q_0018187 PE=4 SV=1	3599	84511	362	362	56	56	82.6	754	MPPDMKISSEETVRKYFPETWIWDLIQMDSQGNAVLTLTIPDTITEWKASAFCTSEHSGFGLSPTVSLTAFQPFFLDLTLPYSVVRGEDFPLKATVFNYLAHCIRVSVSLSPCSDFSAAPVEKEEDAYCLCENERKTVSWTVTPKSLGEVEISVSAEALNGGLPCGDKVVEALSNWRKDTIIRKLLVEPEGIPRETTYNSLLCAAEKSAPSPVSLELPQNVVPDSARAYFSVLGDILGTAMHNLHQLLQMPFGCGEQNMVLFAPXXXILDYLNKTGQLKEETKSKAVGYLVSGYQRQLIYKHSDGSYSTFGPHSGQQGNTWLTAFVLKSFAQARRYMYIDSKHIQDAQLWLSSKQKENGCFRSSGMLLNNAIKGGVDDEVTLSAYITIALLEIPLPTTH…	12069	10824	1	1	1	1073.93	3218.78	3	3218.78	0.0024	0	84.11	8.2e-08	K	GGVDDEVTLSAYITIALLEIPLPTTHIIVR	N
3	2::tr|A0A151NFJ9|A0A151NFJ9_ALLMI	Uncharacterized protein OS=Alligator mississippiensis OX=8496 GN=Y1Q_0018187 PE=4 SV=1	3599	84511	362	362	56	56	82.6	754	MPPDMKISSEETVRKYFPETWIWDLIQMDSQGNAVLTLTIPDTITEWKASAFCTSEHSGFGLSPTVSLTAFQPFFLDLTLPYSVVRGEDFPLKATVFNYLAHCIRVSVSLSPCSDFSAAPVEKEEDAYCLCENERKTVSWTVTPKSLGEVEISVSAEALNGGLPCGDKVVEALSNWRKDTIIRKLLVEPEGIPRETTYNSLLCAAEKSAPSPVSLELPQNVVPDSARAYFSVLGDILGTAMHNLHQLLQMPFGCGEQNMVLFAPXXXILDYLNKTGQLKEETKSKAVGYLVSGYQRQLIYKHSDGSYSTFGPHSGQQGNTWLTAFVLKSFAQARRYMYIDSKHIQDAQLWLSSKQKENGCFRSSGMLLNNAIKGGVDDEVTLSAYITIALLEIPLPTTH…	12071	10724	1	1	1	805.703	3218.78	4	3218.78	0.0037	0	43.04	0.00099	K	GGVDDEVTLSAYITIALLEIPLPTTHIIVR	N
3	2::tr|A0A151NFJ9|A0A151NFJ9_ALLMI	Uncharacterized protein OS=Alligator mississippiensis OX=8496 GN=Y1Q_0018187 PE=4 SV=1	3599	84511	362	362	56	56	82.6	754	MPPDMKISSEETVRKYFPETWIWDLIQMDSQGNAVLTLTIPDTITEWKASAFCTSEHSGFGLSPTVSLTAFQPFFLDLTLPYSVVRGEDFPLKATVFNYLAHCIRVSVSLSPCSDFSAAPVEKEEDAYCLCENERKTVSWTVTPKSLGEVEISVSAEALNGGLPCGDKVVEALSNWRKDTIIRKLLVEPEGIPRETTYNSLLCAAEKSAPSPVSLELPQNVVPDSARAYFSVLGDILGTAMHNLHQLLQMPFGCGEQNMVLFAPXXXILDYLNKTGQLKEETKSKAVGYLVSGYQRQLIYKHSDGSYSTFGPHSGQQGNTWLTAFVLKSFAQARRYMYIDSKHIQDAQLWLSSKQKENGCFRSSGMLLNNAIKGGVDDEVTLSAYITIALLEIPLPTTH…	12072	10945	1	1	1	1073.94	3218.78	3	3218.78	0.0038	0	64.85	6.4e-06	K	GGVDDEVTLSAYITIALLEIPLPTTHIIVR	N
3	2::tr|A0A151NFJ9|A0A151NFJ9_ALLMI	Uncharacterized protein OS=Alligator mississippiensis OX=8496 GN=Y1Q_0018187 PE=4 SV=1	3599	84511	362	362	56	56	82.6	754	MPPDMKISSEETVRKYFPETWIWDLIQMDSQGNAVLTLTIPDTITEWKASAFCTSEHSGFGLSPTVSLTAFQPFFLDLTLPYSVVRGEDFPLKATVFNYLAHCIRVSVSLSPCSDFSAAPVEKEEDAYCLCENERKTVSWTVTPKSLGEVEISVSAEALNGGLPCGDKVVEALSNWRKDTIIRKLLVEPEGIPRETTYNSLLCAAEKSAPSPVSLELPQNVVPDSARAYFSVLGDILGTAMHNLHQLLQMPFGCGEQNMVLFAPXXXILDYLNKTGQLKEETKSKAVGYLVSGYQRQLIYKHSDGSYSTFGPHSGQQGNTWLTAFVLKSFAQARRYMYIDSKHIQDAQLWLSSKQKENGCFRSSGMLLNNAIKGGVDDEVTLSAYITIALLEIPLPTTH…	12073	10693	1	1	1	1073.94	3218.78	3	3218.78	0.0042	0	78.98	2.4e-07	K	GGVDDEVTLSAYITIALLEIPLPTTHIIVR	N
3	2::tr|A0A151NFJ9|A0A151NFJ9_ALLMI	Uncharacterized protein OS=Alligator mississippiensis OX=8496 GN=Y1Q_0018187 PE=4 SV=1	3599	84511	362	362	56	56	82.6	754	MPPDMKISSEETVRKYFPETWIWDLIQMDSQGNAVLTLTIPDTITEWKASAFCTSEHSGFGLSPTVSLTAFQPFFLDLTLPYSVVRGEDFPLKATVFNYLAHCIRVSVSLSPCSDFSAAPVEKEEDAYCLCENERKTVSWTVTPKSLGEVEISVSAEALNGGLPCGDKVVEALSNWRKDTIIRKLLVEPEGIPRETTYNSLLCAAEKSAPSPVSLELPQNVVPDSARAYFSVLGDILGTAMHNLHQLLQMPFGCGEQNMVLFAPXXXILDYLNKTGQLKEETKSKAVGYLVSGYQRQLIYKHSDGSYSTFGPHSGQQGNTWLTAFVLKSFAQARRYMYIDSKHIQDAQLWLSSKQKENGCFRSSGMLLNNAIKGGVDDEVTLSAYITIALLEIPLPTTH…	12074	11488	1	1	1	1073.94	3218.79	3	3218.78	0.0053	0	25.75	0.049	K	GGVDDEVTLSAYITIALLEIPLPTTHIIVR	N
3	2::tr|A0A151NFJ9|A0A151NFJ9_ALLMI	Uncharacterized protein OS=Alligator mississippiensis OX=8496 GN=Y1Q_0018187 PE=4 SV=1	3599	84511	362	362	56	56	82.6	754	MPPDMKISSEETVRKYFPETWIWDLIQMDSQGNAVLTLTIPDTITEWKASAFCTSEHSGFGLSPTVSLTAFQPFFLDLTLPYSVVRGEDFPLKATVFNYLAHCIRVSVSLSPCSDFSAAPVEKEEDAYCLCENERKTVSWTVTPKSLGEVEISVSAEALNGGLPCGDKVVEALSNWRKDTIIRKLLVEPEGIPRETTYNSLLCAAEKSAPSPVSLELPQNVVPDSARAYFSVLGDILGTAMHNLHQLLQMPFGCGEQNMVLFAPXXXILDYLNKTGQLKEETKSKAVGYLVSGYQRQLIYKHSDGSYSTFGPHSGQQGNTWLTAFVLKSFAQARRYMYIDSKHIQDAQLWLSSKQKENGCFRSSGMLLNNAIKGGVDDEVTLSAYITIALLEIPLPTTH…	12076	11847	1	1	1	1073.94	3218.79	3	3218.78	0.0057	0	41.54	0.0013	K	GGVDDEVTLSAYITIALLEIPLPTTHIIVR	N
3	2::tr|A0A151NFJ9|A0A151NFJ9_ALLMI	Uncharacterized protein OS=Alligator mississippiensis OX=8496 GN=Y1Q_0018187 PE=4 SV=1	3599	84511	362	362	56	56	82.6	754	MPPDMKISSEETVRKYFPETWIWDLIQMDSQGNAVLTLTIPDTITEWKASAFCTSEHSGFGLSPTVSLTAFQPFFLDLTLPYSVVRGEDFPLKATVFNYLAHCIRVSVSLSPCSDFSAAPVEKEEDAYCLCENERKTVSWTVTPKSLGEVEISVSAEALNGGLPCGDKVVEALSNWRKDTIIRKLLVEPEGIPRETTYNSLLCAAEKSAPSPVSLELPQNVVPDSARAYFSVLGDILGTAMHNLHQLLQMPFGCGEQNMVLFAPXXXILDYLNKTGQLKEETKSKAVGYLVSGYQRQLIYKHSDGSYSTFGPHSGQQGNTWLTAFVLKSFAQARRYMYIDSKHIQDAQLWLSSKQKENGCFRSSGMLLNNAIKGGVDDEVTLSAYITIALLEIPLPTTH…	12077	10847	1	1	1	805.704	3218.79	4	3218.78	0.0068	0	28.52	0.025	K	GGVDDEVTLSAYITIALLEIPLPTTHIIVR	N
3	2::tr|A0A151NFJ9|A0A151NFJ9_ALLMI	Uncharacterized protein OS=Alligator mississippiensis OX=8496 GN=Y1Q_0018187 PE=4 SV=1	3599	84511	362	362	56	56	82.6	754	MPPDMKISSEETVRKYFPETWIWDLIQMDSQGNAVLTLTIPDTITEWKASAFCTSEHSGFGLSPTVSLTAFQPFFLDLTLPYSVVRGEDFPLKATVFNYLAHCIRVSVSLSPCSDFSAAPVEKEEDAYCLCENERKTVSWTVTPKSLGEVEISVSAEALNGGLPCGDKVVEALSNWRKDTIIRKLLVEPEGIPRETTYNSLLCAAEKSAPSPVSLELPQNVVPDSARAYFSVLGDILGTAMHNLHQLLQMPFGCGEQNMVLFAPXXXILDYLNKTGQLKEETKSKAVGYLVSGYQRQLIYKHSDGSYSTFGPHSGQQGNTWLTAFVLKSFAQARRYMYIDSKHIQDAQLWLSSKQKENGCFRSSGMLLNNAIKGGVDDEVTLSAYITIALLEIPLPTTH…	12079	11526	1	1	1	1073.94	3218.8	3	3218.78	0.0244	0	24	0.053	K	GGVDDEVTLSAYITIALLEIPLPTTHIIVR	N
3	2::tr|A0A151NFJ9|A0A151NFJ9_ALLMI	Uncharacterized protein OS=Alligator mississippiensis OX=8496 GN=Y1Q_0018187 PE=4 SV=1	3599	84511	362	362	56	56	82.6	754	MPPDMKISSEETVRKYFPETWIWDLIQMDSQGNAVLTLTIPDTITEWKASAFCTSEHSGFGLSPTVSLTAFQPFFLDLTLPYSVVRGEDFPLKATVFNYLAHCIRVSVSLSPCSDFSAAPVEKEEDAYCLCENERKTVSWTVTPKSLGEVEISVSAEALNGGLPCGDKVVEALSNWRKDTIIRKLLVEPEGIPRETTYNSLLCAAEKSAPSPVSLELPQNVVPDSARAYFSVLGDILGTAMHNLHQLLQMPFGCGEQNMVLFAPXXXILDYLNKTGQLKEETKSKAVGYLVSGYQRQLIYKHSDGSYSTFGPHSGQQGNTWLTAFVLKSFAQARRYMYIDSKHIQDAQLWLSSKQKENGCFRSSGMLLNNAIKGGVDDEVTLSAYITIALLEIPLPTTH…	12081	11188	1	1	1	805.956	3219.79	4	3219.76	0.0297	0	20.27	0.14	K	GGVDDEVTLSAYITIALLEIPLPTTHIIVR	N
3	2::tr|A0A151NFJ9|A0A151NFJ9_ALLMI	Uncharacterized protein OS=Alligator mississippiensis OX=8496 GN=Y1Q_0018187 PE=4 SV=1	3599	84511	362	362	56	56	82.6	754	MPPDMKISSEETVRKYFPETWIWDLIQMDSQGNAVLTLTIPDTITEWKASAFCTSEHSGFGLSPTVSLTAFQPFFLDLTLPYSVVRGEDFPLKATVFNYLAHCIRVSVSLSPCSDFSAAPVEKEEDAYCLCENERKTVSWTVTPKSLGEVEISVSAEALNGGLPCGDKVVEALSNWRKDTIIRKLLVEPEGIPRETTYNSLLCAAEKSAPSPVSLELPQNVVPDSARAYFSVLGDILGTAMHNLHQLLQMPFGCGEQNMVLFAPXXXILDYLNKTGQLKEETKSKAVGYLVSGYQRQLIYKHSDGSYSTFGPHSGQQGNTWLTAFVLKSFAQARRYMYIDSKHIQDAQLWLSSKQKENGCFRSSGMLLNNAIKGGVDDEVTLSAYITIALLEIPLPTTH…	12144	11467	1	1	1	1085.55	3253.61	3	3253.66	-0.0486	0	49.05	0.002	K	QQNPNGGFSSTQDTVVALQALALYGVLTYAK	D
3	2::tr|A0A151NFJ9|A0A151NFJ9_ALLMI	Uncharacterized protein OS=Alligator mississippiensis OX=8496 GN=Y1Q_0018187 PE=4 SV=1	3599	84511	362	362	56	56	82.6	754	MPPDMKISSEETVRKYFPETWIWDLIQMDSQGNAVLTLTIPDTITEWKASAFCTSEHSGFGLSPTVSLTAFQPFFLDLTLPYSVVRGEDFPLKATVFNYLAHCIRVSVSLSPCSDFSAAPVEKEEDAYCLCENERKTVSWTVTPKSLGEVEISVSAEALNGGLPCGDKVVEALSNWRKDTIIRKLLVEPEGIPRETTYNSLLCAAEKSAPSPVSLELPQNVVPDSARAYFSVLGDILGTAMHNLHQLLQMPFGCGEQNMVLFAPXXXILDYLNKTGQLKEETKSKAVGYLVSGYQRQLIYKHSDGSYSTFGPHSGQQGNTWLTAFVLKSFAQARRYMYIDSKHIQDAQLWLSSKQKENGCFRSSGMLLNNAIKGGVDDEVTLSAYITIALLEIPLPTTH…	12145	11730	1	1	1	1085.57	3253.68	3	3253.66	0.0169	0	38.29	0.015	K	QQNPNGGFSSTQDTVVALQALALYGVLTYAK	D
3	2::tr|A0A151NFJ9|A0A151NFJ9_ALLMI	Uncharacterized protein OS=Alligator mississippiensis OX=8496 GN=Y1Q_0018187 PE=4 SV=1	3599	84511	362	362	56	56	82.6	754	MPPDMKISSEETVRKYFPETWIWDLIQMDSQGNAVLTLTIPDTITEWKASAFCTSEHSGFGLSPTVSLTAFQPFFLDLTLPYSVVRGEDFPLKATVFNYLAHCIRVSVSLSPCSDFSAAPVEKEEDAYCLCENERKTVSWTVTPKSLGEVEISVSAEALNGGLPCGDKVVEALSNWRKDTIIRKLLVEPEGIPRETTYNSLLCAAEKSAPSPVSLELPQNVVPDSARAYFSVLGDILGTAMHNLHQLLQMPFGCGEQNMVLFAPXXXILDYLNKTGQLKEETKSKAVGYLVSGYQRQLIYKHSDGSYSTFGPHSGQQGNTWLTAFVLKSFAQARRYMYIDSKHIQDAQLWLSSKQKENGCFRSSGMLLNNAIKGGVDDEVTLSAYITIALLEIPLPTTH…	12146	12118	1	1	1	1085.89	3254.64	3	3254.65	-0.0091	0	57.29	0.00026	K	QQNPNGGFSSTQDTVVALQALALYGVLTYAK	D
3	2::tr|A0A151NFJ9|A0A151NFJ9_ALLMI	Uncharacterized protein OS=Alligator mississippiensis OX=8496 GN=Y1Q_0018187 PE=4 SV=1	3599	84511	362	362	56	56	82.6	754	MPPDMKISSEETVRKYFPETWIWDLIQMDSQGNAVLTLTIPDTITEWKASAFCTSEHSGFGLSPTVSLTAFQPFFLDLTLPYSVVRGEDFPLKATVFNYLAHCIRVSVSLSPCSDFSAAPVEKEEDAYCLCENERKTVSWTVTPKSLGEVEISVSAEALNGGLPCGDKVVEALSNWRKDTIIRKLLVEPEGIPRETTYNSLLCAAEKSAPSPVSLELPQNVVPDSARAYFSVLGDILGTAMHNLHQLLQMPFGCGEQNMVLFAPXXXILDYLNKTGQLKEETKSKAVGYLVSGYQRQLIYKHSDGSYSTFGPHSGQQGNTWLTAFVLKSFAQARRYMYIDSKHIQDAQLWLSSKQKENGCFRSSGMLLNNAIKGGVDDEVTLSAYITIALLEIPLPTTH…	12147	11283	1	1	1	1085.89	3254.64	3	3254.65	-0.0083	0	75.86	3.6e-06	K	QQNPNGGFSSTQDTVVALQALALYGVLTYAK	D
3	2::tr|A0A151NFJ9|A0A151NFJ9_ALLMI	Uncharacterized protein OS=Alligator mississippiensis OX=8496 GN=Y1Q_0018187 PE=4 SV=1	3599	84511	362	362	56	56	82.6	754	MPPDMKISSEETVRKYFPETWIWDLIQMDSQGNAVLTLTIPDTITEWKASAFCTSEHSGFGLSPTVSLTAFQPFFLDLTLPYSVVRGEDFPLKATVFNYLAHCIRVSVSLSPCSDFSAAPVEKEEDAYCLCENERKTVSWTVTPKSLGEVEISVSAEALNGGLPCGDKVVEALSNWRKDTIIRKLLVEPEGIPRETTYNSLLCAAEKSAPSPVSLELPQNVVPDSARAYFSVLGDILGTAMHNLHQLLQMPFGCGEQNMVLFAPXXXILDYLNKTGQLKEETKSKAVGYLVSGYQRQLIYKHSDGSYSTFGPHSGQQGNTWLTAFVLKSFAQARRYMYIDSKHIQDAQLWLSSKQKENGCFRSSGMLLNNAIKGGVDDEVTLSAYITIALLEIPLPTTH…	12148	11775	1	1	1	1085.89	3254.64	3	3254.65	-0.0032	0	75.93	3.5e-06	K	QQNPNGGFSSTQDTVVALQALALYGVLTYAK	D
3	2::tr|A0A151NFJ9|A0A151NFJ9_ALLMI	Uncharacterized protein OS=Alligator mississippiensis OX=8496 GN=Y1Q_0018187 PE=4 SV=1	3599	84511	362	362	56	56	82.6	754	MPPDMKISSEETVRKYFPETWIWDLIQMDSQGNAVLTLTIPDTITEWKASAFCTSEHSGFGLSPTVSLTAFQPFFLDLTLPYSVVRGEDFPLKATVFNYLAHCIRVSVSLSPCSDFSAAPVEKEEDAYCLCENERKTVSWTVTPKSLGEVEISVSAEALNGGLPCGDKVVEALSNWRKDTIIRKLLVEPEGIPRETTYNSLLCAAEKSAPSPVSLELPQNVVPDSARAYFSVLGDILGTAMHNLHQLLQMPFGCGEQNMVLFAPXXXILDYLNKTGQLKEETKSKAVGYLVSGYQRQLIYKHSDGSYSTFGPHSGQQGNTWLTAFVLKSFAQARRYMYIDSKHIQDAQLWLSSKQKENGCFRSSGMLLNNAIKGGVDDEVTLSAYITIALLEIPLPTTH…	12152	11957	1	1	1	1085.89	3254.65	3	3254.65	0.0045	0	62.08	8.2e-05	K	QQNPNGGFSSTQDTVVALQALALYGVLTYAK	D
3	2::tr|A0A151NFJ9|A0A151NFJ9_ALLMI	Uncharacterized protein OS=Alligator mississippiensis OX=8496 GN=Y1Q_0018187 PE=4 SV=1	3599	84511	362	362	56	56	82.6	754	MPPDMKISSEETVRKYFPETWIWDLIQMDSQGNAVLTLTIPDTITEWKASAFCTSEHSGFGLSPTVSLTAFQPFFLDLTLPYSVVRGEDFPLKATVFNYLAHCIRVSVSLSPCSDFSAAPVEKEEDAYCLCENERKTVSWTVTPKSLGEVEISVSAEALNGGLPCGDKVVEALSNWRKDTIIRKLLVEPEGIPRETTYNSLLCAAEKSAPSPVSLELPQNVVPDSARAYFSVLGDILGTAMHNLHQLLQMPFGCGEQNMVLFAPXXXILDYLNKTGQLKEETKSKAVGYLVSGYQRQLIYKHSDGSYSTFGPHSGQQGNTWLTAFVLKSFAQARRYMYIDSKHIQDAQLWLSSKQKENGCFRSSGMLLNNAIKGGVDDEVTLSAYITIALLEIPLPTTH…	12153	11633	1	1	1	1085.89	3254.65	3	3254.65	0.0045	0	45.86	0.0034	K	QQNPNGGFSSTQDTVVALQALALYGVLTYAK	D
3	2::tr|A0A151NFJ9|A0A151NFJ9_ALLMI	Uncharacterized protein OS=Alligator mississippiensis OX=8496 GN=Y1Q_0018187 PE=4 SV=1	3599	84511	362	362	56	56	82.6	754	MPPDMKISSEETVRKYFPETWIWDLIQMDSQGNAVLTLTIPDTITEWKASAFCTSEHSGFGLSPTVSLTAFQPFFLDLTLPYSVVRGEDFPLKATVFNYLAHCIRVSVSLSPCSDFSAAPVEKEEDAYCLCENERKTVSWTVTPKSLGEVEISVSAEALNGGLPCGDKVVEALSNWRKDTIIRKLLVEPEGIPRETTYNSLLCAAEKSAPSPVSLELPQNVVPDSARAYFSVLGDILGTAMHNLHQLLQMPFGCGEQNMVLFAPXXXILDYLNKTGQLKEETKSKAVGYLVSGYQRQLIYKHSDGSYSTFGPHSGQQGNTWLTAFVLKSFAQARRYMYIDSKHIQDAQLWLSSKQKENGCFRSSGMLLNNAIKGGVDDEVTLSAYITIALLEIPLPTTH…	12154	10825	1	1	1	1085.89	3254.65	3	3254.65	0.0049	0	113.31	6.1e-10	K	QQNPNGGFSSTQDTVVALQALALYGVLTYAK	D
3	2::tr|A0A151NFJ9|A0A151NFJ9_ALLMI	Uncharacterized protein OS=Alligator mississippiensis OX=8496 GN=Y1Q_0018187 PE=4 SV=1	3599	84511	362	362	56	56	82.6	754	MPPDMKISSEETVRKYFPETWIWDLIQMDSQGNAVLTLTIPDTITEWKASAFCTSEHSGFGLSPTVSLTAFQPFFLDLTLPYSVVRGEDFPLKATVFNYLAHCIRVSVSLSPCSDFSAAPVEKEEDAYCLCENERKTVSWTVTPKSLGEVEISVSAEALNGGLPCGDKVVEALSNWRKDTIIRKLLVEPEGIPRETTYNSLLCAAEKSAPSPVSLELPQNVVPDSARAYFSVLGDILGTAMHNLHQLLQMPFGCGEQNMVLFAPXXXILDYLNKTGQLKEETKSKAVGYLVSGYQRQLIYKHSDGSYSTFGPHSGQQGNTWLTAFVLKSFAQARRYMYIDSKHIQDAQLWLSSKQKENGCFRSSGMLLNNAIKGGVDDEVTLSAYITIALLEIPLPTTH…	12155	11871	1	1	1	1085.89	3254.65	3	3254.65	0.0067	0	75.71	3.5e-06	K	QQNPNGGFSSTQDTVVALQALALYGVLTYAK	D
3	2::tr|A0A151NFJ9|A0A151NFJ9_ALLMI	Uncharacterized protein OS=Alligator mississippiensis OX=8496 GN=Y1Q_0018187 PE=4 SV=1	3599	84511	362	362	56	56	82.6	754	MPPDMKISSEETVRKYFPETWIWDLIQMDSQGNAVLTLTIPDTITEWKASAFCTSEHSGFGLSPTVSLTAFQPFFLDLTLPYSVVRGEDFPLKATVFNYLAHCIRVSVSLSPCSDFSAAPVEKEEDAYCLCENERKTVSWTVTPKSLGEVEISVSAEALNGGLPCGDKVVEALSNWRKDTIIRKLLVEPEGIPRETTYNSLLCAAEKSAPSPVSLELPQNVVPDSARAYFSVLGDILGTAMHNLHQLLQMPFGCGEQNMVLFAPXXXILDYLNKTGQLKEETKSKAVGYLVSGYQRQLIYKHSDGSYSTFGPHSGQQGNTWLTAFVLKSFAQARRYMYIDSKHIQDAQLWLSSKQKENGCFRSSGMLLNNAIKGGVDDEVTLSAYITIALLEIPLPTTH…	12156	10839	1	1	1	814.671	3254.65	4	3254.65	0.0073	0	40.09	0.013	K	QQNPNGGFSSTQDTVVALQALALYGVLTYAK	D
3	2::tr|A0A151NFJ9|A0A151NFJ9_ALLMI	Uncharacterized protein OS=Alligator mississippiensis OX=8496 GN=Y1Q_0018187 PE=4 SV=1	3599	84511	362	362	56	56	82.6	754	MPPDMKISSEETVRKYFPETWIWDLIQMDSQGNAVLTLTIPDTITEWKASAFCTSEHSGFGLSPTVSLTAFQPFFLDLTLPYSVVRGEDFPLKATVFNYLAHCIRVSVSLSPCSDFSAAPVEKEEDAYCLCENERKTVSWTVTPKSLGEVEISVSAEALNGGLPCGDKVVEALSNWRKDTIIRKLLVEPEGIPRETTYNSLLCAAEKSAPSPVSLELPQNVVPDSARAYFSVLGDILGTAMHNLHQLLQMPFGCGEQNMVLFAPXXXILDYLNKTGQLKEETKSKAVGYLVSGYQRQLIYKHSDGSYSTFGPHSGQQGNTWLTAFVLKSFAQARRYMYIDSKHIQDAQLWLSSKQKENGCFRSSGMLLNNAIKGGVDDEVTLSAYITIALLEIPLPTTH…	12157	11071	1	1	1	1085.89	3254.65	3	3254.65	0.0089	0	95.16	4e-08	K	QQNPNGGFSSTQDTVVALQALALYGVLTYAK	D
3	2::tr|A0A151NFJ9|A0A151NFJ9_ALLMI	Uncharacterized protein OS=Alligator mississippiensis OX=8496 GN=Y1Q_0018187 PE=4 SV=1	3599	84511	362	362	56	56	82.6	754	MPPDMKISSEETVRKYFPETWIWDLIQMDSQGNAVLTLTIPDTITEWKASAFCTSEHSGFGLSPTVSLTAFQPFFLDLTLPYSVVRGEDFPLKATVFNYLAHCIRVSVSLSPCSDFSAAPVEKEEDAYCLCENERKTVSWTVTPKSLGEVEISVSAEALNGGLPCGDKVVEALSNWRKDTIIRKLLVEPEGIPRETTYNSLLCAAEKSAPSPVSLELPQNVVPDSARAYFSVLGDILGTAMHNLHQLLQMPFGCGEQNMVLFAPXXXILDYLNKTGQLKEETKSKAVGYLVSGYQRQLIYKHSDGSYSTFGPHSGQQGNTWLTAFVLKSFAQARRYMYIDSKHIQDAQLWLSSKQKENGCFRSSGMLLNNAIKGGVDDEVTLSAYITIALLEIPLPTTH…	12158	10992	1	1	1	814.671	3254.66	4	3254.65	0.0105	0	34.78	0.043	K	QQNPNGGFSSTQDTVVALQALALYGVLTYAK	D
3	2::tr|A0A151NFJ9|A0A151NFJ9_ALLMI	Uncharacterized protein OS=Alligator mississippiensis OX=8496 GN=Y1Q_0018187 PE=4 SV=1	3599	84511	362	362	56	56	82.6	754	MPPDMKISSEETVRKYFPETWIWDLIQMDSQGNAVLTLTIPDTITEWKASAFCTSEHSGFGLSPTVSLTAFQPFFLDLTLPYSVVRGEDFPLKATVFNYLAHCIRVSVSLSPCSDFSAAPVEKEEDAYCLCENERKTVSWTVTPKSLGEVEISVSAEALNGGLPCGDKVVEALSNWRKDTIIRKLLVEPEGIPRETTYNSLLCAAEKSAPSPVSLELPQNVVPDSARAYFSVLGDILGTAMHNLHQLLQMPFGCGEQNMVLFAPXXXILDYLNKTGQLKEETKSKAVGYLVSGYQRQLIYKHSDGSYSTFGPHSGQQGNTWLTAFVLKSFAQARRYMYIDSKHIQDAQLWLSSKQKENGCFRSSGMLLNNAIKGGVDDEVTLSAYITIALLEIPLPTTH…	12159	10684	1	1	1	1085.89	3254.66	3	3254.65	0.0118	0	99.08	1.6e-08	K	QQNPNGGFSSTQDTVVALQALALYGVLTYAK	D
3	2::tr|A0A151NFJ9|A0A151NFJ9_ALLMI	Uncharacterized protein OS=Alligator mississippiensis OX=8496 GN=Y1Q_0018187 PE=4 SV=1	3599	84511	362	362	56	56	82.6	754	MPPDMKISSEETVRKYFPETWIWDLIQMDSQGNAVLTLTIPDTITEWKASAFCTSEHSGFGLSPTVSLTAFQPFFLDLTLPYSVVRGEDFPLKATVFNYLAHCIRVSVSLSPCSDFSAAPVEKEEDAYCLCENERKTVSWTVTPKSLGEVEISVSAEALNGGLPCGDKVVEALSNWRKDTIIRKLLVEPEGIPRETTYNSLLCAAEKSAPSPVSLELPQNVVPDSARAYFSVLGDILGTAMHNLHQLLQMPFGCGEQNMVLFAPXXXILDYLNKTGQLKEETKSKAVGYLVSGYQRQLIYKHSDGSYSTFGPHSGQQGNTWLTAFVLKSFAQARRYMYIDSKHIQDAQLWLSSKQKENGCFRSSGMLLNNAIKGGVDDEVTLSAYITIALLEIPLPTTH…	12160	11562	1	1	1	1085.89	3254.66	3	3254.65	0.0129	0	61.03	9.8e-05	K	QQNPNGGFSSTQDTVVALQALALYGVLTYAK	D
3	2::tr|A0A151NFJ9|A0A151NFJ9_ALLMI	Uncharacterized protein OS=Alligator mississippiensis OX=8496 GN=Y1Q_0018187 PE=4 SV=1	3599	84511	362	362	56	56	82.6	754	MPPDMKISSEETVRKYFPETWIWDLIQMDSQGNAVLTLTIPDTITEWKASAFCTSEHSGFGLSPTVSLTAFQPFFLDLTLPYSVVRGEDFPLKATVFNYLAHCIRVSVSLSPCSDFSAAPVEKEEDAYCLCENERKTVSWTVTPKSLGEVEISVSAEALNGGLPCGDKVVEALSNWRKDTIIRKLLVEPEGIPRETTYNSLLCAAEKSAPSPVSLELPQNVVPDSARAYFSVLGDILGTAMHNLHQLLQMPFGCGEQNMVLFAPXXXILDYLNKTGQLKEETKSKAVGYLVSGYQRQLIYKHSDGSYSTFGPHSGQQGNTWLTAFVLKSFAQARRYMYIDSKHIQDAQLWLSSKQKENGCFRSSGMLLNNAIKGGVDDEVTLSAYITIALLEIPLPTTH…	12162	11397	1	1	1	1086.22	3255.64	3	3255.63	0.0133	0	70.75	1.2e-05	K	QQNPNGGFSSTQDTVVALQALALYGVLTYAK	D
3	2::tr|A0A151NFJ9|A0A151NFJ9_ALLMI	Uncharacterized protein OS=Alligator mississippiensis OX=8496 GN=Y1Q_0018187 PE=4 SV=1	3599	84511	362	362	56	56	82.6	754	MPPDMKISSEETVRKYFPETWIWDLIQMDSQGNAVLTLTIPDTITEWKASAFCTSEHSGFGLSPTVSLTAFQPFFLDLTLPYSVVRGEDFPLKATVFNYLAHCIRVSVSLSPCSDFSAAPVEKEEDAYCLCENERKTVSWTVTPKSLGEVEISVSAEALNGGLPCGDKVVEALSNWRKDTIIRKLLVEPEGIPRETTYNSLLCAAEKSAPSPVSLELPQNVVPDSARAYFSVLGDILGTAMHNLHQLLQMPFGCGEQNMVLFAPXXXILDYLNKTGQLKEETKSKAVGYLVSGYQRQLIYKHSDGSYSTFGPHSGQQGNTWLTAFVLKSFAQARRYMYIDSKHIQDAQLWLSSKQKENGCFRSSGMLLNNAIKGGVDDEVTLSAYITIALLEIPLPTTH…	12163	12038	1	1	1	1086.22	3255.64	3	3255.63	0.0151	0	69.59	1.5e-05	K	QQNPNGGFSSTQDTVVALQALALYGVLTYAK	D
3	2::tr|A0A151NFJ9|A0A151NFJ9_ALLMI	Uncharacterized protein OS=Alligator mississippiensis OX=8496 GN=Y1Q_0018187 PE=4 SV=1	3599	84511	362	362	56	56	82.6	754	MPPDMKISSEETVRKYFPETWIWDLIQMDSQGNAVLTLTIPDTITEWKASAFCTSEHSGFGLSPTVSLTAFQPFFLDLTLPYSVVRGEDFPLKATVFNYLAHCIRVSVSLSPCSDFSAAPVEKEEDAYCLCENERKTVSWTVTPKSLGEVEISVSAEALNGGLPCGDKVVEALSNWRKDTIIRKLLVEPEGIPRETTYNSLLCAAEKSAPSPVSLELPQNVVPDSARAYFSVLGDILGTAMHNLHQLLQMPFGCGEQNMVLFAPXXXILDYLNKTGQLKEETKSKAVGYLVSGYQRQLIYKHSDGSYSTFGPHSGQQGNTWLTAFVLKSFAQARRYMYIDSKHIQDAQLWLSSKQKENGCFRSSGMLLNNAIKGGVDDEVTLSAYITIALLEIPLPTTH…	12165	10948	1	1	1	1086.22	3255.65	3	3255.63	0.0191	0	114.02	5.2e-10	K	QQNPNGGFSSTQDTVVALQALALYGVLTYAK	D
3	2::tr|A0A151NFJ9|A0A151NFJ9_ALLMI	Uncharacterized protein OS=Alligator mississippiensis OX=8496 GN=Y1Q_0018187 PE=4 SV=1	3599	84511	362	362	56	56	82.6	754	MPPDMKISSEETVRKYFPETWIWDLIQMDSQGNAVLTLTIPDTITEWKASAFCTSEHSGFGLSPTVSLTAFQPFFLDLTLPYSVVRGEDFPLKATVFNYLAHCIRVSVSLSPCSDFSAAPVEKEEDAYCLCENERKTVSWTVTPKSLGEVEISVSAEALNGGLPCGDKVVEALSNWRKDTIIRKLLVEPEGIPRETTYNSLLCAAEKSAPSPVSLELPQNVVPDSARAYFSVLGDILGTAMHNLHQLLQMPFGCGEQNMVLFAPXXXILDYLNKTGQLKEETKSKAVGYLVSGYQRQLIYKHSDGSYSTFGPHSGQQGNTWLTAFVLKSFAQARRYMYIDSKHIQDAQLWLSSKQKENGCFRSSGMLLNNAIKGGVDDEVTLSAYITIALLEIPLPTTH…	12171	11184	1	1	1	1086.56	3256.66	3	3256.61	0.0484	0	70.12	1.2e-05	K	QQNPNGGFSSTQDTVVALQALALYGVLTYAK	D
3	2::tr|A0A151NFJ9|A0A151NFJ9_ALLMI	Uncharacterized protein OS=Alligator mississippiensis OX=8496 GN=Y1Q_0018187 PE=4 SV=1	3599	84511	362	362	56	56	82.6	754	MPPDMKISSEETVRKYFPETWIWDLIQMDSQGNAVLTLTIPDTITEWKASAFCTSEHSGFGLSPTVSLTAFQPFFLDLTLPYSVVRGEDFPLKATVFNYLAHCIRVSVSLSPCSDFSAAPVEKEEDAYCLCENERKTVSWTVTPKSLGEVEISVSAEALNGGLPCGDKVVEALSNWRKDTIIRKLLVEPEGIPRETTYNSLLCAAEKSAPSPVSLELPQNVVPDSARAYFSVLGDILGTAMHNLHQLLQMPFGCGEQNMVLFAPXXXILDYLNKTGQLKEETKSKAVGYLVSGYQRQLIYKHSDGSYSTFGPHSGQQGNTWLTAFVLKSFAQARRYMYIDSKHIQDAQLWLSSKQKENGCFRSSGMLLNNAIKGGVDDEVTLSAYITIALLEIPLPTTH…	12172	11506	1	1	1	1086.56	3256.67	3	3256.61	0.0554	0	38.66	0.016	K	QQNPNGGFSSTQDTVVALQALALYGVLTYAK	D
3	2::tr|A0A151NFJ9|A0A151NFJ9_ALLMI	Uncharacterized protein OS=Alligator mississippiensis OX=8496 GN=Y1Q_0018187 PE=4 SV=1	3599	84511	362	362	56	56	82.6	754	MPPDMKISSEETVRKYFPETWIWDLIQMDSQGNAVLTLTIPDTITEWKASAFCTSEHSGFGLSPTVSLTAFQPFFLDLTLPYSVVRGEDFPLKATVFNYLAHCIRVSVSLSPCSDFSAAPVEKEEDAYCLCENERKTVSWTVTPKSLGEVEISVSAEALNGGLPCGDKVVEALSNWRKDTIIRKLLVEPEGIPRETTYNSLLCAAEKSAPSPVSLELPQNVVPDSARAYFSVLGDILGTAMHNLHQLLQMPFGCGEQNMVLFAPXXXILDYLNKTGQLKEETKSKAVGYLVSGYQRQLIYKHSDGSYSTFGPHSGQQGNTWLTAFVLKSFAQARRYMYIDSKHIQDAQLWLSSKQKENGCFRSSGMLLNNAIKGGVDDEVTLSAYITIALLEIPLPTTH…	12174	11522	1	1	1	1086.89	3257.64	3	3257.6	0.0426	0	30.48	0.12	K	QQNPNGGFSSTQDTVVALQALALYGVLTYAK	D
3	2::tr|A0A151NFJ9|A0A151NFJ9_ALLMI	Uncharacterized protein OS=Alligator mississippiensis OX=8496 GN=Y1Q_0018187 PE=4 SV=1	3599	84511	362	362	56	56	82.6	754	MPPDMKISSEETVRKYFPETWIWDLIQMDSQGNAVLTLTIPDTITEWKASAFCTSEHSGFGLSPTVSLTAFQPFFLDLTLPYSVVRGEDFPLKATVFNYLAHCIRVSVSLSPCSDFSAAPVEKEEDAYCLCENERKTVSWTVTPKSLGEVEISVSAEALNGGLPCGDKVVEALSNWRKDTIIRKLLVEPEGIPRETTYNSLLCAAEKSAPSPVSLELPQNVVPDSARAYFSVLGDILGTAMHNLHQLLQMPFGCGEQNMVLFAPXXXILDYLNKTGQLKEETKSKAVGYLVSGYQRQLIYKHSDGSYSTFGPHSGQQGNTWLTAFVLKSFAQARRYMYIDSKHIQDAQLWLSSKQKENGCFRSSGMLLNNAIKGGVDDEVTLSAYITIALLEIPLPTTH…	12345	10846	1	1	1	1119.89	3356.66	3	3356.66	0.0019	1	59.99	0.00018	K	SLGEVEISVSAEALNGGLPCGDKVVEALSNWR	K
3	2::tr|A0A151NFJ9|A0A151NFJ9_ALLMI	Uncharacterized protein OS=Alligator mississippiensis OX=8496 GN=Y1Q_0018187 PE=4 SV=1	3599	84511	362	362	56	56	82.6	754	MPPDMKISSEETVRKYFPETWIWDLIQMDSQGNAVLTLTIPDTITEWKASAFCTSEHSGFGLSPTVSLTAFQPFFLDLTLPYSVVRGEDFPLKATVFNYLAHCIRVSVSLSPCSDFSAAPVEKEEDAYCLCENERKTVSWTVTPKSLGEVEISVSAEALNGGLPCGDKVVEALSNWRKDTIIRKLLVEPEGIPRETTYNSLLCAAEKSAPSPVSLELPQNVVPDSARAYFSVLGDILGTAMHNLHQLLQMPFGCGEQNMVLFAPXXXILDYLNKTGQLKEETKSKAVGYLVSGYQRQLIYKHSDGSYSTFGPHSGQQGNTWLTAFVLKSFAQARRYMYIDSKHIQDAQLWLSSKQKENGCFRSSGMLLNNAIKGGVDDEVTLSAYITIALLEIPLPTTH…	12346	11087	1	1	1	1119.89	3356.66	3	3356.66	0.0023	1	31.91	0.12	K	SLGEVEISVSAEALNGGLPCGDKVVEALSNWR	K
3	2::tr|A0A151NFJ9|A0A151NFJ9_ALLMI	Uncharacterized protein OS=Alligator mississippiensis OX=8496 GN=Y1Q_0018187 PE=4 SV=1	3599	84511	362	362	56	56	82.6	754	MPPDMKISSEETVRKYFPETWIWDLIQMDSQGNAVLTLTIPDTITEWKASAFCTSEHSGFGLSPTVSLTAFQPFFLDLTLPYSVVRGEDFPLKATVFNYLAHCIRVSVSLSPCSDFSAAPVEKEEDAYCLCENERKTVSWTVTPKSLGEVEISVSAEALNGGLPCGDKVVEALSNWRKDTIIRKLLVEPEGIPRETTYNSLLCAAEKSAPSPVSLELPQNVVPDSARAYFSVLGDILGTAMHNLHQLLQMPFGCGEQNMVLFAPXXXILDYLNKTGQLKEETKSKAVGYLVSGYQRQLIYKHSDGSYSTFGPHSGQQGNTWLTAFVLKSFAQARRYMYIDSKHIQDAQLWLSSKQKENGCFRSSGMLLNNAIKGGVDDEVTLSAYITIALLEIPLPTTH…	12347	10720	1	1	1	1119.9	3356.67	3	3356.66	0.0136	1	67.56	3e-05	K	SLGEVEISVSAEALNGGLPCGDKVVEALSNWR	K
3	2::tr|A0A151NFJ9|A0A151NFJ9_ALLMI	Uncharacterized protein OS=Alligator mississippiensis OX=8496 GN=Y1Q_0018187 PE=4 SV=1	3599	84511	362	362	56	56	82.6	754	MPPDMKISSEETVRKYFPETWIWDLIQMDSQGNAVLTLTIPDTITEWKASAFCTSEHSGFGLSPTVSLTAFQPFFLDLTLPYSVVRGEDFPLKATVFNYLAHCIRVSVSLSPCSDFSAAPVEKEEDAYCLCENERKTVSWTVTPKSLGEVEISVSAEALNGGLPCGDKVVEALSNWRKDTIIRKLLVEPEGIPRETTYNSLLCAAEKSAPSPVSLELPQNVVPDSARAYFSVLGDILGTAMHNLHQLLQMPFGCGEQNMVLFAPXXXILDYLNKTGQLKEETKSKAVGYLVSGYQRQLIYKHSDGSYSTFGPHSGQQGNTWLTAFVLKSFAQARRYMYIDSKHIQDAQLWLSSKQKENGCFRSSGMLLNNAIKGGVDDEVTLSAYITIALLEIPLPTTH…	12350	11295	1	1	1	1120.22	3357.64	3	3357.64	0.0049	1	31.61	0.13	K	SLGEVEISVSAEALNGGLPCGDKVVEALSNWR	K
3	2::tr|A0A151NFJ9|A0A151NFJ9_ALLMI	Uncharacterized protein OS=Alligator mississippiensis OX=8496 GN=Y1Q_0018187 PE=4 SV=1	3599	84511	362	362	56	56	82.6	754	MPPDMKISSEETVRKYFPETWIWDLIQMDSQGNAVLTLTIPDTITEWKASAFCTSEHSGFGLSPTVSLTAFQPFFLDLTLPYSVVRGEDFPLKATVFNYLAHCIRVSVSLSPCSDFSAAPVEKEEDAYCLCENERKTVSWTVTPKSLGEVEISVSAEALNGGLPCGDKVVEALSNWRKDTIIRKLLVEPEGIPRETTYNSLLCAAEKSAPSPVSLELPQNVVPDSARAYFSVLGDILGTAMHNLHQLLQMPFGCGEQNMVLFAPXXXILDYLNKTGQLKEETKSKAVGYLVSGYQRQLIYKHSDGSYSTFGPHSGQQGNTWLTAFVLKSFAQARRYMYIDSKHIQDAQLWLSSKQKENGCFRSSGMLLNNAIKGGVDDEVTLSAYITIALLEIPLPTTH…	12351	11194	1	1	1	1120.22	3357.65	3	3357.64	0.0107	1	50.32	0.0017	K	SLGEVEISVSAEALNGGLPCGDKVVEALSNWR	K
3	2::tr|A0A151NFJ9|A0A151NFJ9_ALLMI	Uncharacterized protein OS=Alligator mississippiensis OX=8496 GN=Y1Q_0018187 PE=4 SV=1	3599	84511	362	362	56	56	82.6	754	MPPDMKISSEETVRKYFPETWIWDLIQMDSQGNAVLTLTIPDTITEWKASAFCTSEHSGFGLSPTVSLTAFQPFFLDLTLPYSVVRGEDFPLKATVFNYLAHCIRVSVSLSPCSDFSAAPVEKEEDAYCLCENERKTVSWTVTPKSLGEVEISVSAEALNGGLPCGDKVVEALSNWRKDTIIRKLLVEPEGIPRETTYNSLLCAAEKSAPSPVSLELPQNVVPDSARAYFSVLGDILGTAMHNLHQLLQMPFGCGEQNMVLFAPXXXILDYLNKTGQLKEETKSKAVGYLVSGYQRQLIYKHSDGSYSTFGPHSGQQGNTWLTAFVLKSFAQARRYMYIDSKHIQDAQLWLSSKQKENGCFRSSGMLLNNAIKGGVDDEVTLSAYITIALLEIPLPTTH…	12353	10968	1	1	1	1120.23	3357.67	3	3357.64	0.0279	1	48.71	0.0023	K	SLGEVEISVSAEALNGGLPCGDKVVEALSNWR	K
3	2::tr|A0A151NFJ9|A0A151NFJ9_ALLMI	Uncharacterized protein OS=Alligator mississippiensis OX=8496 GN=Y1Q_0018187 PE=4 SV=1	3599	84511	362	362	56	56	82.6	754	MPPDMKISSEETVRKYFPETWIWDLIQMDSQGNAVLTLTIPDTITEWKASAFCTSEHSGFGLSPTVSLTAFQPFFLDLTLPYSVVRGEDFPLKATVFNYLAHCIRVSVSLSPCSDFSAAPVEKEEDAYCLCENERKTVSWTVTPKSLGEVEISVSAEALNGGLPCGDKVVEALSNWRKDTIIRKLLVEPEGIPRETTYNSLLCAAEKSAPSPVSLELPQNVVPDSARAYFSVLGDILGTAMHNLHQLLQMPFGCGEQNMVLFAPXXXILDYLNKTGQLKEETKSKAVGYLVSGYQRQLIYKHSDGSYSTFGPHSGQQGNTWLTAFVLKSFAQARRYMYIDSKHIQDAQLWLSSKQKENGCFRSSGMLLNNAIKGGVDDEVTLSAYITIALLEIPLPTTH…	12354	11400	1	1	1	1120.23	3357.67	3	3357.64	0.032	1	44.18	0.0064	K	SLGEVEISVSAEALNGGLPCGDKVVEALSNWR	K
3	2::tr|A0A151NFJ9|A0A151NFJ9_ALLMI	Uncharacterized protein OS=Alligator mississippiensis OX=8496 GN=Y1Q_0018187 PE=4 SV=1	3599	84511	362	362	56	56	82.6	754	MPPDMKISSEETVRKYFPETWIWDLIQMDSQGNAVLTLTIPDTITEWKASAFCTSEHSGFGLSPTVSLTAFQPFFLDLTLPYSVVRGEDFPLKATVFNYLAHCIRVSVSLSPCSDFSAAPVEKEEDAYCLCENERKTVSWTVTPKSLGEVEISVSAEALNGGLPCGDKVVEALSNWRKDTIIRKLLVEPEGIPRETTYNSLLCAAEKSAPSPVSLELPQNVVPDSARAYFSVLGDILGTAMHNLHQLLQMPFGCGEQNMVLFAPXXXILDYLNKTGQLKEETKSKAVGYLVSGYQRQLIYKHSDGSYSTFGPHSGQQGNTWLTAFVLKSFAQARRYMYIDSKHIQDAQLWLSSKQKENGCFRSSGMLLNNAIKGGVDDEVTLSAYITIALLEIPLPTTH…	12448	11442	1	1	1	1140.85	3419.54	3	3419.55	-0.0145	1	28.6	0.16	K	QAQVEVYDYYEKDEFAIAEYQAPCYTVK	A
3	2::tr|A0A151NFJ9|A0A151NFJ9_ALLMI	Uncharacterized protein OS=Alligator mississippiensis OX=8496 GN=Y1Q_0018187 PE=4 SV=1	3599	84511	362	362	56	56	82.6	754	MPPDMKISSEETVRKYFPETWIWDLIQMDSQGNAVLTLTIPDTITEWKASAFCTSEHSGFGLSPTVSLTAFQPFFLDLTLPYSVVRGEDFPLKATVFNYLAHCIRVSVSLSPCSDFSAAPVEKEEDAYCLCENERKTVSWTVTPKSLGEVEISVSAEALNGGLPCGDKVVEALSNWRKDTIIRKLLVEPEGIPRETTYNSLLCAAEKSAPSPVSLELPQNVVPDSARAYFSVLGDILGTAMHNLHQLLQMPFGCGEQNMVLFAPXXXILDYLNKTGQLKEETKSKAVGYLVSGYQRQLIYKHSDGSYSTFGPHSGQQGNTWLTAFVLKSFAQARRYMYIDSKHIQDAQLWLSSKQKENGCFRSSGMLLNNAIKGGVDDEVTLSAYITIALLEIPLPTTH…	12449	11410	1	1	1	1140.86	3419.54	3	3419.55	-0.0101	1	42.24	0.0074	K	QAQVEVYDYYEKDEFAIAEYQAPCYTVK	A
3	2::tr|A0A151NFJ9|A0A151NFJ9_ALLMI	Uncharacterized protein OS=Alligator mississippiensis OX=8496 GN=Y1Q_0018187 PE=4 SV=1	3599	84511	362	362	56	56	82.6	754	MPPDMKISSEETVRKYFPETWIWDLIQMDSQGNAVLTLTIPDTITEWKASAFCTSEHSGFGLSPTVSLTAFQPFFLDLTLPYSVVRGEDFPLKATVFNYLAHCIRVSVSLSPCSDFSAAPVEKEEDAYCLCENERKTVSWTVTPKSLGEVEISVSAEALNGGLPCGDKVVEALSNWRKDTIIRKLLVEPEGIPRETTYNSLLCAAEKSAPSPVSLELPQNVVPDSARAYFSVLGDILGTAMHNLHQLLQMPFGCGEQNMVLFAPXXXILDYLNKTGQLKEETKSKAVGYLVSGYQRQLIYKHSDGSYSTFGPHSGQQGNTWLTAFVLKSFAQARRYMYIDSKHIQDAQLWLSSKQKENGCFRSSGMLLNNAIKGGVDDEVTLSAYITIALLEIPLPTTH…	12450	9534	1	1	1	1140.86	3419.55	3	3419.55	-0.005	1	74.05	5.1e-06	K	QAQVEVYDYYEKDEFAIAEYQAPCYTVK	A
3	2::tr|A0A151NFJ9|A0A151NFJ9_ALLMI	Uncharacterized protein OS=Alligator mississippiensis OX=8496 GN=Y1Q_0018187 PE=4 SV=1	3599	84511	362	362	56	56	82.6	754	MPPDMKISSEETVRKYFPETWIWDLIQMDSQGNAVLTLTIPDTITEWKASAFCTSEHSGFGLSPTVSLTAFQPFFLDLTLPYSVVRGEDFPLKATVFNYLAHCIRVSVSLSPCSDFSAAPVEKEEDAYCLCENERKTVSWTVTPKSLGEVEISVSAEALNGGLPCGDKVVEALSNWRKDTIIRKLLVEPEGIPRETTYNSLLCAAEKSAPSPVSLELPQNVVPDSARAYFSVLGDILGTAMHNLHQLLQMPFGCGEQNMVLFAPXXXILDYLNKTGQLKEETKSKAVGYLVSGYQRQLIYKHSDGSYSTFGPHSGQQGNTWLTAFVLKSFAQARRYMYIDSKHIQDAQLWLSSKQKENGCFRSSGMLLNNAIKGGVDDEVTLSAYITIALLEIPLPTTH…	12451	9368	1	1	1	1140.86	3419.55	3	3419.55	-0.0046	1	64.53	4.5e-05	K	QAQVEVYDYYEKDEFAIAEYQAPCYTVK	A
3	2::tr|A0A151NFJ9|A0A151NFJ9_ALLMI	Uncharacterized protein OS=Alligator mississippiensis OX=8496 GN=Y1Q_0018187 PE=4 SV=1	3599	84511	362	362	56	56	82.6	754	MPPDMKISSEETVRKYFPETWIWDLIQMDSQGNAVLTLTIPDTITEWKASAFCTSEHSGFGLSPTVSLTAFQPFFLDLTLPYSVVRGEDFPLKATVFNYLAHCIRVSVSLSPCSDFSAAPVEKEEDAYCLCENERKTVSWTVTPKSLGEVEISVSAEALNGGLPCGDKVVEALSNWRKDTIIRKLLVEPEGIPRETTYNSLLCAAEKSAPSPVSLELPQNVVPDSARAYFSVLGDILGTAMHNLHQLLQMPFGCGEQNMVLFAPXXXILDYLNKTGQLKEETKSKAVGYLVSGYQRQLIYKHSDGSYSTFGPHSGQQGNTWLTAFVLKSFAQARRYMYIDSKHIQDAQLWLSSKQKENGCFRSSGMLLNNAIKGGVDDEVTLSAYITIALLEIPLPTTH…	12452	9034	1	1	1	855.895	3419.55	4	3419.55	-0.0041	1	52.03	0.00081	K	QAQVEVYDYYEKDEFAIAEYQAPCYTVK	A
3	2::tr|A0A151NFJ9|A0A151NFJ9_ALLMI	Uncharacterized protein OS=Alligator mississippiensis OX=8496 GN=Y1Q_0018187 PE=4 SV=1	3599	84511	362	362	56	56	82.6	754	MPPDMKISSEETVRKYFPETWIWDLIQMDSQGNAVLTLTIPDTITEWKASAFCTSEHSGFGLSPTVSLTAFQPFFLDLTLPYSVVRGEDFPLKATVFNYLAHCIRVSVSLSPCSDFSAAPVEKEEDAYCLCENERKTVSWTVTPKSLGEVEISVSAEALNGGLPCGDKVVEALSNWRKDTIIRKLLVEPEGIPRETTYNSLLCAAEKSAPSPVSLELPQNVVPDSARAYFSVLGDILGTAMHNLHQLLQMPFGCGEQNMVLFAPXXXILDYLNKTGQLKEETKSKAVGYLVSGYQRQLIYKHSDGSYSTFGPHSGQQGNTWLTAFVLKSFAQARRYMYIDSKHIQDAQLWLSSKQKENGCFRSSGMLLNNAIKGGVDDEVTLSAYITIALLEIPLPTTH…	12453	9198	1	1	1	1140.86	3419.55	3	3419.55	-0.0039	1	79.47	1.5e-06	K	QAQVEVYDYYEKDEFAIAEYQAPCYTVK	A
3	2::tr|A0A151NFJ9|A0A151NFJ9_ALLMI	Uncharacterized protein OS=Alligator mississippiensis OX=8496 GN=Y1Q_0018187 PE=4 SV=1	3599	84511	362	362	56	56	82.6	754	MPPDMKISSEETVRKYFPETWIWDLIQMDSQGNAVLTLTIPDTITEWKASAFCTSEHSGFGLSPTVSLTAFQPFFLDLTLPYSVVRGEDFPLKATVFNYLAHCIRVSVSLSPCSDFSAAPVEKEEDAYCLCENERKTVSWTVTPKSLGEVEISVSAEALNGGLPCGDKVVEALSNWRKDTIIRKLLVEPEGIPRETTYNSLLCAAEKSAPSPVSLELPQNVVPDSARAYFSVLGDILGTAMHNLHQLLQMPFGCGEQNMVLFAPXXXILDYLNKTGQLKEETKSKAVGYLVSGYQRQLIYKHSDGSYSTFGPHSGQQGNTWLTAFVLKSFAQARRYMYIDSKHIQDAQLWLSSKQKENGCFRSSGMLLNNAIKGGVDDEVTLSAYITIALLEIPLPTTH…	12454	9881	1	1	1	1140.86	3419.55	3	3419.55	-0.0024	1	63.62	5.7e-05	K	QAQVEVYDYYEKDEFAIAEYQAPCYTVK	A
3	2::tr|A0A151NFJ9|A0A151NFJ9_ALLMI	Uncharacterized protein OS=Alligator mississippiensis OX=8496 GN=Y1Q_0018187 PE=4 SV=1	3599	84511	362	362	56	56	82.6	754	MPPDMKISSEETVRKYFPETWIWDLIQMDSQGNAVLTLTIPDTITEWKASAFCTSEHSGFGLSPTVSLTAFQPFFLDLTLPYSVVRGEDFPLKATVFNYLAHCIRVSVSLSPCSDFSAAPVEKEEDAYCLCENERKTVSWTVTPKSLGEVEISVSAEALNGGLPCGDKVVEALSNWRKDTIIRKLLVEPEGIPRETTYNSLLCAAEKSAPSPVSLELPQNVVPDSARAYFSVLGDILGTAMHNLHQLLQMPFGCGEQNMVLFAPXXXILDYLNKTGQLKEETKSKAVGYLVSGYQRQLIYKHSDGSYSTFGPHSGQQGNTWLTAFVLKSFAQARRYMYIDSKHIQDAQLWLSSKQKENGCFRSSGMLLNNAIKGGVDDEVTLSAYITIALLEIPLPTTH…	12455	9830	1	1	1	855.895	3419.55	4	3419.55	-0.0017	1	26.81	0.28	K	QAQVEVYDYYEKDEFAIAEYQAPCYTVK	A
3	2::tr|A0A151NFJ9|A0A151NFJ9_ALLMI	Uncharacterized protein OS=Alligator mississippiensis OX=8496 GN=Y1Q_0018187 PE=4 SV=1	3599	84511	362	362	56	56	82.6	754	MPPDMKISSEETVRKYFPETWIWDLIQMDSQGNAVLTLTIPDTITEWKASAFCTSEHSGFGLSPTVSLTAFQPFFLDLTLPYSVVRGEDFPLKATVFNYLAHCIRVSVSLSPCSDFSAAPVEKEEDAYCLCENERKTVSWTVTPKSLGEVEISVSAEALNGGLPCGDKVVEALSNWRKDTIIRKLLVEPEGIPRETTYNSLLCAAEKSAPSPVSLELPQNVVPDSARAYFSVLGDILGTAMHNLHQLLQMPFGCGEQNMVLFAPXXXILDYLNKTGQLKEETKSKAVGYLVSGYQRQLIYKHSDGSYSTFGPHSGQQGNTWLTAFVLKSFAQARRYMYIDSKHIQDAQLWLSSKQKENGCFRSSGMLLNNAIKGGVDDEVTLSAYITIALLEIPLPTTH…	12456	10652	1	1	1	1140.86	3419.55	3	3419.55	-0.0013	1	29.84	0.14	K	QAQVEVYDYYEKDEFAIAEYQAPCYTVK	A
3	2::tr|A0A151NFJ9|A0A151NFJ9_ALLMI	Uncharacterized protein OS=Alligator mississippiensis OX=8496 GN=Y1Q_0018187 PE=4 SV=1	3599	84511	362	362	56	56	82.6	754	MPPDMKISSEETVRKYFPETWIWDLIQMDSQGNAVLTLTIPDTITEWKASAFCTSEHSGFGLSPTVSLTAFQPFFLDLTLPYSVVRGEDFPLKATVFNYLAHCIRVSVSLSPCSDFSAAPVEKEEDAYCLCENERKTVSWTVTPKSLGEVEISVSAEALNGGLPCGDKVVEALSNWRKDTIIRKLLVEPEGIPRETTYNSLLCAAEKSAPSPVSLELPQNVVPDSARAYFSVLGDILGTAMHNLHQLLQMPFGCGEQNMVLFAPXXXILDYLNKTGQLKEETKSKAVGYLVSGYQRQLIYKHSDGSYSTFGPHSGQQGNTWLTAFVLKSFAQARRYMYIDSKHIQDAQLWLSSKQKENGCFRSSGMLLNNAIKGGVDDEVTLSAYITIALLEIPLPTTH…	12457	9031	1	1	1	1140.86	3419.56	3	3419.55	0.0016	1	86.19	3.3e-07	K	QAQVEVYDYYEKDEFAIAEYQAPCYTVK	A
3	2::tr|A0A151NFJ9|A0A151NFJ9_ALLMI	Uncharacterized protein OS=Alligator mississippiensis OX=8496 GN=Y1Q_0018187 PE=4 SV=1	3599	84511	362	362	56	56	82.6	754	MPPDMKISSEETVRKYFPETWIWDLIQMDSQGNAVLTLTIPDTITEWKASAFCTSEHSGFGLSPTVSLTAFQPFFLDLTLPYSVVRGEDFPLKATVFNYLAHCIRVSVSLSPCSDFSAAPVEKEEDAYCLCENERKTVSWTVTPKSLGEVEISVSAEALNGGLPCGDKVVEALSNWRKDTIIRKLLVEPEGIPRETTYNSLLCAAEKSAPSPVSLELPQNVVPDSARAYFSVLGDILGTAMHNLHQLLQMPFGCGEQNMVLFAPXXXILDYLNKTGQLKEETKSKAVGYLVSGYQRQLIYKHSDGSYSTFGPHSGQQGNTWLTAFVLKSFAQARRYMYIDSKHIQDAQLWLSSKQKENGCFRSSGMLLNNAIKGGVDDEVTLSAYITIALLEIPLPTTH…	12458	9711	1	1	1	1140.86	3419.56	3	3419.55	0.0042	1	65.38	4e-05	K	QAQVEVYDYYEKDEFAIAEYQAPCYTVK	A
3	2::tr|A0A151NFJ9|A0A151NFJ9_ALLMI	Uncharacterized protein OS=Alligator mississippiensis OX=8496 GN=Y1Q_0018187 PE=4 SV=1	3599	84511	362	362	56	56	82.6	754	MPPDMKISSEETVRKYFPETWIWDLIQMDSQGNAVLTLTIPDTITEWKASAFCTSEHSGFGLSPTVSLTAFQPFFLDLTLPYSVVRGEDFPLKATVFNYLAHCIRVSVSLSPCSDFSAAPVEKEEDAYCLCENERKTVSWTVTPKSLGEVEISVSAEALNGGLPCGDKVVEALSNWRKDTIIRKLLVEPEGIPRETTYNSLLCAAEKSAPSPVSLELPQNVVPDSARAYFSVLGDILGTAMHNLHQLLQMPFGCGEQNMVLFAPXXXILDYLNKTGQLKEETKSKAVGYLVSGYQRQLIYKHSDGSYSTFGPHSGQQGNTWLTAFVLKSFAQARRYMYIDSKHIQDAQLWLSSKQKENGCFRSSGMLLNNAIKGGVDDEVTLSAYITIALLEIPLPTTH…	12459	11157	1	1	1	1141.18	3420.53	3	3420.54	-0.0116	1	28.74	0.14	K	QAQVEVYDYYEKDEFAIAEYQAPCYTVK	A
3	2::tr|A0A151NFJ9|A0A151NFJ9_ALLMI	Uncharacterized protein OS=Alligator mississippiensis OX=8496 GN=Y1Q_0018187 PE=4 SV=1	3599	84511	362	362	56	56	82.6	754	MPPDMKISSEETVRKYFPETWIWDLIQMDSQGNAVLTLTIPDTITEWKASAFCTSEHSGFGLSPTVSLTAFQPFFLDLTLPYSVVRGEDFPLKATVFNYLAHCIRVSVSLSPCSDFSAAPVEKEEDAYCLCENERKTVSWTVTPKSLGEVEISVSAEALNGGLPCGDKVVEALSNWRKDTIIRKLLVEPEGIPRETTYNSLLCAAEKSAPSPVSLELPQNVVPDSARAYFSVLGDILGTAMHNLHQLLQMPFGCGEQNMVLFAPXXXILDYLNKTGQLKEETKSKAVGYLVSGYQRQLIYKHSDGSYSTFGPHSGQQGNTWLTAFVLKSFAQARRYMYIDSKHIQDAQLWLSSKQKENGCFRSSGMLLNNAIKGGVDDEVTLSAYITIALLEIPLPTTH…	12460	10231	1	1	1	1141.19	3420.54	3	3420.54	0.0045	1	62.4	6.9e-05	K	QAQVEVYDYYEKDEFAIAEYQAPCYTVK	A
3	2::tr|A0A151NFJ9|A0A151NFJ9_ALLMI	Uncharacterized protein OS=Alligator mississippiensis OX=8496 GN=Y1Q_0018187 PE=4 SV=1	3599	84511	362	362	56	56	82.6	754	MPPDMKISSEETVRKYFPETWIWDLIQMDSQGNAVLTLTIPDTITEWKASAFCTSEHSGFGLSPTVSLTAFQPFFLDLTLPYSVVRGEDFPLKATVFNYLAHCIRVSVSLSPCSDFSAAPVEKEEDAYCLCENERKTVSWTVTPKSLGEVEISVSAEALNGGLPCGDKVVEALSNWRKDTIIRKLLVEPEGIPRETTYNSLLCAAEKSAPSPVSLELPQNVVPDSARAYFSVLGDILGTAMHNLHQLLQMPFGCGEQNMVLFAPXXXILDYLNKTGQLKEETKSKAVGYLVSGYQRQLIYKHSDGSYSTFGPHSGQQGNTWLTAFVLKSFAQARRYMYIDSKHIQDAQLWLSSKQKENGCFRSSGMLLNNAIKGGVDDEVTLSAYITIALLEIPLPTTH…	12462	10052	1	1	1	1141.19	3420.55	3	3420.54	0.0126	1	74.58	4.5e-06	K	QAQVEVYDYYEKDEFAIAEYQAPCYTVK	A
3	2::tr|A0A151NFJ9|A0A151NFJ9_ALLMI	Uncharacterized protein OS=Alligator mississippiensis OX=8496 GN=Y1Q_0018187 PE=4 SV=1	3599	84511	362	362	56	56	82.6	754	MPPDMKISSEETVRKYFPETWIWDLIQMDSQGNAVLTLTIPDTITEWKASAFCTSEHSGFGLSPTVSLTAFQPFFLDLTLPYSVVRGEDFPLKATVFNYLAHCIRVSVSLSPCSDFSAAPVEKEEDAYCLCENERKTVSWTVTPKSLGEVEISVSAEALNGGLPCGDKVVEALSNWRKDTIIRKLLVEPEGIPRETTYNSLLCAAEKSAPSPVSLELPQNVVPDSARAYFSVLGDILGTAMHNLHQLLQMPFGCGEQNMVLFAPXXXILDYLNKTGQLKEETKSKAVGYLVSGYQRQLIYKHSDGSYSTFGPHSGQQGNTWLTAFVLKSFAQARRYMYIDSKHIQDAQLWLSSKQKENGCFRSSGMLLNNAIKGGVDDEVTLSAYITIALLEIPLPTTH…	12463	9231	1	1	1	856.145	3420.55	4	3420.54	0.0146	1	44.02	0.0051	K	QAQVEVYDYYEKDEFAIAEYQAPCYTVK	A
3	2::tr|A0A151NFJ9|A0A151NFJ9_ALLMI	Uncharacterized protein OS=Alligator mississippiensis OX=8496 GN=Y1Q_0018187 PE=4 SV=1	3599	84511	362	362	56	56	82.6	754	MPPDMKISSEETVRKYFPETWIWDLIQMDSQGNAVLTLTIPDTITEWKASAFCTSEHSGFGLSPTVSLTAFQPFFLDLTLPYSVVRGEDFPLKATVFNYLAHCIRVSVSLSPCSDFSAAPVEKEEDAYCLCENERKTVSWTVTPKSLGEVEISVSAEALNGGLPCGDKVVEALSNWRKDTIIRKLLVEPEGIPRETTYNSLLCAAEKSAPSPVSLELPQNVVPDSARAYFSVLGDILGTAMHNLHQLLQMPFGCGEQNMVLFAPXXXILDYLNKTGQLKEETKSKAVGYLVSGYQRQLIYKHSDGSYSTFGPHSGQQGNTWLTAFVLKSFAQARRYMYIDSKHIQDAQLWLSSKQKENGCFRSSGMLLNNAIKGGVDDEVTLSAYITIALLEIPLPTTH…	12464	8794	1	1	1	1141.19	3420.56	3	3420.54	0.021	1	42.93	0.0068	K	QAQVEVYDYYEKDEFAIAEYQAPCYTVK	A
3	2::tr|A0A151NFJ9|A0A151NFJ9_ALLMI	Uncharacterized protein OS=Alligator mississippiensis OX=8496 GN=Y1Q_0018187 PE=4 SV=1	3599	84511	362	362	56	56	82.6	754	MPPDMKISSEETVRKYFPETWIWDLIQMDSQGNAVLTLTIPDTITEWKASAFCTSEHSGFGLSPTVSLTAFQPFFLDLTLPYSVVRGEDFPLKATVFNYLAHCIRVSVSLSPCSDFSAAPVEKEEDAYCLCENERKTVSWTVTPKSLGEVEISVSAEALNGGLPCGDKVVEALSNWRKDTIIRKLLVEPEGIPRETTYNSLLCAAEKSAPSPVSLELPQNVVPDSARAYFSVLGDILGTAMHNLHQLLQMPFGCGEQNMVLFAPXXXILDYLNKTGQLKEETKSKAVGYLVSGYQRQLIYKHSDGSYSTFGPHSGQQGNTWLTAFVLKSFAQARRYMYIDSKHIQDAQLWLSSKQKENGCFRSSGMLLNNAIKGGVDDEVTLSAYITIALLEIPLPTTH…	12466	11084	1	1	1	1141.52	3421.55	3	3421.52	0.028	1	27.73	0.22	K	QAQVEVYDYYEKDEFAIAEYQAPCYTVK	A
3	2::tr|A0A151NFJ9|A0A151NFJ9_ALLMI	Uncharacterized protein OS=Alligator mississippiensis OX=8496 GN=Y1Q_0018187 PE=4 SV=1	3599	84511	362	362	56	56	82.6	754	MPPDMKISSEETVRKYFPETWIWDLIQMDSQGNAVLTLTIPDTITEWKASAFCTSEHSGFGLSPTVSLTAFQPFFLDLTLPYSVVRGEDFPLKATVFNYLAHCIRVSVSLSPCSDFSAAPVEKEEDAYCLCENERKTVSWTVTPKSLGEVEISVSAEALNGGLPCGDKVVEALSNWRKDTIIRKLLVEPEGIPRETTYNSLLCAAEKSAPSPVSLELPQNVVPDSARAYFSVLGDILGTAMHNLHQLLQMPFGCGEQNMVLFAPXXXILDYLNKTGQLKEETKSKAVGYLVSGYQRQLIYKHSDGSYSTFGPHSGQQGNTWLTAFVLKSFAQARRYMYIDSKHIQDAQLWLSSKQKENGCFRSSGMLLNNAIKGGVDDEVTLSAYITIALLEIPLPTTH…	12469	10394	1	1	1	1141.86	3422.57	3	3422.51	0.0653	1	37.37	0.027	K	QAQVEVYDYYEKDEFAIAEYQAPCYTVK	A
3	2::tr|A0A151NFJ9|A0A151NFJ9_ALLMI	Uncharacterized protein OS=Alligator mississippiensis OX=8496 GN=Y1Q_0018187 PE=4 SV=1	3599	84511	362	362	56	56	82.6	754	MPPDMKISSEETVRKYFPETWIWDLIQMDSQGNAVLTLTIPDTITEWKASAFCTSEHSGFGLSPTVSLTAFQPFFLDLTLPYSVVRGEDFPLKATVFNYLAHCIRVSVSLSPCSDFSAAPVEKEEDAYCLCENERKTVSWTVTPKSLGEVEISVSAEALNGGLPCGDKVVEALSNWRKDTIIRKLLVEPEGIPRETTYNSLLCAAEKSAPSPVSLELPQNVVPDSARAYFSVLGDILGTAMHNLHQLLQMPFGCGEQNMVLFAPXXXILDYLNKTGQLKEETKSKAVGYLVSGYQRQLIYKHSDGSYSTFGPHSGQQGNTWLTAFVLKSFAQARRYMYIDSKHIQDAQLWLSSKQKENGCFRSSGMLLNNAIKGGVDDEVTLSAYITIALLEIPLPTTH…	12499	8252	1	1	1	1150.17	3447.48	3	3447.49	-0.0124	1	41.22	0.004	R	VSVSLSPCSDFSAAPVEKEEDAYCLCENER	K
3	2::tr|A0A151NFJ9|A0A151NFJ9_ALLMI	Uncharacterized protein OS=Alligator mississippiensis OX=8496 GN=Y1Q_0018187 PE=4 SV=1	3599	84511	362	362	56	56	82.6	754	MPPDMKISSEETVRKYFPETWIWDLIQMDSQGNAVLTLTIPDTITEWKASAFCTSEHSGFGLSPTVSLTAFQPFFLDLTLPYSVVRGEDFPLKATVFNYLAHCIRVSVSLSPCSDFSAAPVEKEEDAYCLCENERKTVSWTVTPKSLGEVEISVSAEALNGGLPCGDKVVEALSNWRKDTIIRKLLVEPEGIPRETTYNSLLCAAEKSAPSPVSLELPQNVVPDSARAYFSVLGDILGTAMHNLHQLLQMPFGCGEQNMVLFAPXXXILDYLNKTGQLKEETKSKAVGYLVSGYQRQLIYKHSDGSYSTFGPHSGQQGNTWLTAFVLKSFAQARRYMYIDSKHIQDAQLWLSSKQKENGCFRSSGMLLNNAIKGGVDDEVTLSAYITIALLEIPLPTTH…	12500	7910	1	1	1	1150.17	3447.49	3	3447.49	-0.0003	1	46.64	0.0013	R	VSVSLSPCSDFSAAPVEKEEDAYCLCENER	K
3	2::tr|A0A151NFJ9|A0A151NFJ9_ALLMI	Uncharacterized protein OS=Alligator mississippiensis OX=8496 GN=Y1Q_0018187 PE=4 SV=1	3599	84511	362	362	56	56	82.6	754	MPPDMKISSEETVRKYFPETWIWDLIQMDSQGNAVLTLTIPDTITEWKASAFCTSEHSGFGLSPTVSLTAFQPFFLDLTLPYSVVRGEDFPLKATVFNYLAHCIRVSVSLSPCSDFSAAPVEKEEDAYCLCENERKTVSWTVTPKSLGEVEISVSAEALNGGLPCGDKVVEALSNWRKDTIIRKLLVEPEGIPRETTYNSLLCAAEKSAPSPVSLELPQNVVPDSARAYFSVLGDILGTAMHNLHQLLQMPFGCGEQNMVLFAPXXXILDYLNKTGQLKEETKSKAVGYLVSGYQRQLIYKHSDGSYSTFGPHSGQQGNTWLTAFVLKSFAQARRYMYIDSKHIQDAQLWLSSKQKENGCFRSSGMLLNNAIKGGVDDEVTLSAYITIALLEIPLPTTH…	12501	8101	1	1	1	862.88	3447.49	4	3447.49	0.0004	1	53.85	0.00025	R	VSVSLSPCSDFSAAPVEKEEDAYCLCENER	K
3	2::tr|A0A151NFJ9|A0A151NFJ9_ALLMI	Uncharacterized protein OS=Alligator mississippiensis OX=8496 GN=Y1Q_0018187 PE=4 SV=1	3599	84511	362	362	56	56	82.6	754	MPPDMKISSEETVRKYFPETWIWDLIQMDSQGNAVLTLTIPDTITEWKASAFCTSEHSGFGLSPTVSLTAFQPFFLDLTLPYSVVRGEDFPLKATVFNYLAHCIRVSVSLSPCSDFSAAPVEKEEDAYCLCENERKTVSWTVTPKSLGEVEISVSAEALNGGLPCGDKVVEALSNWRKDTIIRKLLVEPEGIPRETTYNSLLCAAEKSAPSPVSLELPQNVVPDSARAYFSVLGDILGTAMHNLHQLLQMPFGCGEQNMVLFAPXXXILDYLNKTGQLKEETKSKAVGYLVSGYQRQLIYKHSDGSYSTFGPHSGQQGNTWLTAFVLKSFAQARRYMYIDSKHIQDAQLWLSSKQKENGCFRSSGMLLNNAIKGGVDDEVTLSAYITIALLEIPLPTTH…	12502	8083	1	1	1	1150.17	3447.49	3	3447.49	0.0015	1	53.6	0.00027	R	VSVSLSPCSDFSAAPVEKEEDAYCLCENER	K
3	2::tr|A0A151NFJ9|A0A151NFJ9_ALLMI	Uncharacterized protein OS=Alligator mississippiensis OX=8496 GN=Y1Q_0018187 PE=4 SV=1	3599	84511	362	362	56	56	82.6	754	MPPDMKISSEETVRKYFPETWIWDLIQMDSQGNAVLTLTIPDTITEWKASAFCTSEHSGFGLSPTVSLTAFQPFFLDLTLPYSVVRGEDFPLKATVFNYLAHCIRVSVSLSPCSDFSAAPVEKEEDAYCLCENERKTVSWTVTPKSLGEVEISVSAEALNGGLPCGDKVVEALSNWRKDTIIRKLLVEPEGIPRETTYNSLLCAAEKSAPSPVSLELPQNVVPDSARAYFSVLGDILGTAMHNLHQLLQMPFGCGEQNMVLFAPXXXILDYLNKTGQLKEETKSKAVGYLVSGYQRQLIYKHSDGSYSTFGPHSGQQGNTWLTAFVLKSFAQARRYMYIDSKHIQDAQLWLSSKQKENGCFRSSGMLLNNAIKGGVDDEVTLSAYITIALLEIPLPTTH…	12674	7446	1	1	1	895.148	3576.56	4	3576.57	-0.0055	2	54.47	0.00025	R	VSVSLSPCSDFSAAPVEKEEDAYCLCENERK	T
3	2::tr|A0A151NFJ9|A0A151NFJ9_ALLMI	Uncharacterized protein OS=Alligator mississippiensis OX=8496 GN=Y1Q_0018187 PE=4 SV=1	3599	84511	362	362	56	56	82.6	754	MPPDMKISSEETVRKYFPETWIWDLIQMDSQGNAVLTLTIPDTITEWKASAFCTSEHSGFGLSPTVSLTAFQPFFLDLTLPYSVVRGEDFPLKATVFNYLAHCIRVSVSLSPCSDFSAAPVEKEEDAYCLCENERKTVSWTVTPKSLGEVEISVSAEALNGGLPCGDKVVEALSNWRKDTIIRKLLVEPEGIPRETTYNSLLCAAEKSAPSPVSLELPQNVVPDSARAYFSVLGDILGTAMHNLHQLLQMPFGCGEQNMVLFAPXXXILDYLNKTGQLKEETKSKAVGYLVSGYQRQLIYKHSDGSYSTFGPHSGQQGNTWLTAFVLKSFAQARRYMYIDSKHIQDAQLWLSSKQKENGCFRSSGMLLNNAIKGGVDDEVTLSAYITIALLEIPLPTTH…	12675	7627	1	1	1	895.149	3576.57	4	3576.57	-0.0036	2	41.38	0.0052	R	VSVSLSPCSDFSAAPVEKEEDAYCLCENERK	T
3	2::tr|A0A151NFJ9|A0A151NFJ9_ALLMI	Uncharacterized protein OS=Alligator mississippiensis OX=8496 GN=Y1Q_0018187 PE=4 SV=1	3599	84511	362	362	56	56	82.6	754	MPPDMKISSEETVRKYFPETWIWDLIQMDSQGNAVLTLTIPDTITEWKASAFCTSEHSGFGLSPTVSLTAFQPFFLDLTLPYSVVRGEDFPLKATVFNYLAHCIRVSVSLSPCSDFSAAPVEKEEDAYCLCENERKTVSWTVTPKSLGEVEISVSAEALNGGLPCGDKVVEALSNWRKDTIIRKLLVEPEGIPRETTYNSLLCAAEKSAPSPVSLELPQNVVPDSARAYFSVLGDILGTAMHNLHQLLQMPFGCGEQNMVLFAPXXXILDYLNKTGQLKEETKSKAVGYLVSGYQRQLIYKHSDGSYSTFGPHSGQQGNTWLTAFVLKSFAQARRYMYIDSKHIQDAQLWLSSKQKENGCFRSSGMLLNNAIKGGVDDEVTLSAYITIALLEIPLPTTH…	12892	11383	1	1	1	942.735	3766.91	4	3766.93	-0.0245	0	80.66	9.4e-07	R	APSAEVEMTAYALLAHLTTQPAPSQEDLTTASLIVK	W
3	2::tr|A0A151NFJ9|A0A151NFJ9_ALLMI	Uncharacterized protein OS=Alligator mississippiensis OX=8496 GN=Y1Q_0018187 PE=4 SV=1	3599	84511	362	362	56	56	82.6	754	MPPDMKISSEETVRKYFPETWIWDLIQMDSQGNAVLTLTIPDTITEWKASAFCTSEHSGFGLSPTVSLTAFQPFFLDLTLPYSVVRGEDFPLKATVFNYLAHCIRVSVSLSPCSDFSAAPVEKEEDAYCLCENERKTVSWTVTPKSLGEVEISVSAEALNGGLPCGDKVVEALSNWRKDTIIRKLLVEPEGIPRETTYNSLLCAAEKSAPSPVSLELPQNVVPDSARAYFSVLGDILGTAMHNLHQLLQMPFGCGEQNMVLFAPXXXILDYLNKTGQLKEETKSKAVGYLVSGYQRQLIYKHSDGSYSTFGPHSGQQGNTWLTAFVLKSFAQARRYMYIDSKHIQDAQLWLSSKQKENGCFRSSGMLLNNAIKGGVDDEVTLSAYITIALLEIPLPTTH…	12895	12005	1	1	1	942.738	3766.92	4	3766.93	-0.0116	0	68.01	1.7e-05	R	APSAEVEMTAYALLAHLTTQPAPSQEDLTTASLIVK	W
3	2::tr|A0A151NFJ9|A0A151NFJ9_ALLMI	Uncharacterized protein OS=Alligator mississippiensis OX=8496 GN=Y1Q_0018187 PE=4 SV=1	3599	84511	362	362	56	56	82.6	754	MPPDMKISSEETVRKYFPETWIWDLIQMDSQGNAVLTLTIPDTITEWKASAFCTSEHSGFGLSPTVSLTAFQPFFLDLTLPYSVVRGEDFPLKATVFNYLAHCIRVSVSLSPCSDFSAAPVEKEEDAYCLCENERKTVSWTVTPKSLGEVEISVSAEALNGGLPCGDKVVEALSNWRKDTIIRKLLVEPEGIPRETTYNSLLCAAEKSAPSPVSLELPQNVVPDSARAYFSVLGDILGTAMHNLHQLLQMPFGCGEQNMVLFAPXXXILDYLNKTGQLKEETKSKAVGYLVSGYQRQLIYKHSDGSYSTFGPHSGQQGNTWLTAFVLKSFAQARRYMYIDSKHIQDAQLWLSSKQKENGCFRSSGMLLNNAIKGGVDDEVTLSAYITIALLEIPLPTTH…	12896	11172	1	1	1	942.738	3766.92	4	3766.93	-0.0094	0	96.35	2.4e-08	R	APSAEVEMTAYALLAHLTTQPAPSQEDLTTASLIVK	W
3	2::tr|A0A151NFJ9|A0A151NFJ9_ALLMI	Uncharacterized protein OS=Alligator mississippiensis OX=8496 GN=Y1Q_0018187 PE=4 SV=1	3599	84511	362	362	56	56	82.6	754	MPPDMKISSEETVRKYFPETWIWDLIQMDSQGNAVLTLTIPDTITEWKASAFCTSEHSGFGLSPTVSLTAFQPFFLDLTLPYSVVRGEDFPLKATVFNYLAHCIRVSVSLSPCSDFSAAPVEKEEDAYCLCENERKTVSWTVTPKSLGEVEISVSAEALNGGLPCGDKVVEALSNWRKDTIIRKLLVEPEGIPRETTYNSLLCAAEKSAPSPVSLELPQNVVPDSARAYFSVLGDILGTAMHNLHQLLQMPFGCGEQNMVLFAPXXXILDYLNKTGQLKEETKSKAVGYLVSGYQRQLIYKHSDGSYSTFGPHSGQQGNTWLTAFVLKSFAQARRYMYIDSKHIQDAQLWLSSKQKENGCFRSSGMLLNNAIKGGVDDEVTLSAYITIALLEIPLPTTH…	12897	11926	1	1	1	942.739	3766.93	4	3766.93	-0.0055	0	75.19	3e-06	R	APSAEVEMTAYALLAHLTTQPAPSQEDLTTASLIVK	W
3	2::tr|A0A151NFJ9|A0A151NFJ9_ALLMI	Uncharacterized protein OS=Alligator mississippiensis OX=8496 GN=Y1Q_0018187 PE=4 SV=1	3599	84511	362	362	56	56	82.6	754	MPPDMKISSEETVRKYFPETWIWDLIQMDSQGNAVLTLTIPDTITEWKASAFCTSEHSGFGLSPTVSLTAFQPFFLDLTLPYSVVRGEDFPLKATVFNYLAHCIRVSVSLSPCSDFSAAPVEKEEDAYCLCENERKTVSWTVTPKSLGEVEISVSAEALNGGLPCGDKVVEALSNWRKDTIIRKLLVEPEGIPRETTYNSLLCAAEKSAPSPVSLELPQNVVPDSARAYFSVLGDILGTAMHNLHQLLQMPFGCGEQNMVLFAPXXXILDYLNKTGQLKEETKSKAVGYLVSGYQRQLIYKHSDGSYSTFGPHSGQQGNTWLTAFVLKSFAQARRYMYIDSKHIQDAQLWLSSKQKENGCFRSSGMLLNNAIKGGVDDEVTLSAYITIALLEIPLPTTH…	12898	11273	1	1	1	942.74	3766.93	4	3766.93	-0.005	0	92.71	5.3e-08	R	APSAEVEMTAYALLAHLTTQPAPSQEDLTTASLIVK	W
3	2::tr|A0A151NFJ9|A0A151NFJ9_ALLMI	Uncharacterized protein OS=Alligator mississippiensis OX=8496 GN=Y1Q_0018187 PE=4 SV=1	3599	84511	362	362	56	56	82.6	754	MPPDMKISSEETVRKYFPETWIWDLIQMDSQGNAVLTLTIPDTITEWKASAFCTSEHSGFGLSPTVSLTAFQPFFLDLTLPYSVVRGEDFPLKATVFNYLAHCIRVSVSLSPCSDFSAAPVEKEEDAYCLCENERKTVSWTVTPKSLGEVEISVSAEALNGGLPCGDKVVEALSNWRKDTIIRKLLVEPEGIPRETTYNSLLCAAEKSAPSPVSLELPQNVVPDSARAYFSVLGDILGTAMHNLHQLLQMPFGCGEQNMVLFAPXXXILDYLNKTGQLKEETKSKAVGYLVSGYQRQLIYKHSDGSYSTFGPHSGQQGNTWLTAFVLKSFAQARRYMYIDSKHIQDAQLWLSSKQKENGCFRSSGMLLNNAIKGGVDDEVTLSAYITIALLEIPLPTTH…	12899	11547	1	1	1	942.74	3766.93	4	3766.93	-0.004	0	59.64	0.00011	R	APSAEVEMTAYALLAHLTTQPAPSQEDLTTASLIVK	W
3	2::tr|A0A151NFJ9|A0A151NFJ9_ALLMI	Uncharacterized protein OS=Alligator mississippiensis OX=8496 GN=Y1Q_0018187 PE=4 SV=1	3599	84511	362	362	56	56	82.6	754	MPPDMKISSEETVRKYFPETWIWDLIQMDSQGNAVLTLTIPDTITEWKASAFCTSEHSGFGLSPTVSLTAFQPFFLDLTLPYSVVRGEDFPLKATVFNYLAHCIRVSVSLSPCSDFSAAPVEKEEDAYCLCENERKTVSWTVTPKSLGEVEISVSAEALNGGLPCGDKVVEALSNWRKDTIIRKLLVEPEGIPRETTYNSLLCAAEKSAPSPVSLELPQNVVPDSARAYFSVLGDILGTAMHNLHQLLQMPFGCGEQNMVLFAPXXXILDYLNKTGQLKEETKSKAVGYLVSGYQRQLIYKHSDGSYSTFGPHSGQQGNTWLTAFVLKSFAQARRYMYIDSKHIQDAQLWLSSKQKENGCFRSSGMLLNNAIKGGVDDEVTLSAYITIALLEIPLPTTH…	12900	11067	1	1	1	942.74	3766.93	4	3766.93	-0.0035	0	83.7	4.2e-07	R	APSAEVEMTAYALLAHLTTQPAPSQEDLTTASLIVK	W
3	2::tr|A0A151NFJ9|A0A151NFJ9_ALLMI	Uncharacterized protein OS=Alligator mississippiensis OX=8496 GN=Y1Q_0018187 PE=4 SV=1	3599	84511	362	362	56	56	82.6	754	MPPDMKISSEETVRKYFPETWIWDLIQMDSQGNAVLTLTIPDTITEWKASAFCTSEHSGFGLSPTVSLTAFQPFFLDLTLPYSVVRGEDFPLKATVFNYLAHCIRVSVSLSPCSDFSAAPVEKEEDAYCLCENERKTVSWTVTPKSLGEVEISVSAEALNGGLPCGDKVVEALSNWRKDTIIRKLLVEPEGIPRETTYNSLLCAAEKSAPSPVSLELPQNVVPDSARAYFSVLGDILGTAMHNLHQLLQMPFGCGEQNMVLFAPXXXILDYLNKTGQLKEETKSKAVGYLVSGYQRQLIYKHSDGSYSTFGPHSGQQGNTWLTAFVLKSFAQARRYMYIDSKHIQDAQLWLSSKQKENGCFRSSGMLLNNAIKGGVDDEVTLSAYITIALLEIPLPTTH…	12901	11753	1	1	1	1256.65	3766.93	3	3766.93	-0.0031	0	27.96	0.15	R	APSAEVEMTAYALLAHLTTQPAPSQEDLTTASLIVK	W
3	2::tr|A0A151NFJ9|A0A151NFJ9_ALLMI	Uncharacterized protein OS=Alligator mississippiensis OX=8496 GN=Y1Q_0018187 PE=4 SV=1	3599	84511	362	362	56	56	82.6	754	MPPDMKISSEETVRKYFPETWIWDLIQMDSQGNAVLTLTIPDTITEWKASAFCTSEHSGFGLSPTVSLTAFQPFFLDLTLPYSVVRGEDFPLKATVFNYLAHCIRVSVSLSPCSDFSAAPVEKEEDAYCLCENERKTVSWTVTPKSLGEVEISVSAEALNGGLPCGDKVVEALSNWRKDTIIRKLLVEPEGIPRETTYNSLLCAAEKSAPSPVSLELPQNVVPDSARAYFSVLGDILGTAMHNLHQLLQMPFGCGEQNMVLFAPXXXILDYLNKTGQLKEETKSKAVGYLVSGYQRQLIYKHSDGSYSTFGPHSGQQGNTWLTAFVLKSFAQARRYMYIDSKHIQDAQLWLSSKQKENGCFRSSGMLLNNAIKGGVDDEVTLSAYITIALLEIPLPTTH…	12902	11838	1	1	1	942.741	3766.93	4	3766.93	0.0011	0	74.02	3.6e-06	R	APSAEVEMTAYALLAHLTTQPAPSQEDLTTASLIVK	W
3	2::tr|A0A151NFJ9|A0A151NFJ9_ALLMI	Uncharacterized protein OS=Alligator mississippiensis OX=8496 GN=Y1Q_0018187 PE=4 SV=1	3599	84511	362	362	56	56	82.6	754	MPPDMKISSEETVRKYFPETWIWDLIQMDSQGNAVLTLTIPDTITEWKASAFCTSEHSGFGLSPTVSLTAFQPFFLDLTLPYSVVRGEDFPLKATVFNYLAHCIRVSVSLSPCSDFSAAPVEKEEDAYCLCENERKTVSWTVTPKSLGEVEISVSAEALNGGLPCGDKVVEALSNWRKDTIIRKLLVEPEGIPRETTYNSLLCAAEKSAPSPVSLELPQNVVPDSARAYFSVLGDILGTAMHNLHQLLQMPFGCGEQNMVLFAPXXXILDYLNKTGQLKEETKSKAVGYLVSGYQRQLIYKHSDGSYSTFGPHSGQQGNTWLTAFVLKSFAQARRYMYIDSKHIQDAQLWLSSKQKENGCFRSSGMLLNNAIKGGVDDEVTLSAYITIALLEIPLPTTH…	12903	10680	1	1	1	1256.65	3766.94	3	3766.93	0.0021	0	99.12	1.1e-08	R	APSAEVEMTAYALLAHLTTQPAPSQEDLTTASLIVK	W
3	2::tr|A0A151NFJ9|A0A151NFJ9_ALLMI	Uncharacterized protein OS=Alligator mississippiensis OX=8496 GN=Y1Q_0018187 PE=4 SV=1	3599	84511	362	362	56	56	82.6	754	MPPDMKISSEETVRKYFPETWIWDLIQMDSQGNAVLTLTIPDTITEWKASAFCTSEHSGFGLSPTVSLTAFQPFFLDLTLPYSVVRGEDFPLKATVFNYLAHCIRVSVSLSPCSDFSAAPVEKEEDAYCLCENERKTVSWTVTPKSLGEVEISVSAEALNGGLPCGDKVVEALSNWRKDTIIRKLLVEPEGIPRETTYNSLLCAAEKSAPSPVSLELPQNVVPDSARAYFSVLGDILGTAMHNLHQLLQMPFGCGEQNMVLFAPXXXILDYLNKTGQLKEETKSKAVGYLVSGYQRQLIYKHSDGSYSTFGPHSGQQGNTWLTAFVLKSFAQARRYMYIDSKHIQDAQLWLSSKQKENGCFRSSGMLLNNAIKGGVDDEVTLSAYITIALLEIPLPTTH…	12904	10681	1	1	1	942.741	3766.94	4	3766.93	0.0023	0	106.63	2e-09	R	APSAEVEMTAYALLAHLTTQPAPSQEDLTTASLIVK	W
3	2::tr|A0A151NFJ9|A0A151NFJ9_ALLMI	Uncharacterized protein OS=Alligator mississippiensis OX=8496 GN=Y1Q_0018187 PE=4 SV=1	3599	84511	362	362	56	56	82.6	754	MPPDMKISSEETVRKYFPETWIWDLIQMDSQGNAVLTLTIPDTITEWKASAFCTSEHSGFGLSPTVSLTAFQPFFLDLTLPYSVVRGEDFPLKATVFNYLAHCIRVSVSLSPCSDFSAAPVEKEEDAYCLCENERKTVSWTVTPKSLGEVEISVSAEALNGGLPCGDKVVEALSNWRKDTIIRKLLVEPEGIPRETTYNSLLCAAEKSAPSPVSLELPQNVVPDSARAYFSVLGDILGTAMHNLHQLLQMPFGCGEQNMVLFAPXXXILDYLNKTGQLKEETKSKAVGYLVSGYQRQLIYKHSDGSYSTFGPHSGQQGNTWLTAFVLKSFAQARRYMYIDSKHIQDAQLWLSSKQKENGCFRSSGMLLNNAIKGGVDDEVTLSAYITIALLEIPLPTTH…	12905	11175	1	1	1	1256.65	3766.94	3	3766.93	0.0024	0	59.01	0.00012	R	APSAEVEMTAYALLAHLTTQPAPSQEDLTTASLIVK	W
3	2::tr|A0A151NFJ9|A0A151NFJ9_ALLMI	Uncharacterized protein OS=Alligator mississippiensis OX=8496 GN=Y1Q_0018187 PE=4 SV=1	3599	84511	362	362	56	56	82.6	754	MPPDMKISSEETVRKYFPETWIWDLIQMDSQGNAVLTLTIPDTITEWKASAFCTSEHSGFGLSPTVSLTAFQPFFLDLTLPYSVVRGEDFPLKATVFNYLAHCIRVSVSLSPCSDFSAAPVEKEEDAYCLCENERKTVSWTVTPKSLGEVEISVSAEALNGGLPCGDKVVEALSNWRKDTIIRKLLVEPEGIPRETTYNSLLCAAEKSAPSPVSLELPQNVVPDSARAYFSVLGDILGTAMHNLHQLLQMPFGCGEQNMVLFAPXXXILDYLNKTGQLKEETKSKAVGYLVSGYQRQLIYKHSDGSYSTFGPHSGQQGNTWLTAFVLKSFAQARRYMYIDSKHIQDAQLWLSSKQKENGCFRSSGMLLNNAIKGGVDDEVTLSAYITIALLEIPLPTTH…	12906	10823	1	1	1	942.742	3766.94	4	3766.93	0.0033	0	74.49	3.3e-06	R	APSAEVEMTAYALLAHLTTQPAPSQEDLTTASLIVK	W
3	2::tr|A0A151NFJ9|A0A151NFJ9_ALLMI	Uncharacterized protein OS=Alligator mississippiensis OX=8496 GN=Y1Q_0018187 PE=4 SV=1	3599	84511	362	362	56	56	82.6	754	MPPDMKISSEETVRKYFPETWIWDLIQMDSQGNAVLTLTIPDTITEWKASAFCTSEHSGFGLSPTVSLTAFQPFFLDLTLPYSVVRGEDFPLKATVFNYLAHCIRVSVSLSPCSDFSAAPVEKEEDAYCLCENERKTVSWTVTPKSLGEVEISVSAEALNGGLPCGDKVVEALSNWRKDTIIRKLLVEPEGIPRETTYNSLLCAAEKSAPSPVSLELPQNVVPDSARAYFSVLGDILGTAMHNLHQLLQMPFGCGEQNMVLFAPXXXILDYLNKTGQLKEETKSKAVGYLVSGYQRQLIYKHSDGSYSTFGPHSGQQGNTWLTAFVLKSFAQARRYMYIDSKHIQDAQLWLSSKQKENGCFRSSGMLLNNAIKGGVDDEVTLSAYITIALLEIPLPTTH…	12907	10723	1	1	1	754.395	3766.94	5	3766.93	0.004	0	88.06	1.4e-07	R	APSAEVEMTAYALLAHLTTQPAPSQEDLTTASLIVK	W
3	2::tr|A0A151NFJ9|A0A151NFJ9_ALLMI	Uncharacterized protein OS=Alligator mississippiensis OX=8496 GN=Y1Q_0018187 PE=4 SV=1	3599	84511	362	362	56	56	82.6	754	MPPDMKISSEETVRKYFPETWIWDLIQMDSQGNAVLTLTIPDTITEWKASAFCTSEHSGFGLSPTVSLTAFQPFFLDLTLPYSVVRGEDFPLKATVFNYLAHCIRVSVSLSPCSDFSAAPVEKEEDAYCLCENERKTVSWTVTPKSLGEVEISVSAEALNGGLPCGDKVVEALSNWRKDTIIRKLLVEPEGIPRETTYNSLLCAAEKSAPSPVSLELPQNVVPDSARAYFSVLGDILGTAMHNLHQLLQMPFGCGEQNMVLFAPXXXILDYLNKTGQLKEETKSKAVGYLVSGYQRQLIYKHSDGSYSTFGPHSGQQGNTWLTAFVLKSFAQARRYMYIDSKHIQDAQLWLSSKQKENGCFRSSGMLLNNAIKGGVDDEVTLSAYITIALLEIPLPTTH…	12908	10946	1	1	1	942.742	3766.94	4	3766.93	0.0048	0	94.46	3.2e-08	R	APSAEVEMTAYALLAHLTTQPAPSQEDLTTASLIVK	W
3	2::tr|A0A151NFJ9|A0A151NFJ9_ALLMI	Uncharacterized protein OS=Alligator mississippiensis OX=8496 GN=Y1Q_0018187 PE=4 SV=1	3599	84511	362	362	56	56	82.6	754	MPPDMKISSEETVRKYFPETWIWDLIQMDSQGNAVLTLTIPDTITEWKASAFCTSEHSGFGLSPTVSLTAFQPFFLDLTLPYSVVRGEDFPLKATVFNYLAHCIRVSVSLSPCSDFSAAPVEKEEDAYCLCENERKTVSWTVTPKSLGEVEISVSAEALNGGLPCGDKVVEALSNWRKDTIIRKLLVEPEGIPRETTYNSLLCAAEKSAPSPVSLELPQNVVPDSARAYFSVLGDILGTAMHNLHQLLQMPFGCGEQNMVLFAPXXXILDYLNKTGQLKEETKSKAVGYLVSGYQRQLIYKHSDGSYSTFGPHSGQQGNTWLTAFVLKSFAQARRYMYIDSKHIQDAQLWLSSKQKENGCFRSSGMLLNNAIKGGVDDEVTLSAYITIALLEIPLPTTH…	12912	11748	1	1	1	942.743	3766.94	4	3766.93	0.0085	0	78.13	1.3e-06	R	APSAEVEMTAYALLAHLTTQPAPSQEDLTTASLIVK	W
3	2::tr|A0A151NFJ9|A0A151NFJ9_ALLMI	Uncharacterized protein OS=Alligator mississippiensis OX=8496 GN=Y1Q_0018187 PE=4 SV=1	3599	84511	362	362	56	56	82.6	754	MPPDMKISSEETVRKYFPETWIWDLIQMDSQGNAVLTLTIPDTITEWKASAFCTSEHSGFGLSPTVSLTAFQPFFLDLTLPYSVVRGEDFPLKATVFNYLAHCIRVSVSLSPCSDFSAAPVEKEEDAYCLCENERKTVSWTVTPKSLGEVEISVSAEALNGGLPCGDKVVEALSNWRKDTIIRKLLVEPEGIPRETTYNSLLCAAEKSAPSPVSLELPQNVVPDSARAYFSVLGDILGTAMHNLHQLLQMPFGCGEQNMVLFAPXXXILDYLNKTGQLKEETKSKAVGYLVSGYQRQLIYKHSDGSYSTFGPHSGQQGNTWLTAFVLKSFAQARRYMYIDSKHIQDAQLWLSSKQKENGCFRSSGMLLNNAIKGGVDDEVTLSAYITIALLEIPLPTTH…	12913	10947	1	1	1	1256.66	3766.94	3	3766.93	0.0098	0	57.64	0.00015	R	APSAEVEMTAYALLAHLTTQPAPSQEDLTTASLIVK	W
3	2::tr|A0A151NFJ9|A0A151NFJ9_ALLMI	Uncharacterized protein OS=Alligator mississippiensis OX=8496 GN=Y1Q_0018187 PE=4 SV=1	3599	84511	362	362	56	56	82.6	754	MPPDMKISSEETVRKYFPETWIWDLIQMDSQGNAVLTLTIPDTITEWKASAFCTSEHSGFGLSPTVSLTAFQPFFLDLTLPYSVVRGEDFPLKATVFNYLAHCIRVSVSLSPCSDFSAAPVEKEEDAYCLCENERKTVSWTVTPKSLGEVEISVSAEALNGGLPCGDKVVEALSNWRKDTIIRKLLVEPEGIPRETTYNSLLCAAEKSAPSPVSLELPQNVVPDSARAYFSVLGDILGTAMHNLHQLLQMPFGCGEQNMVLFAPXXXILDYLNKTGQLKEETKSKAVGYLVSGYQRQLIYKHSDGSYSTFGPHSGQQGNTWLTAFVLKSFAQARRYMYIDSKHIQDAQLWLSSKQKENGCFRSSGMLLNNAIKGGVDDEVTLSAYITIALLEIPLPTTH…	12914	11069	1	1	1	1256.66	3766.94	3	3766.93	0.0101	0	64.11	3.3e-05	R	APSAEVEMTAYALLAHLTTQPAPSQEDLTTASLIVK	W
3	2::tr|A0A151NFJ9|A0A151NFJ9_ALLMI	Uncharacterized protein OS=Alligator mississippiensis OX=8496 GN=Y1Q_0018187 PE=4 SV=1	3599	84511	362	362	56	56	82.6	754	MPPDMKISSEETVRKYFPETWIWDLIQMDSQGNAVLTLTIPDTITEWKASAFCTSEHSGFGLSPTVSLTAFQPFFLDLTLPYSVVRGEDFPLKATVFNYLAHCIRVSVSLSPCSDFSAAPVEKEEDAYCLCENERKTVSWTVTPKSLGEVEISVSAEALNGGLPCGDKVVEALSNWRKDTIIRKLLVEPEGIPRETTYNSLLCAAEKSAPSPVSLELPQNVVPDSARAYFSVLGDILGTAMHNLHQLLQMPFGCGEQNMVLFAPXXXILDYLNKTGQLKEETKSKAVGYLVSGYQRQLIYKHSDGSYSTFGPHSGQQGNTWLTAFVLKSFAQARRYMYIDSKHIQDAQLWLSSKQKENGCFRSSGMLLNNAIKGGVDDEVTLSAYITIALLEIPLPTTH…	12915	10826	1	1	1	1256.66	3766.95	3	3766.93	0.0116	0	79.29	1e-06	R	APSAEVEMTAYALLAHLTTQPAPSQEDLTTASLIVK	W
3	2::tr|A0A151NFJ9|A0A151NFJ9_ALLMI	Uncharacterized protein OS=Alligator mississippiensis OX=8496 GN=Y1Q_0018187 PE=4 SV=1	3599	84511	362	362	56	56	82.6	754	MPPDMKISSEETVRKYFPETWIWDLIQMDSQGNAVLTLTIPDTITEWKASAFCTSEHSGFGLSPTVSLTAFQPFFLDLTLPYSVVRGEDFPLKATVFNYLAHCIRVSVSLSPCSDFSAAPVEKEEDAYCLCENERKTVSWTVTPKSLGEVEISVSAEALNGGLPCGDKVVEALSNWRKDTIIRKLLVEPEGIPRETTYNSLLCAAEKSAPSPVSLELPQNVVPDSARAYFSVLGDILGTAMHNLHQLLQMPFGCGEQNMVLFAPXXXILDYLNKTGQLKEETKSKAVGYLVSGYQRQLIYKHSDGSYSTFGPHSGQQGNTWLTAFVLKSFAQARRYMYIDSKHIQDAQLWLSSKQKENGCFRSSGMLLNNAIKGGVDDEVTLSAYITIALLEIPLPTTH…	12916	11386	1	1	1	1256.66	3766.96	3	3766.93	0.031	0	25.22	0.22	R	APSAEVEMTAYALLAHLTTQPAPSQEDLTTASLIVK	W
3	2::tr|A0A151NFJ9|A0A151NFJ9_ALLMI	Uncharacterized protein OS=Alligator mississippiensis OX=8496 GN=Y1Q_0018187 PE=4 SV=1	3599	84511	362	362	56	56	82.6	754	MPPDMKISSEETVRKYFPETWIWDLIQMDSQGNAVLTLTIPDTITEWKASAFCTSEHSGFGLSPTVSLTAFQPFFLDLTLPYSVVRGEDFPLKATVFNYLAHCIRVSVSLSPCSDFSAAPVEKEEDAYCLCENERKTVSWTVTPKSLGEVEISVSAEALNGGLPCGDKVVEALSNWRKDTIIRKLLVEPEGIPRETTYNSLLCAAEKSAPSPVSLELPQNVVPDSARAYFSVLGDILGTAMHNLHQLLQMPFGCGEQNMVLFAPXXXILDYLNKTGQLKEETKSKAVGYLVSGYQRQLIYKHSDGSYSTFGPHSGQQGNTWLTAFVLKSFAQARRYMYIDSKHIQDAQLWLSSKQKENGCFRSSGMLLNNAIKGGVDDEVTLSAYITIALLEIPLPTTH…	12917	11274	1	1	1	1256.97	3767.9	3	3767.92	-0.0166	0	76.81	2.5e-06	R	APSAEVEMTAYALLAHLTTQPAPSQEDLTTASLIVK	W
3	2::tr|A0A151NFJ9|A0A151NFJ9_ALLMI	Uncharacterized protein OS=Alligator mississippiensis OX=8496 GN=Y1Q_0018187 PE=4 SV=1	3599	84511	362	362	56	56	82.6	754	MPPDMKISSEETVRKYFPETWIWDLIQMDSQGNAVLTLTIPDTITEWKASAFCTSEHSGFGLSPTVSLTAFQPFFLDLTLPYSVVRGEDFPLKATVFNYLAHCIRVSVSLSPCSDFSAAPVEKEEDAYCLCENERKTVSWTVTPKSLGEVEISVSAEALNGGLPCGDKVVEALSNWRKDTIIRKLLVEPEGIPRETTYNSLLCAAEKSAPSPVSLELPQNVVPDSARAYFSVLGDILGTAMHNLHQLLQMPFGCGEQNMVLFAPXXXILDYLNKTGQLKEETKSKAVGYLVSGYQRQLIYKHSDGSYSTFGPHSGQQGNTWLTAFVLKSFAQARRYMYIDSKHIQDAQLWLSSKQKENGCFRSSGMLLNNAIKGGVDDEVTLSAYITIALLEIPLPTTH…	12918	11947	1	1	1	1256.98	3767.91	3	3767.92	-0.0086	0	31.5	0.084	R	APSAEVEMTAYALLAHLTTQPAPSQEDLTTASLIVK	W
3	2::tr|A0A151NFJ9|A0A151NFJ9_ALLMI	Uncharacterized protein OS=Alligator mississippiensis OX=8496 GN=Y1Q_0018187 PE=4 SV=1	3599	84511	362	362	56	56	82.6	754	MPPDMKISSEETVRKYFPETWIWDLIQMDSQGNAVLTLTIPDTITEWKASAFCTSEHSGFGLSPTVSLTAFQPFFLDLTLPYSVVRGEDFPLKATVFNYLAHCIRVSVSLSPCSDFSAAPVEKEEDAYCLCENERKTVSWTVTPKSLGEVEISVSAEALNGGLPCGDKVVEALSNWRKDTIIRKLLVEPEGIPRETTYNSLLCAAEKSAPSPVSLELPQNVVPDSARAYFSVLGDILGTAMHNLHQLLQMPFGCGEQNMVLFAPXXXILDYLNKTGQLKEETKSKAVGYLVSGYQRQLIYKHSDGSYSTFGPHSGQQGNTWLTAFVLKSFAQARRYMYIDSKHIQDAQLWLSSKQKENGCFRSSGMLLNNAIKGGVDDEVTLSAYITIALLEIPLPTTH…	12925	11539	1	1	1	942.992	3767.94	4	3767.92	0.0218	0	48.66	0.0013	R	APSAEVEMTAYALLAHLTTQPAPSQEDLTTASLIVK	W
3	2::tr|A0A151NFJ9|A0A151NFJ9_ALLMI	Uncharacterized protein OS=Alligator mississippiensis OX=8496 GN=Y1Q_0018187 PE=4 SV=1	3599	84511	362	362	56	56	82.6	754	MPPDMKISSEETVRKYFPETWIWDLIQMDSQGNAVLTLTIPDTITEWKASAFCTSEHSGFGLSPTVSLTAFQPFFLDLTLPYSVVRGEDFPLKATVFNYLAHCIRVSVSLSPCSDFSAAPVEKEEDAYCLCENERKTVSWTVTPKSLGEVEISVSAEALNGGLPCGDKVVEALSNWRKDTIIRKLLVEPEGIPRETTYNSLLCAAEKSAPSPVSLELPQNVVPDSARAYFSVLGDILGTAMHNLHQLLQMPFGCGEQNMVLFAPXXXILDYLNKTGQLKEETKSKAVGYLVSGYQRQLIYKHSDGSYSTFGPHSGQQGNTWLTAFVLKSFAQARRYMYIDSKHIQDAQLWLSSKQKENGCFRSSGMLLNNAIKGGVDDEVTLSAYITIALLEIPLPTTH…	12926	11487	1	1	1	942.993	3767.94	4	3767.92	0.0235	0	63.58	4.1e-05	R	APSAEVEMTAYALLAHLTTQPAPSQEDLTTASLIVK	W
3	2::tr|A0A151NFJ9|A0A151NFJ9_ALLMI	Uncharacterized protein OS=Alligator mississippiensis OX=8496 GN=Y1Q_0018187 PE=4 SV=1	3599	84511	362	362	56	56	82.6	754	MPPDMKISSEETVRKYFPETWIWDLIQMDSQGNAVLTLTIPDTITEWKASAFCTSEHSGFGLSPTVSLTAFQPFFLDLTLPYSVVRGEDFPLKATVFNYLAHCIRVSVSLSPCSDFSAAPVEKEEDAYCLCENERKTVSWTVTPKSLGEVEISVSAEALNGGLPCGDKVVEALSNWRKDTIIRKLLVEPEGIPRETTYNSLLCAAEKSAPSPVSLELPQNVVPDSARAYFSVLGDILGTAMHNLHQLLQMPFGCGEQNMVLFAPXXXILDYLNKTGQLKEETKSKAVGYLVSGYQRQLIYKHSDGSYSTFGPHSGQQGNTWLTAFVLKSFAQARRYMYIDSKHIQDAQLWLSSKQKENGCFRSSGMLLNNAIKGGVDDEVTLSAYITIALLEIPLPTTH…	12927	11482	1	1	1	942.993	3767.94	4	3767.92	0.0235	0	48.08	0.0015	R	APSAEVEMTAYALLAHLTTQPAPSQEDLTTASLIVK	W
3	2::tr|A0A151NFJ9|A0A151NFJ9_ALLMI	Uncharacterized protein OS=Alligator mississippiensis OX=8496 GN=Y1Q_0018187 PE=4 SV=1	3599	84511	362	362	56	56	82.6	754	MPPDMKISSEETVRKYFPETWIWDLIQMDSQGNAVLTLTIPDTITEWKASAFCTSEHSGFGLSPTVSLTAFQPFFLDLTLPYSVVRGEDFPLKATVFNYLAHCIRVSVSLSPCSDFSAAPVEKEEDAYCLCENERKTVSWTVTPKSLGEVEISVSAEALNGGLPCGDKVVEALSNWRKDTIIRKLLVEPEGIPRETTYNSLLCAAEKSAPSPVSLELPQNVVPDSARAYFSVLGDILGTAMHNLHQLLQMPFGCGEQNMVLFAPXXXILDYLNKTGQLKEETKSKAVGYLVSGYQRQLIYKHSDGSYSTFGPHSGQQGNTWLTAFVLKSFAQARRYMYIDSKHIQDAQLWLSSKQKENGCFRSSGMLLNNAIKGGVDDEVTLSAYITIALLEIPLPTTH…	13065	10744	1	1	1	1308.98	3923.92	3	3923.93	-0.0129	0	44.36	0.0054	K	YFPETWIWDLIQMDSQGNAVLTLTIPDTITEWK	A
3	2::tr|A0A151NFJ9|A0A151NFJ9_ALLMI	Uncharacterized protein OS=Alligator mississippiensis OX=8496 GN=Y1Q_0018187 PE=4 SV=1	3599	84511	362	362	56	56	82.6	754	MPPDMKISSEETVRKYFPETWIWDLIQMDSQGNAVLTLTIPDTITEWKASAFCTSEHSGFGLSPTVSLTAFQPFFLDLTLPYSVVRGEDFPLKATVFNYLAHCIRVSVSLSPCSDFSAAPVEKEEDAYCLCENERKTVSWTVTPKSLGEVEISVSAEALNGGLPCGDKVVEALSNWRKDTIIRKLLVEPEGIPRETTYNSLLCAAEKSAPSPVSLELPQNVVPDSARAYFSVLGDILGTAMHNLHQLLQMPFGCGEQNMVLFAPXXXILDYLNKTGQLKEETKSKAVGYLVSGYQRQLIYKHSDGSYSTFGPHSGQQGNTWLTAFVLKSFAQARRYMYIDSKHIQDAQLWLSSKQKENGCFRSSGMLLNNAIKGGVDDEVTLSAYITIALLEIPLPTTH…	13151	10863	1	1	1	1351.69	4052.04	3	4052.03	0.0125	1	47.27	0.002	R	KYFPETWIWDLIQMDSQGNAVLTLTIPDTITEWK	A
3	2::tr|A0A151NFJ9|A0A151NFJ9_ALLMI	Uncharacterized protein OS=Alligator mississippiensis OX=8496 GN=Y1Q_0018187 PE=4 SV=1	3599	84511	362	362	56	56	82.6	754	MPPDMKISSEETVRKYFPETWIWDLIQMDSQGNAVLTLTIPDTITEWKASAFCTSEHSGFGLSPTVSLTAFQPFFLDLTLPYSVVRGEDFPLKATVFNYLAHCIRVSVSLSPCSDFSAAPVEKEEDAYCLCENERKTVSWTVTPKSLGEVEISVSAEALNGGLPCGDKVVEALSNWRKDTIIRKLLVEPEGIPRETTYNSLLCAAEKSAPSPVSLELPQNVVPDSARAYFSVLGDILGTAMHNLHQLLQMPFGCGEQNMVLFAPXXXILDYLNKTGQLKEETKSKAVGYLVSGYQRQLIYKHSDGSYSTFGPHSGQQGNTWLTAFVLKSFAQARRYMYIDSKHIQDAQLWLSSKQKENGCFRSSGMLLNNAIKGGVDDEVTLSAYITIALLEIPLPTTH…	13152	10736	1	1	1	1351.69	4052.06	3	4052.03	0.0298	1	36.15	0.023	R	KYFPETWIWDLIQMDSQGNAVLTLTIPDTITEWK	A
3	2::tr|A0A151NFJ9|A0A151NFJ9_ALLMI	Uncharacterized protein OS=Alligator mississippiensis OX=8496 GN=Y1Q_0018187 PE=4 SV=1	3599	84511	362	362	56	56	82.6	754	MPPDMKISSEETVRKYFPETWIWDLIQMDSQGNAVLTLTIPDTITEWKASAFCTSEHSGFGLSPTVSLTAFQPFFLDLTLPYSVVRGEDFPLKATVFNYLAHCIRVSVSLSPCSDFSAAPVEKEEDAYCLCENERKTVSWTVTPKSLGEVEISVSAEALNGGLPCGDKVVEALSNWRKDTIIRKLLVEPEGIPRETTYNSLLCAAEKSAPSPVSLELPQNVVPDSARAYFSVLGDILGTAMHNLHQLLQMPFGCGEQNMVLFAPXXXILDYLNKTGQLKEETKSKAVGYLVSGYQRQLIYKHSDGSYSTFGPHSGQQGNTWLTAFVLKSFAQARRYMYIDSKHIQDAQLWLSSKQKENGCFRSSGMLLNNAIKGGVDDEVTLSAYITIALLEIPLPTTH…	13154	10987	1	1	1	1352.02	4053.02	3	4053.01	0.0111	1	62.95	5.9e-05	R	KYFPETWIWDLIQMDSQGNAVLTLTIPDTITEWK	A
3	2::tr|A0A151NFJ9|A0A151NFJ9_ALLMI	Uncharacterized protein OS=Alligator mississippiensis OX=8496 GN=Y1Q_0018187 PE=4 SV=1	3599	84511	362	362	56	56	82.6	754	MPPDMKISSEETVRKYFPETWIWDLIQMDSQGNAVLTLTIPDTITEWKASAFCTSEHSGFGLSPTVSLTAFQPFFLDLTLPYSVVRGEDFPLKATVFNYLAHCIRVSVSLSPCSDFSAAPVEKEEDAYCLCENERKTVSWTVTPKSLGEVEISVSAEALNGGLPCGDKVVEALSNWRKDTIIRKLLVEPEGIPRETTYNSLLCAAEKSAPSPVSLELPQNVVPDSARAYFSVLGDILGTAMHNLHQLLQMPFGCGEQNMVLFAPXXXILDYLNKTGQLKEETKSKAVGYLVSGYQRQLIYKHSDGSYSTFGPHSGQQGNTWLTAFVLKSFAQARRYMYIDSKHIQDAQLWLSSKQKENGCFRSSGMLLNNAIKGGVDDEVTLSAYITIALLEIPLPTTH…	13157	11113	1	1	1	1352.35	4054.02	3	4054	0.0206	1	31.5	0.089	R	KYFPETWIWDLIQMDSQGNAVLTLTIPDTITEWK	A
3	2::tr|A0A151NFJ9|A0A151NFJ9_ALLMI	Uncharacterized protein OS=Alligator mississippiensis OX=8496 GN=Y1Q_0018187 PE=4 SV=1	3599	84511	362	362	56	56	82.6	754	MPPDMKISSEETVRKYFPETWIWDLIQMDSQGNAVLTLTIPDTITEWKASAFCTSEHSGFGLSPTVSLTAFQPFFLDLTLPYSVVRGEDFPLKATVFNYLAHCIRVSVSLSPCSDFSAAPVEKEEDAYCLCENERKTVSWTVTPKSLGEVEISVSAEALNGGLPCGDKVVEALSNWRKDTIIRKLLVEPEGIPRETTYNSLLCAAEKSAPSPVSLELPQNVVPDSARAYFSVLGDILGTAMHNLHQLLQMPFGCGEQNMVLFAPXXXILDYLNKTGQLKEETKSKAVGYLVSGYQRQLIYKHSDGSYSTFGPHSGQQGNTWLTAFVLKSFAQARRYMYIDSKHIQDAQLWLSSKQKENGCFRSSGMLLNNAIKGGVDDEVTLSAYITIALLEIPLPTTH…	13165	11222	1	1	1	1352.68	4055.01	3	4054.98	0.0268	1	27.82	0.23	R	KYFPETWIWDLIQMDSQGNAVLTLTIPDTITEWK	A
3	2::tr|A0A151NFJ9|A0A151NFJ9_ALLMI	Uncharacterized protein OS=Alligator mississippiensis OX=8496 GN=Y1Q_0018187 PE=4 SV=1	3599	84511	362	362	56	56	82.6	754	MPPDMKISSEETVRKYFPETWIWDLIQMDSQGNAVLTLTIPDTITEWKASAFCTSEHSGFGLSPTVSLTAFQPFFLDLTLPYSVVRGEDFPLKATVFNYLAHCIRVSVSLSPCSDFSAAPVEKEEDAYCLCENERKTVSWTVTPKSLGEVEISVSAEALNGGLPCGDKVVEALSNWRKDTIIRKLLVEPEGIPRETTYNSLLCAAEKSAPSPVSLELPQNVVPDSARAYFSVLGDILGTAMHNLHQLLQMPFGCGEQNMVLFAPXXXILDYLNKTGQLKEETKSKAVGYLVSGYQRQLIYKHSDGSYSTFGPHSGQQGNTWLTAFVLKSFAQARRYMYIDSKHIQDAQLWLSSKQKENGCFRSSGMLLNNAIKGGVDDEVTLSAYITIALLEIPLPTTH…	13296	10870	1	1	1	1384.03	4149.06	3	4149.06	0.0073	0	33.01	0.066	K	ASAFCTSEHSGFGLSPTVSLTAFQPFFLDLTLPYSVVR	G
3	2::tr|A0A151NFJ9|A0A151NFJ9_ALLMI	Uncharacterized protein OS=Alligator mississippiensis OX=8496 GN=Y1Q_0018187 PE=4 SV=1	3599	84511	362	362	56	56	82.6	754	MPPDMKISSEETVRKYFPETWIWDLIQMDSQGNAVLTLTIPDTITEWKASAFCTSEHSGFGLSPTVSLTAFQPFFLDLTLPYSVVRGEDFPLKATVFNYLAHCIRVSVSLSPCSDFSAAPVEKEEDAYCLCENERKTVSWTVTPKSLGEVEISVSAEALNGGLPCGDKVVEALSNWRKDTIIRKLLVEPEGIPRETTYNSLLCAAEKSAPSPVSLELPQNVVPDSARAYFSVLGDILGTAMHNLHQLLQMPFGCGEQNMVLFAPXXXILDYLNKTGQLKEETKSKAVGYLVSGYQRQLIYKHSDGSYSTFGPHSGQQGNTWLTAFVLKSFAQARRYMYIDSKHIQDAQLWLSSKQKENGCFRSSGMLLNNAIKGGVDDEVTLSAYITIALLEIPLPTTH…	13297	10740	1	1	1	1384.03	4149.06	3	4149.06	0.0077	0	47.51	0.0024	K	ASAFCTSEHSGFGLSPTVSLTAFQPFFLDLTLPYSVVR	G	emPAI	170.69
4	2::tr|A0A151MJS8|A0A151MJS8_ALLMI	Uncharacterized protein OS=Alligator mississippiensis OX=8496 GN=Y1Q_0021924 PE=4 SV=1	3527	367358	69	69	60	60	25.7	3258	MGVGGMVDANTALHLWTWVVMLWCAAYVPSRATPVGLPSCSGPQGTEFIMAFMQNFLPRFGKADFKLFITTYMPNTTITVSVNKEDFSFQAIANLGETVVVKIPEFVELLRSGTSHRTVIIQADQEVSVFALNYKRNTADTTIVYPVKDLGTEYYVVTPKEGLSELYKQFAVVSGQESTRVDIHLKGAVTFQERTYPAGSNLTIILEAYQAVQLQSRDDLSSTRIVSQNPVAVYAGHVCASKHTKCDYVGEQLLPVSKWGTTFVVPVMSFQTKFDLAYVVASQDTHISYHSGSLKASMILAPGQVMTFEVTVSNPLYLSASVGVQVVVFCTGGTHKNLIYDPFLMTIPDVSSYCKTYSIFGQEKFENYALIVAKTSDTTALTIDKQPLRFTLWRPVPGA…	267	2258	1	1	1	409.202	816.39	2	816.391	-0.0008	0	29.32	0.041	R	GLPGCSAR	C
4	2::tr|A0A151MJS8|A0A151MJS8_ALLMI	Uncharacterized protein OS=Alligator mississippiensis OX=8496 GN=Y1Q_0021924 PE=4 SV=1	3527	367358	69	69	60	60	25.7	3258	MGVGGMVDANTALHLWTWVVMLWCAAYVPSRATPVGLPSCSGPQGTEFIMAFMQNFLPRFGKADFKLFITTYMPNTTITVSVNKEDFSFQAIANLGETVVVKIPEFVELLRSGTSHRTVIIQADQEVSVFALNYKRNTADTTIVYPVKDLGTEYYVVTPKEGLSELYKQFAVVSGQESTRVDIHLKGAVTFQERTYPAGSNLTIILEAYQAVQLQSRDDLSSTRIVSQNPVAVYAGHVCASKHTKCDYVGEQLLPVSKWGTTFVVPVMSFQTKFDLAYVVASQDTHISYHSGSLKASMILAPGQVMTFEVTVSNPLYLSASVGVQVVVFCTGGTHKNLIYDPFLMTIPDVSSYCKTYSIFGQEKFENYALIVAKTSDTTALTIDKQPLRFTLWRPVPGA…	296	3190	1	1	1	411.709	821.403	2	821.403	-0.0003	0	42.96	0.0022	R	GDVTFQR	Q
4	2::tr|A0A151MJS8|A0A151MJS8_ALLMI	Uncharacterized protein OS=Alligator mississippiensis OX=8496 GN=Y1Q_0021924 PE=4 SV=1	3527	367358	69	69	60	60	25.7	3258	MGVGGMVDANTALHLWTWVVMLWCAAYVPSRATPVGLPSCSGPQGTEFIMAFMQNFLPRFGKADFKLFITTYMPNTTITVSVNKEDFSFQAIANLGETVVVKIPEFVELLRSGTSHRTVIIQADQEVSVFALNYKRNTADTTIVYPVKDLGTEYYVVTPKEGLSELYKQFAVVSGQESTRVDIHLKGAVTFQERTYPAGSNLTIILEAYQAVQLQSRDDLSSTRIVSQNPVAVYAGHVCASKHTKCDYVGEQLLPVSKWGTTFVVPVMSFQTKFDLAYVVASQDTHISYHSGSLKASMILAPGQVMTFEVTVSNPLYLSASVGVQVVVFCTGGTHKNLIYDPFLMTIPDVSSYCKTYSIFGQEKFENYALIVAKTSDTTALTIDKQPLRFTLWRPVPGA…	514	4161	1	1	1	430.226	858.437	2	858.435	0.0019	0	26.19	0.15	R	EVWVNGR	S
4	2::tr|A0A151MJS8|A0A151MJS8_ALLMI	Uncharacterized protein OS=Alligator mississippiensis OX=8496 GN=Y1Q_0021924 PE=4 SV=1	3527	367358	69	69	60	60	25.7	3258	MGVGGMVDANTALHLWTWVVMLWCAAYVPSRATPVGLPSCSGPQGTEFIMAFMQNFLPRFGKADFKLFITTYMPNTTITVSVNKEDFSFQAIANLGETVVVKIPEFVELLRSGTSHRTVIIQADQEVSVFALNYKRNTADTTIVYPVKDLGTEYYVVTPKEGLSELYKQFAVVSGQESTRVDIHLKGAVTFQERTYPAGSNLTIILEAYQAVQLQSRDDLSSTRIVSQNPVAVYAGHVCASKHTKCDYVGEQLLPVSKWGTTFVVPVMSFQTKFDLAYVVASQDTHISYHSGSLKASMILAPGQVMTFEVTVSNPLYLSASVGVQVVVFCTGGTHKNLIYDPFLMTIPDVSSYCKTYSIFGQEKFENYALIVAKTSDTTALTIDKQPLRFTLWRPVPGA…	519	4848	1	1	1	430.716	859.418	2	859.419	-0.0006	0	33.11	0.032	R	EVWVNGR	S
4	2::tr|A0A151MJS8|A0A151MJS8_ALLMI	Uncharacterized protein OS=Alligator mississippiensis OX=8496 GN=Y1Q_0021924 PE=4 SV=1	3527	367358	69	69	60	60	25.7	3258	MGVGGMVDANTALHLWTWVVMLWCAAYVPSRATPVGLPSCSGPQGTEFIMAFMQNFLPRFGKADFKLFITTYMPNTTITVSVNKEDFSFQAIANLGETVVVKIPEFVELLRSGTSHRTVIIQADQEVSVFALNYKRNTADTTIVYPVKDLGTEYYVVTPKEGLSELYKQFAVVSGQESTRVDIHLKGAVTFQERTYPAGSNLTIILEAYQAVQLQSRDDLSSTRIVSQNPVAVYAGHVCASKHTKCDYVGEQLLPVSKWGTTFVVPVMSFQTKFDLAYVVASQDTHISYHSGSLKASMILAPGQVMTFEVTVSNPLYLSASVGVQVVVFCTGGTHKNLIYDPFLMTIPDVSSYCKTYSIFGQEKFENYALIVAKTSDTTALTIDKQPLRFTLWRPVPGA…	757	3433	1	1	1	454.235	906.456	2	906.456	-0.0003	0	47.55	0.0016	K	GAVTFQER	T
4	2::tr|A0A151MJS8|A0A151MJS8_ALLMI	Uncharacterized protein OS=Alligator mississippiensis OX=8496 GN=Y1Q_0021924 PE=4 SV=1	3527	367358	69	69	60	60	25.7	3258	MGVGGMVDANTALHLWTWVVMLWCAAYVPSRATPVGLPSCSGPQGTEFIMAFMQNFLPRFGKADFKLFITTYMPNTTITVSVNKEDFSFQAIANLGETVVVKIPEFVELLRSGTSHRTVIIQADQEVSVFALNYKRNTADTTIVYPVKDLGTEYYVVTPKEGLSELYKQFAVVSGQESTRVDIHLKGAVTFQERTYPAGSNLTIILEAYQAVQLQSRDDLSSTRIVSQNPVAVYAGHVCASKHTKCDYVGEQLLPVSKWGTTFVVPVMSFQTKFDLAYVVASQDTHISYHSGSLKASMILAPGQVMTFEVTVSNPLYLSASVGVQVVVFCTGGTHKNLIYDPFLMTIPDVSSYCKTYSIFGQEKFENYALIVAKTSDTTALTIDKQPLRFTLWRPVPGA…	889	5933	1	1	1	464.748	927.482	2	927.481	0.001	0	28.82	0.064	R	VPIEEWR	N
4	2::tr|A0A151MJS8|A0A151MJS8_ALLMI	Uncharacterized protein OS=Alligator mississippiensis OX=8496 GN=Y1Q_0021924 PE=4 SV=1	3527	367358	69	69	60	60	25.7	3258	MGVGGMVDANTALHLWTWVVMLWCAAYVPSRATPVGLPSCSGPQGTEFIMAFMQNFLPRFGKADFKLFITTYMPNTTITVSVNKEDFSFQAIANLGETVVVKIPEFVELLRSGTSHRTVIIQADQEVSVFALNYKRNTADTTIVYPVKDLGTEYYVVTPKEGLSELYKQFAVVSGQESTRVDIHLKGAVTFQERTYPAGSNLTIILEAYQAVQLQSRDDLSSTRIVSQNPVAVYAGHVCASKHTKCDYVGEQLLPVSKWGTTFVVPVMSFQTKFDLAYVVASQDTHISYHSGSLKASMILAPGQVMTFEVTVSNPLYLSASVGVQVVVFCTGGTHKNLIYDPFLMTIPDVSSYCKTYSIFGQEKFENYALIVAKTSDTTALTIDKQPLRFTLWRPVPGA…	922	1344	1	1	1	467.724	933.433	2	933.434	-0.0007	0	31.49	0.073	R	GCPATSSVR	F
4	2::tr|A0A151MJS8|A0A151MJS8_ALLMI	Uncharacterized protein OS=Alligator mississippiensis OX=8496 GN=Y1Q_0021924 PE=4 SV=1	3527	367358	69	69	60	60	25.7	3258	MGVGGMVDANTALHLWTWVVMLWCAAYVPSRATPVGLPSCSGPQGTEFIMAFMQNFLPRFGKADFKLFITTYMPNTTITVSVNKEDFSFQAIANLGETVVVKIPEFVELLRSGTSHRTVIIQADQEVSVFALNYKRNTADTTIVYPVKDLGTEYYVVTPKEGLSELYKQFAVVSGQESTRVDIHLKGAVTFQERTYPAGSNLTIILEAYQAVQLQSRDDLSSTRIVSQNPVAVYAGHVCASKHTKCDYVGEQLLPVSKWGTTFVVPVMSFQTKFDLAYVVASQDTHISYHSGSLKASMILAPGQVMTFEVTVSNPLYLSASVGVQVVVFCTGGTHKNLIYDPFLMTIPDVSSYCKTYSIFGQEKFENYALIVAKTSDTTALTIDKQPLRFTLWRPVPGA…	947	5914	1	1	1	469.746	937.477	2	937.476	0.0013	0	72.89	2.9e-06	K	EGLSELYK	Q
4	2::tr|A0A151MJS8|A0A151MJS8_ALLMI	Uncharacterized protein OS=Alligator mississippiensis OX=8496 GN=Y1Q_0021924 PE=4 SV=1	3527	367358	69	69	60	60	25.7	3258	MGVGGMVDANTALHLWTWVVMLWCAAYVPSRATPVGLPSCSGPQGTEFIMAFMQNFLPRFGKADFKLFITTYMPNTTITVSVNKEDFSFQAIANLGETVVVKIPEFVELLRSGTSHRTVIIQADQEVSVFALNYKRNTADTTIVYPVKDLGTEYYVVTPKEGLSELYKQFAVVSGQESTRVDIHLKGAVTFQERTYPAGSNLTIILEAYQAVQLQSRDDLSSTRIVSQNPVAVYAGHVCASKHTKCDYVGEQLLPVSKWGTTFVVPVMSFQTKFDLAYVVASQDTHISYHSGSLKASMILAPGQVMTFEVTVSNPLYLSASVGVQVVVFCTGGTHKNLIYDPFLMTIPDVSSYCKTYSIFGQEKFENYALIVAKTSDTTALTIDKQPLRFTLWRPVPGA…	952	4425	1	1	1	470.705	939.395	2	939.394	0.0008	0	32.98	0.013	K	CVPDYMR	T
4	2::tr|A0A151MJS8|A0A151MJS8_ALLMI	Uncharacterized protein OS=Alligator mississippiensis OX=8496 GN=Y1Q_0021924 PE=4 SV=1	3527	367358	69	69	60	60	25.7	3258	MGVGGMVDANTALHLWTWVVMLWCAAYVPSRATPVGLPSCSGPQGTEFIMAFMQNFLPRFGKADFKLFITTYMPNTTITVSVNKEDFSFQAIANLGETVVVKIPEFVELLRSGTSHRTVIIQADQEVSVFALNYKRNTADTTIVYPVKDLGTEYYVVTPKEGLSELYKQFAVVSGQESTRVDIHLKGAVTFQERTYPAGSNLTIILEAYQAVQLQSRDDLSSTRIVSQNPVAVYAGHVCASKHTKCDYVGEQLLPVSKWGTTFVVPVMSFQTKFDLAYVVASQDTHISYHSGSLKASMILAPGQVMTFEVTVSNPLYLSASVGVQVVVFCTGGTHKNLIYDPFLMTIPDVSSYCKTYSIFGQEKFENYALIVAKTSDTTALTIDKQPLRFTLWRPVPGA…	1018	3811	1	1	1	475.756	949.497	2	949.498	-0.0015	0	56.12	0.0002	K	AGYVLSQGR	C
4	2::tr|A0A151MJS8|A0A151MJS8_ALLMI	Uncharacterized protein OS=Alligator mississippiensis OX=8496 GN=Y1Q_0021924 PE=4 SV=1	3527	367358	69	69	60	60	25.7	3258	MGVGGMVDANTALHLWTWVVMLWCAAYVPSRATPVGLPSCSGPQGTEFIMAFMQNFLPRFGKADFKLFITTYMPNTTITVSVNKEDFSFQAIANLGETVVVKIPEFVELLRSGTSHRTVIIQADQEVSVFALNYKRNTADTTIVYPVKDLGTEYYVVTPKEGLSELYKQFAVVSGQESTRVDIHLKGAVTFQERTYPAGSNLTIILEAYQAVQLQSRDDLSSTRIVSQNPVAVYAGHVCASKHTKCDYVGEQLLPVSKWGTTFVVPVMSFQTKFDLAYVVASQDTHISYHSGSLKASMILAPGQVMTFEVTVSNPLYLSASVGVQVVVFCTGGTHKNLIYDPFLMTIPDVSSYCKTYSIFGQEKFENYALIVAKTSDTTALTIDKQPLRFTLWRPVPGA…	1760	3863	1	1	1	530.776	1059.54	2	1059.54	-0.0006	0	62.38	9.8e-05	K	GQCQVILDK	S
4	2::tr|A0A151MJS8|A0A151MJS8_ALLMI	Uncharacterized protein OS=Alligator mississippiensis OX=8496 GN=Y1Q_0021924 PE=4 SV=1	3527	367358	69	69	60	60	25.7	3258	MGVGGMVDANTALHLWTWVVMLWCAAYVPSRATPVGLPSCSGPQGTEFIMAFMQNFLPRFGKADFKLFITTYMPNTTITVSVNKEDFSFQAIANLGETVVVKIPEFVELLRSGTSHRTVIIQADQEVSVFALNYKRNTADTTIVYPVKDLGTEYYVVTPKEGLSELYKQFAVVSGQESTRVDIHLKGAVTFQERTYPAGSNLTIILEAYQAVQLQSRDDLSSTRIVSQNPVAVYAGHVCASKHTKCDYVGEQLLPVSKWGTTFVVPVMSFQTKFDLAYVVASQDTHISYHSGSLKASMILAPGQVMTFEVTVSNPLYLSASVGVQVVVFCTGGTHKNLIYDPFLMTIPDVSSYCKTYSIFGQEKFENYALIVAKTSDTTALTIDKQPLRFTLWRPVPGA…	1859	5334	1	1	1	539.288	1076.56	2	1076.56	0.0004	0	74.74	3.4e-06	K	SGYGSPAIGIR	D
4	2::tr|A0A151MJS8|A0A151MJS8_ALLMI	Uncharacterized protein OS=Alligator mississippiensis OX=8496 GN=Y1Q_0021924 PE=4 SV=1	3527	367358	69	69	60	60	25.7	3258	MGVGGMVDANTALHLWTWVVMLWCAAYVPSRATPVGLPSCSGPQGTEFIMAFMQNFLPRFGKADFKLFITTYMPNTTITVSVNKEDFSFQAIANLGETVVVKIPEFVELLRSGTSHRTVIIQADQEVSVFALNYKRNTADTTIVYPVKDLGTEYYVVTPKEGLSELYKQFAVVSGQESTRVDIHLKGAVTFQERTYPAGSNLTIILEAYQAVQLQSRDDLSSTRIVSQNPVAVYAGHVCASKHTKCDYVGEQLLPVSKWGTTFVVPVMSFQTKFDLAYVVASQDTHISYHSGSLKASMILAPGQVMTFEVTVSNPLYLSASVGVQVVVFCTGGTHKNLIYDPFLMTIPDVSSYCKTYSIFGQEKFENYALIVAKTSDTTALTIDKQPLRFTLWRPVPGA…	2060	10223	1	1	1	558.327	1114.64	2	1114.64	0	0	52.24	0.00046	K	IPEFVELLR	S
4	2::tr|A0A151MJS8|A0A151MJS8_ALLMI	Uncharacterized protein OS=Alligator mississippiensis OX=8496 GN=Y1Q_0021924 PE=4 SV=1	3527	367358	69	69	60	60	25.7	3258	MGVGGMVDANTALHLWTWVVMLWCAAYVPSRATPVGLPSCSGPQGTEFIMAFMQNFLPRFGKADFKLFITTYMPNTTITVSVNKEDFSFQAIANLGETVVVKIPEFVELLRSGTSHRTVIIQADQEVSVFALNYKRNTADTTIVYPVKDLGTEYYVVTPKEGLSELYKQFAVVSGQESTRVDIHLKGAVTFQERTYPAGSNLTIILEAYQAVQLQSRDDLSSTRIVSQNPVAVYAGHVCASKHTKCDYVGEQLLPVSKWGTTFVVPVMSFQTKFDLAYVVASQDTHISYHSGSLKASMILAPGQVMTFEVTVSNPLYLSASVGVQVVVFCTGGTHKNLIYDPFLMTIPDVSSYCKTYSIFGQEKFENYALIVAKTSDTTALTIDKQPLRFTLWRPVPGA…	2100	8199	1	1	1	560.785	1119.55	2	1119.56	-0.0014	0	57.07	0.00024	K	SDDFLLPTGR	G
4	2::tr|A0A151MJS8|A0A151MJS8_ALLMI	Uncharacterized protein OS=Alligator mississippiensis OX=8496 GN=Y1Q_0021924 PE=4 SV=1	3527	367358	69	69	60	60	25.7	3258	MGVGGMVDANTALHLWTWVVMLWCAAYVPSRATPVGLPSCSGPQGTEFIMAFMQNFLPRFGKADFKLFITTYMPNTTITVSVNKEDFSFQAIANLGETVVVKIPEFVELLRSGTSHRTVIIQADQEVSVFALNYKRNTADTTIVYPVKDLGTEYYVVTPKEGLSELYKQFAVVSGQESTRVDIHLKGAVTFQERTYPAGSNLTIILEAYQAVQLQSRDDLSSTRIVSQNPVAVYAGHVCASKHTKCDYVGEQLLPVSKWGTTFVVPVMSFQTKFDLAYVVASQDTHISYHSGSLKASMILAPGQVMTFEVTVSNPLYLSASVGVQVVVFCTGGTHKNLIYDPFLMTIPDVSSYCKTYSIFGQEKFENYALIVAKTSDTTALTIDKQPLRFTLWRPVPGA…	2190	8910	1	1	1	564.806	1127.6	2	1127.6	-0.0006	0	33.51	0.034	K	TSLLHGLYPGA	-
4	2::tr|A0A151MJS8|A0A151MJS8_ALLMI	Uncharacterized protein OS=Alligator mississippiensis OX=8496 GN=Y1Q_0021924 PE=4 SV=1	3527	367358	69	69	60	60	25.7	3258	MGVGGMVDANTALHLWTWVVMLWCAAYVPSRATPVGLPSCSGPQGTEFIMAFMQNFLPRFGKADFKLFITTYMPNTTITVSVNKEDFSFQAIANLGETVVVKIPEFVELLRSGTSHRTVIIQADQEVSVFALNYKRNTADTTIVYPVKDLGTEYYVVTPKEGLSELYKQFAVVSGQESTRVDIHLKGAVTFQERTYPAGSNLTIILEAYQAVQLQSRDDLSSTRIVSQNPVAVYAGHVCASKHTKCDYVGEQLLPVSKWGTTFVVPVMSFQTKFDLAYVVASQDTHISYHSGSLKASMILAPGQVMTFEVTVSNPLYLSASVGVQVVVFCTGGTHKNLIYDPFLMTIPDVSSYCKTYSIFGQEKFENYALIVAKTSDTTALTIDKQPLRFTLWRPVPGA…	2220	3846	1	1	1	568.265	1134.52	2	1134.52	-0.0006	0	48.09	0.0014	K	EICTCVPTR	G
4	2::tr|A0A151MJS8|A0A151MJS8_ALLMI	Uncharacterized protein OS=Alligator mississippiensis OX=8496 GN=Y1Q_0021924 PE=4 SV=1	3527	367358	69	69	60	60	25.7	3258	MGVGGMVDANTALHLWTWVVMLWCAAYVPSRATPVGLPSCSGPQGTEFIMAFMQNFLPRFGKADFKLFITTYMPNTTITVSVNKEDFSFQAIANLGETVVVKIPEFVELLRSGTSHRTVIIQADQEVSVFALNYKRNTADTTIVYPVKDLGTEYYVVTPKEGLSELYKQFAVVSGQESTRVDIHLKGAVTFQERTYPAGSNLTIILEAYQAVQLQSRDDLSSTRIVSQNPVAVYAGHVCASKHTKCDYVGEQLLPVSKWGTTFVVPVMSFQTKFDLAYVVASQDTHISYHSGSLKASMILAPGQVMTFEVTVSNPLYLSASVGVQVVVFCTGGTHKNLIYDPFLMTIPDVSSYCKTYSIFGQEKFENYALIVAKTSDTTALTIDKQPLRFTLWRPVPGA…	2354	4729	1	1	1	575.288	1148.56	2	1148.56	-0.0007	0	35.65	0.035	R	TPHYITFDR	Q
4	2::tr|A0A151MJS8|A0A151MJS8_ALLMI	Uncharacterized protein OS=Alligator mississippiensis OX=8496 GN=Y1Q_0021924 PE=4 SV=1	3527	367358	69	69	60	60	25.7	3258	MGVGGMVDANTALHLWTWVVMLWCAAYVPSRATPVGLPSCSGPQGTEFIMAFMQNFLPRFGKADFKLFITTYMPNTTITVSVNKEDFSFQAIANLGETVVVKIPEFVELLRSGTSHRTVIIQADQEVSVFALNYKRNTADTTIVYPVKDLGTEYYVVTPKEGLSELYKQFAVVSGQESTRVDIHLKGAVTFQERTYPAGSNLTIILEAYQAVQLQSRDDLSSTRIVSQNPVAVYAGHVCASKHTKCDYVGEQLLPVSKWGTTFVVPVMSFQTKFDLAYVVASQDTHISYHSGSLKASMILAPGQVMTFEVTVSNPLYLSASVGVQVVVFCTGGTHKNLIYDPFLMTIPDVSSYCKTYSIFGQEKFENYALIVAKTSDTTALTIDKQPLRFTLWRPVPGA…	2355	4737	1	1	1	383.861	1148.56	3	1148.56	0	0	47.93	0.002	R	TPHYITFDR	Q
4	2::tr|A0A151MJS8|A0A151MJS8_ALLMI	Uncharacterized protein OS=Alligator mississippiensis OX=8496 GN=Y1Q_0021924 PE=4 SV=1	3527	367358	69	69	60	60	25.7	3258	MGVGGMVDANTALHLWTWVVMLWCAAYVPSRATPVGLPSCSGPQGTEFIMAFMQNFLPRFGKADFKLFITTYMPNTTITVSVNKEDFSFQAIANLGETVVVKIPEFVELLRSGTSHRTVIIQADQEVSVFALNYKRNTADTTIVYPVKDLGTEYYVVTPKEGLSELYKQFAVVSGQESTRVDIHLKGAVTFQERTYPAGSNLTIILEAYQAVQLQSRDDLSSTRIVSQNPVAVYAGHVCASKHTKCDYVGEQLLPVSKWGTTFVVPVMSFQTKFDLAYVVASQDTHISYHSGSLKASMILAPGQVMTFEVTVSNPLYLSASVGVQVVVFCTGGTHKNLIYDPFLMTIPDVSSYCKTYSIFGQEKFENYALIVAKTSDTTALTIDKQPLRFTLWRPVPGA…	2468	7868	1	1	1	584.324	1166.63	2	1166.63	-0.0003	0	53.37	0.00028	K	FENYALIVAK	T
4	2::tr|A0A151MJS8|A0A151MJS8_ALLMI	Uncharacterized protein OS=Alligator mississippiensis OX=8496 GN=Y1Q_0021924 PE=4 SV=1	3527	367358	69	69	60	60	25.7	3258	MGVGGMVDANTALHLWTWVVMLWCAAYVPSRATPVGLPSCSGPQGTEFIMAFMQNFLPRFGKADFKLFITTYMPNTTITVSVNKEDFSFQAIANLGETVVVKIPEFVELLRSGTSHRTVIIQADQEVSVFALNYKRNTADTTIVYPVKDLGTEYYVVTPKEGLSELYKQFAVVSGQESTRVDIHLKGAVTFQERTYPAGSNLTIILEAYQAVQLQSRDDLSSTRIVSQNPVAVYAGHVCASKHTKCDYVGEQLLPVSKWGTTFVVPVMSFQTKFDLAYVVASQDTHISYHSGSLKASMILAPGQVMTFEVTVSNPLYLSASVGVQVVVFCTGGTHKNLIYDPFLMTIPDVSSYCKTYSIFGQEKFENYALIVAKTSDTTALTIDKQPLRFTLWRPVPGA…	2558	3680	1	1	1	394.228	1179.66	3	1179.66	0.001	0	59.61	5.1e-05	R	AHLPLSLHHR	A
4	2::tr|A0A151MJS8|A0A151MJS8_ALLMI	Uncharacterized protein OS=Alligator mississippiensis OX=8496 GN=Y1Q_0021924 PE=4 SV=1	3527	367358	69	69	60	60	25.7	3258	MGVGGMVDANTALHLWTWVVMLWCAAYVPSRATPVGLPSCSGPQGTEFIMAFMQNFLPRFGKADFKLFITTYMPNTTITVSVNKEDFSFQAIANLGETVVVKIPEFVELLRSGTSHRTVIIQADQEVSVFALNYKRNTADTTIVYPVKDLGTEYYVVTPKEGLSELYKQFAVVSGQESTRVDIHLKGAVTFQERTYPAGSNLTIILEAYQAVQLQSRDDLSSTRIVSQNPVAVYAGHVCASKHTKCDYVGEQLLPVSKWGTTFVVPVMSFQTKFDLAYVVASQDTHISYHSGSLKASMILAPGQVMTFEVTVSNPLYLSASVGVQVVVFCTGGTHKNLIYDPFLMTIPDVSSYCKTYSIFGQEKFENYALIVAKTSDTTALTIDKQPLRFTLWRPVPGA…	2899	2904	1	1	1	614.249	1226.48	2	1226.48	0.0001	0	28.63	0.019	K	SCVQDMCATR	G
4	2::tr|A0A151MJS8|A0A151MJS8_ALLMI	Uncharacterized protein OS=Alligator mississippiensis OX=8496 GN=Y1Q_0021924 PE=4 SV=1	3527	367358	69	69	60	60	25.7	3258	MGVGGMVDANTALHLWTWVVMLWCAAYVPSRATPVGLPSCSGPQGTEFIMAFMQNFLPRFGKADFKLFITTYMPNTTITVSVNKEDFSFQAIANLGETVVVKIPEFVELLRSGTSHRTVIIQADQEVSVFALNYKRNTADTTIVYPVKDLGTEYYVVTPKEGLSELYKQFAVVSGQESTRVDIHLKGAVTFQERTYPAGSNLTIILEAYQAVQLQSRDDLSSTRIVSQNPVAVYAGHVCASKHTKCDYVGEQLLPVSKWGTTFVVPVMSFQTKFDLAYVVASQDTHISYHSGSLKASMILAPGQVMTFEVTVSNPLYLSASVGVQVVVFCTGGTHKNLIYDPFLMTIPDVSSYCKTYSIFGQEKFENYALIVAKTSDTTALTIDKQPLRFTLWRPVPGA…	2990	7052	1	1	1	620.774	1239.53	2	1239.53	-0.0008	0	45.42	0.0013	K	IFWTDENCR	A
4	2::tr|A0A151MJS8|A0A151MJS8_ALLMI	Uncharacterized protein OS=Alligator mississippiensis OX=8496 GN=Y1Q_0021924 PE=4 SV=1	3527	367358	69	69	60	60	25.7	3258	MGVGGMVDANTALHLWTWVVMLWCAAYVPSRATPVGLPSCSGPQGTEFIMAFMQNFLPRFGKADFKLFITTYMPNTTITVSVNKEDFSFQAIANLGETVVVKIPEFVELLRSGTSHRTVIIQADQEVSVFALNYKRNTADTTIVYPVKDLGTEYYVVTPKEGLSELYKQFAVVSGQESTRVDIHLKGAVTFQERTYPAGSNLTIILEAYQAVQLQSRDDLSSTRIVSQNPVAVYAGHVCASKHTKCDYVGEQLLPVSKWGTTFVVPVMSFQTKFDLAYVVASQDTHISYHSGSLKASMILAPGQVMTFEVTVSNPLYLSASVGVQVVVFCTGGTHKNLIYDPFLMTIPDVSSYCKTYSIFGQEKFENYALIVAKTSDTTALTIDKQPLRFTLWRPVPGA…	2999	4607	1	1	1	414.572	1240.69	3	1240.69	0.0001	0	24.35	0.2	R	AYQHGLNVLVK	T
[truncated: 3,119 more rows]
